# Supplementary material for: Complete genomes reveal a refined map of Mycobacterium tuberculosis genetic diversity across evolutionary scales
Source: Nat Commun. 2026 Jun 6;17:7242. doi: 10.1038/s41467-026-73869-5 (PMC13396471; doi:10.1038/s41467-026-73869-5)
Supplement: Supplementary file 3 — Supplementary Data 1 [file 41467_2026_73869_MOESM3_ESM.xlsx]

## Sheet: Supplementary Data 1
Basic statistics of long and short-read sequencing of MTBC isolates
Long-read sequencing statistics										Short-read sequecing statistics							Dataset features
sample_ID	Project_accesion	RUN_accession	Total_reads	Mean_lenght_reads	N50_reads	%GC_content	Mean_depth	Median_depth	Horizontal_coverage	sample_ID	Project_accesion	RUN_accession	Total_reads	Mean_depth	Median_depth	Horizontal_coverage	Lineage	Drug resistance profile
CCS_G1369	PRJEB89421	ERR14954312	93526	3228.44	3372	65.6951	67.6907	68	99.23	G1369	PRJEB38719	ERR4195723	2261136	238.133	248	97.9199	L4.10	pansusceptible
CCS_G1420m	PRJEB89421	ERR14955770	172322	4329.41	4999	65.5619	167.321	170	98.74	G1420	PRJEB38719	ERR4195261	878619	93.1129	97	96.5967	L4.3	pansusceptible
CCS_G1421	PRJEB89421	ERR14955975	88961	3958.89	4390	65.7898	78.7699	80	99.53	G1421	PRJEB38719	ERR4195319	573969	45.6115	46	96.5042	L4.1	pansusceptible
CCS_G1422m	PRJEB89421	ERR14955976	273327	4245.2	4882	65.5797	259.702	262	99.48	G1422	PRJEB38719	ERR4195354	1585317	136.697	142	97.6363	L4.1	pansusceptible
CCS_G1439m	PRJEB89421	ERR14963656	221266	4476.89	5192	65.5441	221.717	224	99.47	G1439	PRJEB38719	ERR4195236	1458420	130.1	135	97.5628	L4.1	pansusceptible
CCS_G1440m	PRJEB89421	ERR14963814	165525	4763.56	5584	65.5135	176.421	179	99.47	G1440	PRJEB29604	ERR2884638	1434603	128.695	134	97.4898	L4.1	pansusceptible
CCS_G1446	PRJEB89421	ERR14979617	163830	4587.96	5349	65.5124	168.216	169	99.68	G1446	PRJEB29604	ERR2884639	1630828	145.804	150	97.8361	L4.3	pansusceptible
CCS_G1447	PRJEB89421	ERR14963811	67331	5045.8	5864	65.5769	76.1767	77	98.65	G1447	PRJEB38719	ERR4195351	816859	75.7037	78	96.1654	L4.3	pansusceptible
CCS_G1461m	PRJEB89421	ERR14979618	247736	4407.52	5098	65.6195	245.189	247	99.46	G1461	PRJEB38719	ERR4195739	757911	73.4271	76	96.8192	L4.10	pansusceptible
CCS_G1464m	PRJEB89421	ERR14964083	121493	2681.85	2962	65.7553	72.8475	74	99.15	G1464	PRJEB38719	ERR4195373	1140321	107.403	111	97.1602	L2.2	mono-resistant to EMB
CCS_G1465	PRJEB89421	ERR14963816	86249	4650.94	5297	65.5622	89.6963	90	99.6	G1465	PRJEB38719	ERR4195407	1146052	106.846	110	97.4796	L4.3	pansusceptible
CCS_G1467m	PRJEB89421	ERR14986657	245736	5031.99	6001	65.5484	277.098	280	99.35	G1467	PRJEB38719	ERR4195740	1080526	100.218	103	97.3398	L4.10	pansusceptible
CCS_G1468m	PRJEB89421	ERR14963815	126933	2549.44	2741	65.5533	72.3145	73	99.21	G1468	PRJEB38719	ERR4195741	1118909	101.624	104	97.1477	L2.2	pansusceptible
CCS_G1469m	PRJEB89421	ERR14963661	91119	2444.53	2593	65.7461	50.015	50	99.53	G1469	PRJEB38719	ERR4195742	826404	77.4895	80	97.2892	L4.3	pansusceptible
CCS_G1484m3	PRJEB89421	ERR14964084	132725	3242.42	3749	65.7253	96.2704	97	99.3	G1484m	PRJEB38719	ERR4195405	1090419	94.5898	95	96.9115	L4.1	pansusceptible
CCS_G1489m	PRJEB89421	ERR14956029	71779	2737.13	3052	65.6545	44.1203	44	99.58	G1489	PRJEB38719	ERR4195746	1512373	108.527	112	97.5879	L4.10	pansusceptible
CCS_G1492m	PRJEB89421	ERR14963812	96354	2786.42	3122	65.6223	60.3101	61	98.81	G1492	PRJEB38719	ERR4195491	1704596	135.082	140	96.9355	L4.6	pansusceptible
CCS_G1496m	PRJEB89421	ERR14969163	120778	4456.76	5113	65.7035	120.838	122	99.74	G1496	PRJEB38719	ERR4195748	1772411	156.001	162	97.9381	L4.10	pansusceptible
CCS_G1497m	PRJEB89421	ERR14978360	111109	3860.04	4906	65.7239	96.3541	97	99.59	G1497	PRJEB38719	ERR4195428	1280567	109.808	113	97.6211	L4.10	pansusceptible
CCS_G1498	PRJEB89421	ERR14986656	127891	6044.46	7157	65.5656	173.397	175	99.71	G1498	PRJEB38719	ERR4195749	1662290	142.407	148	97.8849	L4.3	pansusceptible
CCS_G1499m3	PRJEB89421	ERR14963818	128290	2812.75	3220	65.6428	80.9629	81	99.44	G1499	PRJEB38719	ERR4195750	1471683	126.315	131	97.4851	L4.10	pansusceptible
CCS_G1507m3	PRJEB89421	ERR14979314	131406	3961.98	4745	65.5741	116.239	116	99.82	G1507	PRJEB38719	ERR4195445	949149	79.4101	81	97.7022	L4.2	pansusceptible
CCS_G1509m	PRJEB89421	ERR14978361	88296	5246.96	5904	65.586	103.84	105	98.71	G1509	PRJEB38719	ERR4195382	813003	77.6401	80	96.3205	L4.3	pansusceptible
CCS_G1512m	PRJEB89421	ERR14964239	150804	2701.84	2928	65.5892	91.2159	91	99.58	G1512	PRJEB38719	ERR4195493	892254	83.548	85	97.207	L4.1	pansusceptible
CCS_G1513m	PRJEB89421	ERR14978366	163998	3717.87	4796	65.6241	136.633	138	99.29	G1513	PRJEB38719	ERR4195756	876049	81.6472	84	96.7675	L4.1	pansusceptible
CCS_G1516m	PRJEB89421	ERR14964086	103310	3282.45	4001	65.5848	75.8254	76	99.53	G1516	PRJEB38719	ERR4195278	918758	89.8843	92	97.2122	L4.1	pansusceptible
CCS_G1517m	PRJEB89421	ERR14972590	85459	5480.48	6178	65.5647	105.064	106	99.58	G1517	PRJEB38719	ERR4195757	969884	93.0981	93	97.6022	L4.4	pansusceptible
CCS_G1518m	PRJEB89421	ERR14964241	128073	2874.57	3105	65.5434	82.743	83	99.28	G1518	PRJEB38719	ERR4195379	870869	84.9368	87	97.1616	L4.10	pansusceptible
CCS_G1519	PRJEB89421	ERR14979134	92868	5698.02	6482	65.5566	118.338	119	99.48	G1519m	PRJEB38719	ERR4195359	1168174	102.831	106	97.2901	L4.3	pansusceptible
CCS_G1520	PRJEB89421	ERR14978365	89143	5939.18	6717	65.5949	118.464	120	99.31	G1520	PRJEB38719	ERR4195334	1560666	126.837	130	97.341	L4.1	resistant to INH and RMP
CCS_G1522m	PRJEB89421	ERR14964242	122703	3291.06	3929	65.6017	90.314	91	99.58	G1522	PRJEB38719	ERR4195759	684957	58.9257	60	96.6543	L4.1	pansusceptible
CCS_G1523	PRJEB89421	ERR14964588	71494	5187.72	5867	65.6105	82.9734	83	99.46	G1523	PRJEB38719	ERR4195760	429931	38.085	39	95.9698	L4.1	mono-resistant to INH
CCS_G1524	PRJEB89421	ERR14963662	45029	2872.73	3333	65.7014	28.9707	29	99.31	G1524	PRJEB38719	ERR4195761	1202375	98.8369	100	97.0183	L4.3	pansusceptible
CCS_G1525m	PRJEB89421	ERR14964758	129886	2947.92	3313	65.6041	86.0238	86	99.58	G1525	PRJEB38719	ERR4195392	1190839	98.2941	101	97.2945	L4.4	pansusceptible
CCS_G1528	PRJEB89421	ERR14977502	65234	5595.54	6360	65.6131	81.6359	82	99.47	G1528	PRJEB38719	ERR4195762	882291	77.7938	80	96.9037	L4.1	pansusceptible
CCS_G1530	PRJEB89421	ERR14964757	42935	4890.45	5568	65.6195	47.1298	47	99.51	G1530	PRJEB38719	ERR4195763	1372707	113.211	116	97.7607	L4.10	pansusceptible
CCS_G1532m	PRJEB89421	ERR14964763	70734	5474.3	6222	65.5917	86.8182	88	99.27	G1532	PRJEB38719	ERR4195764	943683	79.9136	82	97.0989	L4.1	pansusceptible
CCS_G1533m	PRJEB89421	ERR14964761	147063	3049.72	3612	65.615	100.466	100	99.48	G1533	PRJEB38719	ERR4195765	1417813	116.421	119	97.4045	L4.1	pansusceptible
CCS_G1536m	PRJEB89421	ERR14963820	95725	3255.56	4007	65.7013	69.945	71	98.61	G1536	PRJEB38719	ERR4195377	2458651	196.879	204	96.9218	L4.3	mono-resistant to FQ
CCS_G1537m	PRJEB89421	ERR14964759	117862	2952.11	3410	65.6298	78.2689	79	99.37	G1537	PRJEB38719	ERR4195766	1576327	125.966	129	97.3408	L4.10	mono-resistant to INH
CCS_G1538m	PRJEB89421	ERR14964088	120694	2830.95	3207	65.8524	76.5379	77	99.31	G1538	PRJEB38719	ERR4195269	482879	38.2232	39	95.8287	L4.1	pansusceptible
CCS_G1539m	PRJEB89421	ERR14964760	116588	3115.21	3752	65.6027	81.2562	82	99.24	G1539	PRJEB38719	ERR4195767	847177	69.1372	71	96.5816	L4.1	pansusceptible
CCS_G1542	PRJEB89421	ERR14964764	113830	5584.31	6585	65.5706	142.242	143	99.64	G1542	PRJEB38719	ERR4195768	942809	75.5567	77	97.6395	L4.3	pansusceptible
CCS_G1543m	PRJEB89421	ERR14978363	83012	3205.1	3833	65.6982	59.7794	61	98.66	G1543	PRJEB38719	ERR4195769	1157313	94.0662	97	96.4858	L4.3	pansusceptible
CCS_G1544	PRJEB89421	ERR14979137	105332	6965.78	8527	65.5762	164.665	166	99.68	G1544	PRJEB29604	ERR2884646	2381218	192.999	199	97.9247	L4.10	pansusceptible
CCS_G1567m	PRJEB89421	ERR14964585	92889	3297.3	3741	65.6723	68.4662	69	99.51	G1567	PRJEB29604	ERR2884647	1189468	105.73	109	97.3743	L4.1	pansusceptible
CCS_G1568	PRJEB89421	ERR14977500	70885	3609.16	4402	65.6384	57.3405	58	99.51	G1568	PRJEB38719	ERR4195224	2394692	195.242	201	97.7237	L4.3	pansusceptible
CCS_G1570m	PRJEB89421	ERR14963823	96603	3864.36	4407	65.7745	83.8947	84	99.56	G1570	PRJEB29604	ERR2884648	1195962	98.9405	101	97.6825	L4.10	pansusceptible
CCS_G1571	PRJEB89421	ERR14963824	76577	4633.51	5377	65.8761	79.641	81	99.42	G1571	PRJEB29604	ERR2884649	1093424	93.5512	96	97.3726	L4.10	pansusceptible
CCS_G1573m	PRJEB89421	ERR14963822	90624	3314.88	3818	65.7319	67.3257	68	99.56	G1573	PRJEB38719	ERR4195442	1936469	142.32	146	97.7953	L4.1	mono-resistant to INH
CCS_G1576m3	PRJEB89421	ERR14963821	71260	3398.57	3808	65.6559	54.1983	54	99.35	G1576	PRJEB38719	ERR4195773	1082283	85.0501	87	97.0879	L4.3	pansusceptible
CCS_G1577	PRJEB89421	ERR14964091	66855	3282.95	4074	65.6066	49.3079	49	99.56	G1577	PRJEB29604	ERR2884650	880932	70.8552	72	97.3972	L4.10	pansusceptible
CCS_G1579m	PRJEB89421	ERR14963831	79272	5293.19	5902	65.6446	93.9999	94	99.5	G1579	PRJEB38719	ERR4195393	725935	63.5374	65	97.1706	L4.1	pansusceptible
CCS_G1580m	PRJEB89421	ERR14963668	113981	3243.47	3934	65.7082	82.5328	83	99.62	G1580	PRJEB38719	ERR4195774	1043987	87.8703	90	97.2435	L3	pansusceptible
CCS_G1581	PRJEB89421	ERR14964090	39118	5149.74	5822	65.8206	45.1484	45	99.53	G1581	PRJEB38719	ERR4195775	970464	77.2054	79	97.1719	L4.3	pansusceptible
CCS_G1582	PRJEB89421	ERR14964155	100572	4020.71	4566	65.665	90.5915	91	99.32	G1582	PRJEB38719	ERR4195776	1131047	94.2366	97	97.3179	L4.1	pansusceptible
CCS_G1583	PRJEB89421	ERR14963829	69701	4645.46	5372	65.9819	72.7065	74	99.28	G1583	PRJEB38719	ERR4195777	1019001	81.385	84	97.1153	L4.10	pansusceptible
CCS_G1585	PRJEB89421	ERR14963828	146714	3270.13	3657	65.646	107.741	108	99.43	G1585	PRJEB38719	ERR4195778	2064942	163.46	168	97.6685	L4.10	pansusceptible
CCS_G1586m	PRJEB89421	ERR14964089	55045	4156.62	4652	65.7423	51.3049	52	99.4	G1586	PRJEB38719	ERR4195374	3988019	332.539	346	97.9255	L4.3	pansusceptible
CCS_G1603m	PRJEB89421	ERR14963826	69747	4050.99	4560	65.8395	63.4338	64	99.41	G1603	PRJEB29604	ERR2884654	1267223	110.759	114	97.4159	L4.10	pansusceptible
CCS_G1604	PRJEB89421	ERR14963827	52468	2948.86	3584	65.6559	34.7634	35	99.57	G1604	PRJEB38719	ERR4195368	1017945	86.7617	89	97.5895	L4.10	resistant to EMB and INH
CCS_G1607	PRJEB89421	ERR14963666	59745	4165.06	4778	65.943	55.6751	56	99.45	G1607	PRJEB38719	ERR4195389	1176748	99.4979	102	97.636	L4.1	pansusceptible
CCS_G1609	PRJEB89421	ERR14964094	108366	5649.26	6554	65.5625	136.788	138	99.33	G1609	PRJEB38719	ERR4195780	1166854	102.013	105	97.3101	L4.1	pansusceptible
CCS_G1610m	PRJEB89421	ERR14963832	61933	3961.75	4367	65.8297	55.0822	56	99.42	G1610	PRJEB29604	ERR2884655	1336001	115.769	119	97.5147	L4.10	pansusceptible
CCS_G1612	PRJEB89421	ERR14963663	71662	5434.93	6399	65.5938	87.0123	87	99.5	G1612	PRJEB38719	ERR4195782	1354104	115.376	119	97.533	L4.1	pansusceptible
CCS_G1613	PRJEB89421	ERR14977504	92914	3573.12	4028	65.6699	74.3387	75	99.44	G1613	PRJEB38719	ERR4195783	1287963	111.892	115	97.6147	L4.3	pansusceptible
CCS_G1614	PRJEB89421	ERR14963669	74150	5034.54	5864	65.5752	83.731	84	99.21	G1614	PRJEB38719	ERR4195365	1021015	87.2904	89	97.5282	L4.10	pansusceptible
CCS_G1615	PRJEB89421	ERR14963671	68213	4914.85	5841	65.6546	75.2718	75	99.59	G1615m	PRJEB38719	ERR4195784	2290459	234.155	235	98.2923	L4.10	pansusceptible
CCS_G1616m	PRJEB89421	ERR14963675	157729	4483.43	5215	65.5661	157.963	160	99.38	G1616	PRJEB38719	ERR4195396	1576519	115.047	118	97.4641	L4.1	pansusceptible
CCS_G1617m	PRJEB89421	ERR14963679	186179	3624.74	4059	65.7919	151.579	152	99.67	G1617	PRJEB38719	ERR4195317	1331045	108.965	112	97.9111	L4.10	pansusceptible
CCS_G1618m	PRJEB89421	ERR14963665	74495	4227.39	4791	65.8421	70.5979	71	99.43	G1618	PRJEB38719	ERR4195388	915430	68.3731	70	96.9606	L4.3	pansusceptible
CCS_G1619m	PRJEB89421	ERR14963830	52954	5517.22	6222	65.7693	65.5055	66	99.52	G1619	PRJEB38719	ERR4195397	1562789	115.095	119	97.4991	L4.3	pansusceptible
CCS_G1621m3	PRJEB89421	ERR14964095	154790	3555.64	4343	65.6546	123.208	124	99.88	G1621	PRJEB29604	ERR2884656	1062590	87.133	88	97.9218	L4	pansusceptible
CCS_G1627	PRJEB89421	ERR14963664	35916	3132	3564	65.7641	25.1606	25	99.38	G1627	PRJEB38719	ERR4195439	1851904	134.647	139	97.8874	L4.1	pansusceptible
CCS_G1628	PRJEB89421	ERR14964765	60414	5649.28	6511	65.6861	76.271	77	99.49	G1628	PRJEB38719	ERR4195378	1384891	127.943	133	97.5861	L4.1	pansusceptible
CCS_G1630m	PRJEB89421	ERR14963667	92119	3554.58	4149	65.6691	73.5461	74	99.72	G1630	PRJEB29604	ERR2884657	1091049	78.238	80	97.4454	L4.10	pansusceptible
CCS_G1631	PRJEB89421	ERR14964587	116456	6297.7	7435	65.6864	164.359	165	99.54	G1631	PRJEB38719	ERR4195440	1083721	81.7561	84	97.2761	L4.4	pansusceptible
CCS_G1633	PRJEB89421	ERR14964093	55882	3420.01	4043	66.0712	42.8602	43	99.54	G1633	PRJEB38719	ERR4195441	3052874	157.467	162	97.5492	L4.3	pansusceptible
CCS_G1634	PRJEB89421	ERR14979132	54671	4006.73	4776	65.8654	49.1532	49	99.37	G1634	PRJEB38719	ERR4195785	1157342	87.7997	90	97.2407	L4.1	pansusceptible
CCS_G1635m	PRJEB89421	ERR14963674	158044	3504.1	3965	65.8489	124.341	125	99.54	G1635	PRJEB38719	ERR4195256	1149414	87.902	91	97.4307	L4.4	pansusceptible
CCS_G1636	PRJEB89421	ERR14963673	62286	3928.67	4787	65.8473	54.8273	55	99.67	G1636	PRJEB38719	ERR4195381	1201912	91.7237	94	97.4362	L4.3	pansusceptible
CCS_G1637m	PRJEB89421	ERR14963678	145971	3410.81	3907	65.9431	111.596	112	99.32	G1637	PRJEB38719	ERR4195424	1272592	96.1198	98	97.423	L4.1	pansusceptible
CCS_G1638m	PRJEB89421	ERR14986675	296470	5088.67	5974	65.7803	338.277	345	98.76	G1638	PRJEB38719	ERR4195786	1228984	93.3426	96	96.5928	L4.3	pansusceptible
CCS_G1644	PRJEB89421	ERR14979133	83568	5438.3	6163	65.9911	101.793	102	99.42	G1644	PRJEB29604	ERR2884658	1317343	101.485	104	97.4995	L4.1	pansusceptible
CCS_G1646m	PRJEB89421	ERR14979135	91316	3762.2	4263	65.7016	76.922	77	99.55	G1646	PRJEB38719	ERR4195345	1487431	113.619	117	97.4952	L4.1	pansusceptible
CCS_G1647m4	PRJEB89421	ERR14963670	128383	3682.94	4172	65.6897	105.837	107	99.46	G1647	PRJEB38719	ERR4195787	1494431	128.495	132	97.567	L4.3	pansusceptible
CCS_G1651m	PRJEB89421	ERR14979136	98686	3266.51	3846	65.7626	72.1714	73	99.5	G1651	PRJEB38719	ERR4195494	955260	73.4201	76	96.9451	L4.3	pansusceptible
CCS_G1652m4	PRJEB89421	ERR14964156	120640	3648.35	4136	65.7084	98.7877	100	98.94	G1652	PRJEB38719	ERR4195788	2036468	104.562	106	96.8609	L4.3	pansusceptible
CCS_G1653	PRJEB89421	ERR14963677	60303	3410.33	4048	65.9461	46.1795	47	98.67	G1653	PRJEB29604	ERR2884660	887968	75.9939	79	96.3375	L4.3	pansusceptible
CCS_G1654	PRJEB89421	ERR14988469	165040	7058.37	8516	65.6496	261.724	264	99.81	G1654	PRJEB38719	ERR4195789	4916511	249.099	254	97.9946	L4.10	pansusceptible
CCS_G1660m	PRJEB89421	ERR14963684	106143	4738.35	5430	66.0692	112.598	114	99.33	G1660	PRJEB38719	ERR4195495	3158760	163.049	167	97.5964	L4.5	pansusceptible
CCS_G1661	PRJEB89421	ERR14963676	69407	3696.22	4478	65.9046	57.6435	58	99.73	G1661	PRJEB38719	ERR4195792	4246376	216.417	224	97.934	L4.10	pansusceptible
CCS_G1663	PRJEB89421	ERR14963680	66804	4364.85	4962	66.3066	65.3728	65	99.18	G1663	PRJEB38719	ERR4195362	993364	84.4377	87	97.1585	L4.3	mono-resistant to INH
CCS_G1664m	PRJEB89421	ERR14963683	219339	3602.66	4533	65.7377	176.54	177	99.54	G1664	PRJEB38719	ERR4195793	1166128	89.187	93	97.1745	L4.1	pansusceptible
CCS_G1668	PRJEB89421	ERR14963836	98977	5080.46	5833	65.8675	112.28	114	99.4	G1668	PRJEB38719	ERR4195794	884792	75.9697	79	97.024	L3	pansusceptible
CCS_G1671	PRJEB89421	ERR14979272	81352	4349.65	4928	66.0249	79.4108	81	99.46	G1671	PRJEB38719	ERR4195795	2891031	148.4	153	97.3033	L4.10	pansusceptible
CCS_G1675	PRJEB89421	ERR14979621	118598	5380.63	6190	65.7901	142.801	144	99.58	G1675	PRJEB38719	ERR4195798	2012699	104.003	106	97.3843	L4.1	pansusceptible
CCS_G1676	PRJEB89421	ERR14979622	119618	5221.45	6054	65.8462	139.747	141	99.31	G1676	PRJEB29604	ERR2884661	1024549	86.6911	89	97.1014	L4.1	pansusceptible
CCS_G1678	PRJEB89421	ERR14963834	67614	4803.55	5550	65.6265	72.5697	73	99.4	G1678	PRJEB38719	ERR4195799	1140556	119.569	124	97.7372	L4.1	pansusceptible
CCS_G1686m3	PRJEB89421	ERR14963835	72499	4202.59	4855	65.734	68.1029	69	99.39	G1686	PRJEB38719	ERR4195803	1015573	87.2838	90	97.0321	L4.1	pansusceptible
CCS_G1693	PRJEB89421	ERR14964786	92492	4706.91	5383	66.014	97.7575	99	99.75	G1693	PRJEB38719	ERR4195805	1001917	85.2823	88	97.6623	L4.10	pansusceptible
CCS_G1697	PRJEB89421	ERR14964245	134712	5281.88	6023	65.8022	159.283	161	99.28	G1697	PRJEB38719	ERR4195807	2979553	153.764	156	97.3657	L4.1	pansusceptible
CCS_G1700	PRJEB89421	ERR14977518	122589	5298.54	6089	65.8305	145.605	148	98.73	G1700	PRJEB38719	ERR4195808	3573971	184.364	191	96.8081	L4.3	pansusceptible
CCS_G1701	PRJEB89421	ERR14977520	116462	5120.29	5882	65.9178	133.912	136	99.79	G1701	PRJEB29604	ERR2884662	858722	68.0648	70	97.254	L4.10	pansusceptible
CCS_G1702m	PRJEB89421	ERR14963681	70777	4084.21	4610	65.6948	64.759	65	99.63	G1702	PRJEB38719	ERR4195809	693433	52.9259	54	96.933	L4.3	pansusceptible
CCS_G1703	PRJEB89421	ERR14977521	57513	4879.98	5770	65.6631	62.7518	63	99.37	G1703	PRJEB38719	ERR4195810	792795	59.0384	60	96.9195	L4.1	pansusceptible
CCS_G1704m	PRJEB89421	ERR14979138	64865	3896.59	4366	66.1253	56.8422	57	99.56	G1704	PRJEB38719	ERR4195811	2044072	100.666	102	97.6925	L4.10	resistant to EMB and INH
CCS_G1705m	PRJEB89421	ERR14964792	70938	4767.56	5354	66.0598	75.9269	78	98.69	G1705	PRJEB38719	ERR4195390	3766970	194.215	201	96.9088	L4.6	pansusceptible
CCS_G1706	PRJEB89421	ERR14986682	169873	5532.67	6786	65.0091	209.637	194	97.62	G1706	PRJEB38719	ERR4195812	3230463	163.746	164	96.0097	LBovis	mono-resistant to PZA
CCS_G1708	PRJEB89421	ERR14964246	130130	5161.71	5929	65.7734	150.202	152	99.52	G1708	PRJEB38719	ERR4195813	4110953	212.045	220	97.5845	L4.3	pansusceptible
CCS_G1711	PRJEB89421	ERR14964161	74432	5445.78	6091	65.88	90.5914	91	99	G1711	PRJEB38719	ERR4195369	926159	73.2565	76	96.508	L4.1	pansusceptible
CCS_G1713	PRJEB89421	ERR14979144	128268	5373.56	6199	65.7941	154.072	156	99.58	G1713	PRJEB38719	ERR4195814	3249890	166.686	170	97.5805	L4.1	pansusceptible
CCS_G1715	PRJEB89421	ERR14963682	35109	3163.98	3550	65.6293	24.9468	25	99.36	G1715	PRJEB38719	ERR4195815	844108	65.1397	67	96.951	L4.10	pansusceptible
CCS_G1716	PRJEB89421	ERR14964187	95555	4875.04	5642	66.0853	104.204	105	99.29	G1716	PRJEB38719	ERR4195375	515846	37.1229	38	96.0233	L4.1	pansusceptible
CCS_G1718m	PRJEB89421	ERR14964186	73860	5406.9	6079	66.0053	89.3777	89	99.49	G1718	PRJEB38719	ERR4195817	790398	58.4911	60	96.8457	L4.1	pansusceptible
CCS_G1724	PRJEB89421	ERR14979139	79452	4078.73	4606	66.2573	72.605	73	99.56	G1724	PRJEB38719	ERR4195818	4878518	249.982	254	97.8396	L4.1	pansusceptible
CCS_G1725	PRJEB89421	ERR14979140	68869	3867.08	4245	66.4718	60.0813	60	99.81	G1725	PRJEB38719	ERR4195436	2870467	149.903	151	97.9449	L4.10	pansusceptible
CCS_G1726m	PRJEB89421	ERR14979143	92417	4567.64	5219	65.9202	94.7951	97	98.72	G1726	PRJEB38719	ERR4195819	43351598	1718.92	1799	97.3045	L4.3	pansusceptible
CCS_G1727	PRJEB89421	ERR14964189	143925	5210.82	5977	65.8562	168.052	171	99.72	G1727	PRJEB38719	ERR4195820	3942470	201.797	209	97.5344	L4.3	pansusceptible
CCS_G1728	PRJEB89421	ERR14964192	81135	4441.75	5108	65.9865	80.9775	82	99.2	G1728	PRJEB38719	ERR4195821	2942103	151.3	156	97.5452	L4.10	pansusceptible
CCS_G1732	PRJEB89421	ERR14979141	71969	4381.04	4966	66.1149	70.8104	72	99.43	G1732	PRJEB29604	ERR2884663	3423765	174.222	176	97.5481	L4.10	pansusceptible
CCS_G1733m	PRJEB89421	ERR14964191	100373	4731.64	5482	65.5917	106.072	107	99.56	G1733	PRJEB38719	ERR4195823	3518706	179.108	180	97.749	L4.2	resistant to INH and RMP
CCS_G1736	PRJEB89421	ERR14979142	69689	3239.02	4061	65.6115	50.5619	51	99.18	G1736	PRJEB38719	ERR4195824	1203141	126.847	132	97.6191	L4.2	pansusceptible
CCS_G1739	PRJEB89421	ERR14964803	104928	4578.87	5200	65.9031	107.843	108	99.76	G1739	PRJEB38719	ERR4195451	885197	95.2519	99	97.636	L4.10	pansusceptible
CCS_G1740	PRJEB89421	ERR14964197	97596	4662.17	5311	66.0367	102.026	103	99.46	G1740	PRJEB38719	ERR4195825	4114051	209.888	215	97.5947	L4.3	resistant to INH and FQ
CCS_G1741m	PRJEB89421	ERR14964801	67658	5022.63	5576	65.9666	76.2528	77	99.42	G1741	PRJEB38719	ERR4195826	4810395	247.735	256	97.803	L4.10	pansusceptible
CCS_G1742m	PRJEB89421	ERR14964195	97939	4367.32	4973	66.2039	95.9439	96	99.28	G1742	PRJEB38719	ERR4195827	1943261	100.709	102	97.135	L4.3	pansusceptible
CCS_G1743m	PRJEB89421	ERR14977530	73338	4441.88	5046	66.0942	73.2093	73	99.75	G1743	PRJEB38719	ERR4195443	5195019	263.716	272	98.0851	L4.10	pansusceptible
CCS_G1745	PRJEB89421	ERR14964805	89845	4446.62	5094	65.9702	89.7581	91	99.6	G1745m	PRJEB38719	ERR4195828	1080818	86.7685	89	97.5664	L4.10	pansusceptible
CCS_G1747	PRJEB89421	ERR14979275	101006	4764	5424	65.8246	107.78	109	99.5	G1747	PRJEB29604	ERR2884664	1399051	110.654	115	97.2731	L4.3	pansusceptible
CCS_G1750	PRJEB89421	ERR14979273	95311	4585.82	5211	65.866	97.758	99	99.24	G1750	PRJEB38719	ERR4195350	1532467	79.3076	81	96.8867	L4.3	pansusceptible
CCS_G1751m	PRJEB89421	ERR14964808	79491	4276.97	4831	66.0911	76.2044	77	99.5	G1751	PRJEB38719	ERR4195829	2121997	108.345	109	97.3002	L4.3	pansusceptible
CCS_G1752	PRJEB89421	ERR14964807	97864	4606.78	5279	66.0504	100.985	102	99.43	G1752	PRJEB38719	ERR4195830	469514	35.4861	36	96.1585	L4.1	pansusceptible
CCS_G1754	PRJEB89421	ERR14964809	72444	4308.54	4921	66.3909	69.9918	69	99.35	G1754	PRJEB38719	ERR4195356	4134343	211.63	214	97.5978	L4.1	pansusceptible
CCS_G1758	PRJEB89421	ERR14979276	81419	4303.36	4923	66.0064	78.5929	80	99.31	G1758	PRJEB38719	ERR4195832	1354922	144.851	151	97.3838	L4.3	pansusceptible
CCS_G1759	PRJEB89421	ERR14979274	64484	4732.28	5358	66.0673	68.4948	69	98.67	G1759	PRJEB38719	ERR4195833	1361254	148.896	156	96.8618	L4.3	mono-resistant to FQ
CCS_G1760	PRJEB89421	ERR14977531	55427	4436.39	5009	65.9451	55.2219	56	98.67	G1760	PRJEB38719	ERR4195331	1353814	142.368	149	96.785	L4.3	mono-resistant to INH
CCS_G1761m	PRJEB89421	ERR14979278	74127	4439.25	5046	65.9463	73.7936	74	99.47	G1761	PRJEB29604	ERR2884665	2487503	127.271	131	97.2784	L4.3	pansusceptible
CCS_G1762m3	PRJEB89421	ERR14964815	76887	3859.62	4395	65.7037	66.4182	67	99.7	G1762	PRJEB38719	ERR4195834	1168894	123.525	129	97.6272	L4.3	pansusceptible
CCS_G1763	PRJEB89421	ERR14964817	114384	5532.36	6241	65.7551	142.048	143	99.82	G1763	PRJEB38719	ERR4195835	1182431	134.549	140	97.8209	L4.10	pansusceptible
CCS_G1764	PRJEB89421	ERR14964227	130469	5151.53	5755	65.9176	150.518	154	99.45	G1764	PRJEB38719	ERR4195434	2499117	129.594	133	97.328	L4.1	pansusceptible
CCS_G1765	PRJEB89421	ERR14977546	92149	4646.78	5272	66.0065	96.2605	98	99.72	G1765	PRJEB38719	ERR4195836	1520867	159.941	166	97.754	L4.10	pansusceptible
CCS_G1767	PRJEB89421	ERR14979277	62064	4133.19	5394	65.5296	57.6394	58	99.26	G1767	PRJEB38719	ERR4195838	1514208	76.2436	71	97.2313	L4.10	pansusceptible
CCS_G1769	PRJEB89421	ERR14963688	102608	3962.85	5492	65.4677	91.21	91	99.78	G1769	PRJEB38719	ERR4195840	1131629	98.005	100	97.7505	L4.10	pansusceptible
CCS_G1770	PRJEB89421	ERR14963685	68682	3573.21	4002	65.6636	54.8766	55	99.54	G1770	PRJEB38719	ERR4195435	960356	102.105	106	97.2823	L4.1	pansusceptible
CCS_G1772m	PRJEB89421	ERR14977548	97024	4411.12	4965	66.1399	95.9632	97	99.27	G1772	PRJEB38719	ERR4195437	1261884	63.0214	64	96.653	L4.1	pansusceptible
CCS_G1773m	PRJEB89421	ERR14964223	47527	3717.03	4093	65.8197	39.5395	40	99.49	G1773	PRJEB38719	ERR4195333	2937730	149.74	153	97.57	L4.1	pansusceptible
CCS_G1774	PRJEB89421	ERR14979279	94489	4485.37	5041	66.1196	95.2424	96	99.68	G1774	PRJEB38719	ERR4195438	914295	95.9263	100	97.3299	L4.10	pansusceptible
CCS_G1777m	PRJEB89421	ERR14963686	43942	4964.18	5490	66.0209	48.8649	49	99.35	G1777m	PRJEB70424	ERR12312076	855486	83.1089	86	97.376	L4.1	mono-resistant to INH
CCS_G1778	PRJEB89421	ERR14964228	103990	4606.8	5164	65.9803	107.365	109	99.4	G1778	PRJEB38719	ERR4195841	1691088	173.358	181	97.6332	L4.1	pansusceptible
CCS_G1782	PRJEB89421	ERR14977545	77516	4456.66	5017	66.0804	77.4661	79	99.51	G1782	PRJEB38719	ERR4195419	5738847	287.495	298	97.7522	L4.3	pansusceptible
CCS_G1783	PRJEB89421	ERR14963695	70013	4477.87	5054	66.189	70.291	72	99.27	G1783	PRJEB38719	ERR4195432	2939489	149.542	153	97.3348	L4.1	pansusceptible
CCS_G1784m	PRJEB89421	ERR14963690	52958	4991.19	5526	65.9901	59.5045	60	99.91	G1784	PRJEB38719	ERR4195842	4435769	225.007	232	98.1506	L4.10	pansusceptible
CCS_G1785m	PRJEB89421	ERR14963694	53364	5546.95	6288	65.3983	65.2928	66	98.67	G1785	PRJEB29604	ERR2884667	2974750	152.27	158	96.7367	L4.3	pansusceptible
CCS_G1786	PRJEB89421	ERR14979615	157531	5635.76	6303	65.7632	199.475	202	99.34	G1786	PRJEB38719	ERR4195426	2399066	124.56	126	97.3043	L4.10	mono-resistant to INH
CCS_G1787	PRJEB89421	ERR14986683	128565	5767.77	6475	65.7281	166.506	168	99.79	G1787	PRJEB38719	ERR4195270	2980105	153.292	156	97.8169	L4.10	pansusceptible
CCS_G1788	PRJEB89421	ERR14977551	109603	5666.06	6396	65.8171	138.913	141	99.49	G1788	PRJEB29604	ERR2884668	2484734	128.931	132	97.3672	L4.1	pansusceptible
CCS_G1791	PRJEB89421	ERR14963699	76868	6455.38	7792	65.7592	110.722	111	99.76	G1791	PRJEB38719	ERR4195496	4339057	220.319	227	97.8998	L4.2	pansusceptible
CCS_G1792	PRJEB89421	ERR14963691	87311	5109.51	5759	65.9318	99.9354	103	99.29	G1792	PRJEB29604	ERR2884669	764348	39.2602	40	95.7625	L4.1	pansusceptible
CCS_G1795	PRJEB89421	ERR14979282	104529	5450.65	6106	65.8737	127.62	129	99.85	G1795	PRJEB38719	ERR4195383	2964930	152.304	157	97.4955	L4.1	pansusceptible
CCS_G1799	PRJEB89421	ERR14963687	51684	4387.22	4919	65.7	50.6792	51	99.45	G1799	PRJEB38719	ERR4195497	1758203	187.604	196	97.6545	L4.3	pansusceptible
CCS_G1800m	PRJEB89421	ERR14979280	151149	3690.96	4646	65.0172	124.26	119	99.31	G1800	PRJEB38719	ERR4195305	933055	106.065	109	97.0822	L2.2	resistant to INH and RMP
CCS_G1801	PRJEB89421	ERR14964822	105437	4997.87	5657	65.8672	118.422	121	99.57	G1801	PRJEB38719	ERR4195844	931640	105.501	110	97.4253	L4.10	pansusceptible
CCS_G1803	PRJEB89421	ERR14963693	71335	4846.2	5417	65.7733	77.1914	78	99.89	G1803	PRJEB38719	ERR4195845	1947806	180.134	188	98.1099	L4.2	pansusceptible
CCS_G1805	PRJEB89421	ERR14964825	88457	4905.25	5407	65.606	96.891	97	99.36	G1805	PRJEB38719	ERR4195384	1384095	129.375	134	97.3422	L4.3	pansusceptible
CCS_G1807	PRJEB89421	ERR14964827	84121	4866.12	5628	65.5343	91.1843	92	99.14	G1807m	PRJEB38719	ERR4195394	1516657	156.768	161	97.2339	L2.2	resistant to INH and SM
CCS_G1817	PRJEB89421	ERR14963696	88198	4893.86	5591	65.6965	96.6722	98	99.18	G1817	PRJEB38719	ERR4195498	1019939	115.576	119	97.2666	L4.1	pansusceptible
CCS_G1821m	PRJEB89421	ERR14963700	107284	3362.09	3592	65.8553	81.0367	81	99.6	G1821	PRJEB38719	ERR4195499	1252486	129.137	134	98.0858	L4.10	resistant to EMB and INH
CCS_G1822m	PRJEB89421	ERR14963692	28693	3361.36	3823	65.7502	21.5419	22	99.1	G1822	PRJEB38719	ERR4195391	1253991	130.499	135	97.5186	L4.6	pansusceptible
CCS_G1823	PRJEB89421	ERR14964247	52813	3345.39	4324	65.6545	39.6482	40	99.39	G1823	PRJEB29604	ERR2884670	1274051	138.635	144	97.7621	L4.10	pansusceptible
CCS_G1824m	PRJEB89421	ERR14979281	142448	4043.69	4687	65.7221	128.842	130	99.43	G1824	PRJEB38719	ERR4195850	1142022	112.61	117	97.4927	L4.1	pansusceptible
CCS_G1825	PRJEB89421	ERR14963698	55658	4195.35	4643	65.6036	52.4189	53	99.54	G1825	PRJEB38719	ERR4195851	1362621	124.2	129	97.8028	L4.10	pansusceptible
CCS_G1826m3	PRJEB89421	ERR14979284	169349	3689.18	4452	65.7146	139.987	141	99.54	G1826	PRJEB38719	ERR4195852	1468718	152.006	160	97.5941	L4.3	pansusceptible
CCS_G1827m	PRJEB89421	ERR14963697	71340	3671.19	4690	65.6778	58.7691	59	99.19	G1827	PRJEB38719	ERR4195853	774015	86.8627	91	96.8453	L4.10	pansusceptible
CCS_G1828m	PRJEB89421	ERR14964250	99274	3697.15	3985	65.7025	82.113	83	99.5	G1828m	PRJEB70424	ERR12312078	901697	84.6392	87	97.3866	L4.1	pansusceptible
CCS_G1829m3	PRJEB89421	ERR14979283	102839	3642.47	4349	65.6232	83.7659	84	99.25	G1829	PRJEB29604	ERR2884671	1603173	175.004	182	97.8112	L4.1	pansusceptible
CCS_G1831m	PRJEB89421	ERR14964829	45171	3486.61	3898	65.5726	35.0894	35	99.48	G1831	PRJEB38719	ERR4195500	588075	62.101	64	97.2105	L4.3	pansusceptible
CCS_G1835	PRJEB89421	ERR14965381	52657	5512	6127	65.6031	64.9237	66	99.47	G1835	PRJEB38719	ERR4195855	669520	74.9705	78	96.9302	L4.3	pansusceptible
CCS_G1836	PRJEB89421	ERR14977557	90709	5390.94	6030	65.6384	109.206	111	99.37	G1836	PRJEB38719	ERR4195401	1488659	166.411	172	97.7017	L4.1	pansusceptible
CCS_G1837m	PRJEB89421	ERR14964249	100099	3294.48	3506	65.7513	73.7946	74	99.21	G1837	PRJEB38719	ERR4195856	1053843	119.776	125	97.1605	L4.6	pansusceptible
CCS_G1839m	PRJEB89421	ERR14965384	125155	3772.35	4274	65.6444	105.715	106	99.47	G1839	PRJEB29604	ERR2884672	1464704	108.717	112	97.5035	L4.3	pansusceptible
CCS_G1842	PRJEB89421	ERR14964231	49498	3394.08	3786	65.8004	37.5944	38	99.39	G1842	PRJEB29604	ERR2884673	1550271	122.921	128	97.4845	L4.1	pansusceptible
CCS_G1849m3	PRJEB89421	ERR14965387	119194	3709.52	4445	65.662	99.3304	100	99.3	G1849m	PRJEB38719	ERR4195858	1814805	178.36	184	97.8586	L4.10	mono-resistant to INH
CCS_G1850	PRJEB89421	ERR14964248	47082	4301.5	5003	65.7751	45.4798	46	99.2	G1850	PRJEB38719	ERR4195360	634359	70.9339	73	96.9345	L4.10	pansusceptible
CCS_G1851	PRJEB89421	ERR14979145	79992	6009.99	6891	65.594	107.592	108	99.49	G1851	PRJEB38719	ERR4195859	1539241	166.367	173	97.6582	L4.3	pansusceptible
CCS_G1860	PRJEB89421	ERR14965386	64133	2443.6	2537	66.0078	35.1343	35	99.42	G1860	PRJEB89456	ERR14957693	955941	103.435	107	97.4031	L4.1	pansusceptible
CCS_G1870	PRJEB89421	ERR14977559	102490	6211.7	7394	65.5613	142.991	144	99.28	G1870	PRJEB38719	ERR4195501	1258142	129.722	133	97.4369	L4.10	pansusceptible
CCS_G1885	PRJEB89421	ERR14965389	38533	5153.02	5895	65.6863	44.6293	45	99.48	G1885	PRJEB38719	ERR4195502	1291553	122.459	126	97.6307	L4.10	pansusceptible
CCS_G1889	PRJEB89421	ERR14965393	62084	5025.92	5855	65.6184	70.0774	71	99.29	G1889	PRJEB29604	ERR2884674	1054720	99.3958	103	97.3017	L4.10	pansusceptible
CCS_G1906	PRJEB89421	ERR14977563	75415	5594.85	6456	65.6411	94.4852	95	99.56	G1906	PRJEB38719	ERR4195862	1942677	205.112	213	97.8599	L4.1	pansusceptible
CCS_G1910m	PRJEB89421	ERR14977560	69354	5360.65	6082	65.6744	83.2714	84	99.22	G1910	PRJEB38719	ERR4195504	1674637	169.033	176	97.544	L4.1	pansusceptible
CCS_G1924	PRJEB89421	ERR14965397	56703	5238.83	6151	65.6618	66.4376	67	99.47	G1924	PRJEB38719	ERR4195413	1146781	108.627	112	97.497	L4.4	pansusceptible
CCS_G1925	PRJEB89421	ERR14965405	64949	6070.49	7023	65.6184	88.2326	89	99.33	G1925	PRJEB38719	ERR4195865	980085	92.7366	96	97.2106	L4.1	pansusceptible
CCS_G1932	PRJEB89421	ERR14965401	60826	5392.19	6276	65.615	73.4489	74	99.54	G1932	PRJEB89456	ERR14957724	1179329	131.667	137	97.7672	L4.4	pansusceptible
CCS_G1934	PRJEB89421	ERR14965403	50891	5903.17	6767	65.6646	67.3952	67	99.64	G1934	PRJEB38719	ERR4195412	1251131	129.47	133	97.5341	L4.10	pansusceptible
CCS_G1938m4	PRJEB89421	ERR14963887	125235	3767.78	4205	65.7152	106.023	107	99.42	G1938	PRJEB89456	ERR14957671	466776	51.9358	53	96.4932	L4.10	pansusceptible
CCS_G1939	PRJEB89421	ERR14965404	103937	3082.85	3225	65.6771	71.983	73	99.27	G1939	PRJEB29604	ERR2884676	1129876	98.7251	102	97.1139	L4.10	pansusceptible
CCS_G1940	PRJEB89421	ERR14963701	108732	2989.6	3106	65.7298	73.0335	73	99.79	G1940	PRJEB38719	ERR4195866	1107034	98.2006	101	97.538	L4.10	pansusceptible
CCS_G1941	PRJEB89421	ERR14965410	91443	5333.14	6151	65.6777	108.965	109	99.53	G1941	PRJEB38719	ERR4195867	2159884	230.822	239	97.928	L4.1	pansusceptible
CCS_G1942	PRJEB89421	ERR14963888	80090	5000.25	5708	65.6782	89.7005	91	98.98	G1942	PRJEB38719	ERR4195868	1429520	158.873	165	97.1629	L4.3	pansusceptible
CCS_G1943	PRJEB89421	ERR14979146	109562	5872.64	6804	65.5931	143.604	145	99.28	G1943	PRJEB38719	ERR4195869	1297440	143.828	149	97.4434	L4.6	pansusceptible
CCS_G1944	PRJEB89421	ERR14963706	98457	5632.31	6378	65.6424	124.095	125	99.38	G1944	PRJEB38719	ERR4195870	1458885	158.851	165	97.6748	L4.4	pansusceptible
CCS_G1945	PRJEB89421	ERR14965408	32517	5558.62	7046	65.6109	40.5607	41	99.48	G1945	PRJEB38719	ERR4195871	1946153	213.229	222	97.8449	L4.3	pansusceptible
CCS_G1946	PRJEB89421	ERR14986771	166044	6129.75	7202	65.5677	228.48	232	99.16	G1946	PRJEB38719	ERR4195872	3397003	352.747	368	97.844	L4.10	pansusceptible
CCS_G1948	PRJEB89421	ERR14963889	120465	5036.31	6684	65.6198	136.15	136	99.74	G1948	PRJEB38719	ERR4195336	1348554	117.53	121	97.5524	L4.10	pansusceptible
CCS_G1957	PRJEB89421	ERR14963897	207950	7189.48	8403	65.5762	334.652	339	99.34	G1957	PRJEB38719	ERR4195433	1981387	221.119	229	97.5238	L4.3	pansusceptible
CCS_G1958	PRJEB89421	ERR14963703	120750	3600.67	3823	65.6326	97.6064	98	99.73	G1958	PRJEB38719	ERR4195453	1141022	100.871	104	97.4624	L4.10	pansusceptible
CCS_G1965	PRJEB89421	ERR14986487	179326	6118.59	7286	65.5535	245.419	246	99.68	G1965	PRJEB29604	ERR2884677	548015	62.9203	64	96.8707	L4.3	pansusceptible
CCS_G1966	PRJEB89421	ERR14963899	138394	7203.46	8484	65.5391	223.135	225	99.57	G1966	PRJEB38719	ERR4195507	1319847	106.453	108	97.7525	L4.1	pansusceptible
CCS_G1967	PRJEB89421	ERR14963892	95883	4434.12	4981	65.5931	95.4803	96	99.54	G1967	PRJEB38719	ERR4195873	1012509	90.555	93	97.2303	L4.10	pansusceptible
CCS_G1968	PRJEB89421	ERR14963898	149086	7424.66	8834	65.5505	248.156	250	99.32	G1968	PRJEB38719	ERR4195398	1193209	126.548	130	97.43	L4.10	pansusceptible
CCS_G2051	PRJEB89421	ERR14979616	115002	6780.41	8037	65.586	174.801	178	98.51	G2051	PRJEB38719	ERR4195509	412871	47.56	49	95.2578	L4.3	pansusceptible
CCS_G2054	PRJEB89421	ERR14963704	80781	6547.46	7999	65.5803	118.517	120	98.67	G2054m	PRJEB89456	ERR14957627	795656	84.6141	87	96.463	L4.3	mono-resistant to FQ
CCS_G2057	PRJEB89421	ERR14963893	135212	6344	7325	65.586	192.557	195	99.12	G2057	PRJEB38719	ERR4195510	634478	72.4226	74	96.6151	L4.3	pansusceptible
CCS_G2059	PRJEB89421	ERR14963702	90013	7024.25	8698	65.5698	141.282	142	99.49	G2059	PRJEB29604	ERR2884679	575470	66.2047	68	96.7027	L4.1	mono-resistant to INH
CCS_G2075	PRJEB89421	ERR14963895	106558	6614.25	8375	65.54	157.856	161	98.75	G2075	PRJEB38719	ERR4195876	922298	102.725	107	96.2827	L4.3	pansusceptible
