# Supplementary material for: Complete genomes reveal a refined map of Mycobacterium tuberculosis genetic diversity across evolutionary scales
Source: Nat Commun. 2026 Jun 6;17:7242. doi: 10.1038/s41467-026-73869-5 (PMC13396471; doi:10.1038/s41467-026-73869-5)
Supplement: Supplementary file 4 — Supplementary Data 2 [file 41467_2026_73869_MOESM4_ESM.xlsx]

## Sheet: Supplementary Data 2
Quality control of MTBC complete genomes
			Contiguity						Completeness								Correctness
ID	Project accesion	RUN accession	Number of contigs	N50	Closed assembly?	Genome size	Coverage	GC content(%)	k-mer based completeness Merqury	Complete BUSCOs	Fragmented BUSCOs	Missing BUSCOs	IDEEL protein lenght >95%	IDEEL normalize with H37Rv	Prodigal mean protein legnth	Prodigal normalize with H37Rv	QV by Merqury	Total mismatches by short reads	Horizontal coverage by short reads	% of mapped short reads	Number of fixed structural variants	ANI
CCS_G1369	PRJEB89421	ERZ26867535	1	4394922	Yes	4394922	70	65.59	99.934	0.993	0.001	0.006	83.51	1.0007	328.09	1.0054	45.7724	0	99.89	99.946	0	99.9446
CCS_G1420m	PRJEB89421	ERZ26867536	1	4371642	Yes	4371642	174	65.63	99.9568	0.996	0	0.004	83.56	1.0013	326.83	1.0016	39.9915	0	99.7	99.944	0	99.9317
CCS_G1421	PRJEB89421	ERZ26867537	1	4424259	Yes	4424259	81	65.63	99.9827	0.995	0.001	0.004	83.36	0.9989	327.049	1.0022	38.4681	0	99.64	99.991	0	99.9124
CCS_G1422m	PRJEB89421	ERZ26867539	1	4403384	Yes	4403384	269	65.64	99.9775	0.996	0	0.004	83.42	0.9996	328.39	1.0063	43.4588	0	99.86	99.995	0	99.922
CCS_G1439m	PRJEB89421	ERZ26867540	1	4401951	Yes	4401951	229	65.62	99.9843	0.993	0.001	0.006	83.38	0.9992	327.46	1.0035	43.0044	2	99.86	99.996	0	99.9286
CCS_G1440m	PRJEB89421	ERZ26867541	1	4400604	Yes	4400604	183	65.61	99.8815	0.996	0	0.004	83.38	0.9992	328.012	1.0052	42.3286	0	99.84	99.981	0	99.9217
CCS_G1446	PRJEB89421	ERZ26867542	1	4442332	Yes	4442332	173	65.61	99.9812	0.996	0	0.004	83.24	0.9975	326.815	1.0015	43.463	0	99.86	99.995	0	99.9285
CCS_G1447	PRJEB89421	ERZ26867543	1	4372563	Yes	4372563	79	65.62	99.9947	0.995	0	0.005	83.48	1.0004	326.565	1.0008	38.8187	0	99.62	99.991	0	99.9347
CCS_G1461m	PRJEB89421	ERZ26867544	1	4400122	Yes	4400122	253	65.61	99.9971	0.994	0.001	0.005	83.47	1.0002	326.844	1.0016	37.3954	0	99.48	99.997	0	99.9534
CCS_G1464m	PRJEB89421	ERZ26867545	1	4412713	Yes	4412713	76	65.61	99.9924	0.994	0.001	0.005	83.01	0.9947	326.645	1.001	42.7694	0	99.85	99.997	0	99.8869
CCS_G1465	PRJEB89421	ERZ26867546	1	4416622	Yes	4416622	92	65.61	99.9918	0.994	0.001	0.005	83.5	1.0006	327.246	1.0028	42.1312	0	99.84	99.995	0	99.9321
CCS_G1467m	PRJEB89421	ERZ26867547	1	4403626	Yes	4403626	286	65.62	99.9938	0.993	0.001	0.006	83.39	0.9993	326.189	0.9996	41.5813	1	99.82	99.996	0	99.9426
CCS_G1468m	PRJEB89421	ERZ26867548	1	4421938	Yes	4421938	75	65.6	99.9896	0.994	0.001	0.005	82.88	0.9932	326.582	1.0008	42.1596	0	99.84	99.994	0	99.8764
CCS_G1469m	PRJEB89421	ERZ26867549	1	4410316	Yes	4410316	52	65.61	99.8155	0.996	0	0.004	83.5	1.0006	327.187	1.0027	40.5145	0	99.79	99.961	0	99.9288
CCS_G1484m3	PRJEB89421	ERZ26867550	1	4421669	Yes	4421669	99	65.63	99.9421	0.995	0.001	0.004	83.26	0.9977	328.343	1.0062	40.7667	0	99.71	99.934	0	99.927
CCS_G1489m	PRJEB89421	ERZ26867551	1	4413821	Yes	4413821	45	65.62	99.8166	0.994	0.001	0.005	83.46	1.0001	327.315	1.003	43.5533	0	99.84	99.835	0	99.9388
CCS_G1492m	PRJEB89421	ERZ26867552	1	4378015	Yes	4378015	63	65.63	99.9776	0.995	0.001	0.004	83.48	1.0004	326.626	1.0009	42.9086	0	99.85	99.993	0	99.934
CCS_G1496m	PRJEB89421	ERZ26867553	1	4418575	Yes	4418575	124	65.63	99.9903	0.994	0.001	0.005	83.34	0.9987	327.488	1.0036	41.6505	0	99.81	99.991	0	99.9507
CCS_G1497m	PRJEB89421	ERZ26867554	1	4412883	Yes	4412883	99	65.62	99.9863	0.993	0.003	0.004	83.57	1.0014	327.877	1.0048	41.5401	0	99.81	99.989	0	99.9534
CCS_G1498	PRJEB89421	ERZ26867555	1	4415393	Yes	4415393	178	65.62	99.9888	0.996	0	0.004	83.33	0.9986	327.277	1.0029	43.3679	1	99.87	99.992	0	99.9385
CCS_G1499m3	PRJEB89421	ERZ26867556	1	4410638	Yes	4410638	84	65.61	99.9916	0.994	0.001	0.005	83.6	1.0018	327.368	1.0032	42.2735	0	99.84	99.989	0	99.948
CCS_G1507m3	PRJEB89421	ERZ26867557	1	4452994	Yes	4452994	119	65.61	99.9783	0.996	0	0.004	83.01	0.9947	325.638	0.9979	41.3837	0	99.82	99.995	0	99.9232
CCS_G1509m	PRJEB89421	ERZ26867558	1	4373910	Yes	4373910	107	65.62	99.9904	0.993	0.001	0.006	83.3	0.9982	326.276	0.9999	39.6399	0	99.69	99.996	0	99.9327
CCS_G1512m	PRJEB89421	ERZ26867559	1	4431462	Yes	4431462	95	65.63	99.9858	0.993	0.003	0.004	83.09	0.9957	326.494	1.0005	40.3234	0	99.74	99.996	0	99.9247
CCS_G1513m	PRJEB89421	ERZ26867560	1	4400034	Yes	4400034	141	65.64	99.9951	0.996	0	0.004	83.35	0.9988	328.849	1.0078	39.1715	0	99.65	99.996	0	99.9309
CCS_G1516m	PRJEB89421	ERZ26867561	1	4423235	Yes	4423235	77	65.63	99.9817	0.996	0	0.004	83.49	1.0005	327.225	1.0028	40.1094	0	99.74	99.998	0	99.9233
CCS_G1517m	PRJEB89421	ERZ26867562	1	4405826	Yes	4405826	108	65.62	99.9806	0.996	0	0.004	83.79	1.0041	327.765	1.0044	43.1907	1	99.87	99.997	0	99.9349
CCS_G1518m	PRJEB89421	ERZ26867563	1	4394912	Yes	4394912	86	65.59	99.996	0.993	0.001	0.006	83.56	1.0013	328.069	1.0054	40.3265	0	99.77	99.998	0	99.9449
CCS_G1519	PRJEB89421	ERZ26867564	1	4414412	Yes	4414412	122	65.61	99.9782	0.994	0.001	0.005	83.37	0.999	326.526	1.0006	41.1139	0	99.77	99.993	0	99.9334
CCS_G1520	PRJEB89421	ERZ26867565	1	4402202	Yes	4402202	122	65.63	99.985	0.993	0.001	0.006	83.43	0.9998	327.879	1.0048	42.2819	0	99.83	99.995	0	99.932
CCS_G1522m	PRJEB89421	ERZ26867566	1	4423520	Yes	4423520	94	65.63	99.9881	0.995	0.001	0.004	83.3	0.9982	326.64	1.001	38.8947	0	99.65	99.996	0	99.9178
CCS_G1523	PRJEB89421	ERZ26867567	1	4413664	Yes	4413664	85	65.62	99.9978	0.996	0	0.004	83.43	0.9998	327.418	1.0034	37.4852	0	99.57	99.996	0	99.9202
CCS_G1524	PRJEB89421	ERZ26867568	1	4406861	Yes	4406861	30	65.61	99.9829	0.994	0.001	0.005	83.57	1.0014	326.462	1.0004	39.898	0	99.71	99.992	0	99.9264
CCS_G1525m	PRJEB89421	ERZ26867569	1	4405826	Yes	4405826	89	65.62	99.9889	0.996	0	0.004	83.79	1.0041	327.765	1.0044	41.1182	0	99.79	99.993	0	99.9349
CCS_G1528	PRJEB89421	ERZ26867570	1	4417602	Yes	4417602	84	65.63	99.993	0.995	0.001	0.004	83.27	0.9978	327.141	1.0025	39.2083	0	99.66	99.997	0	99.9137
CCS_G1530	PRJEB89421	ERZ26867571	1	4409602	Yes	4409602	48	65.62	99.9861	0.994	0.001	0.005	83.51	1.0007	327.224	1.0028	43.5034	0	99.88	99.996	0	99.9411
CCS_G1532m	PRJEB89421	ERZ26867750	2	4395724	No	4399550	88	65.61	99.9798	0.996	0	0.004	83.31	0.9983	328.972	1.0081	40.8903	1	99.78	99.997	0	99.9287
CCS_G1533m	PRJEB89421	ERZ26867572	1	4411437	Yes	4411437	104	65.64	99.9741	0.996	0	0.004	83.44	0.9999	327.85	1.0047	43.0646	0	99.86	99.994	0	99.9291
CCS_G1536m	PRJEB89421	ERZ26867573	1	4374764	Yes	4374764	73	65.63	99.9738	0.993	0.003	0.004	83.45	1	326.284	0.9999	44.6985	0	99.9	99.993	0	99.931
CCS_G1537m	PRJEB89421	ERZ26867574	1	4390592	Yes	4390592	81	65.61	99.9711	0.994	0.001	0.005	83.05	0.9952	327.152	1.0025	42.1419	0	99.82	99.994	0	99.9483
CCS_G1538m	PRJEB89421	ERZ26867575	1	4407003	Yes	4407003	80	65.63	99.9895	0.995	0.001	0.004	83.09	0.9957	328.016	1.0052	37.7913	0	99.55	99.994	0	99.9219
CCS_G1539m	PRJEB89421	ERZ26867576	1	4404269	Yes	4404269	84	65.64	99.9906	0.996	0	0.004	83.57	1.0014	328.198	1.0058	39.394	0	99.69	99.994	0	99.9248
CCS_G1542	PRJEB89421	ERZ26867577	1	4418589	Yes	4418589	146	65.61	99.9724	0.993	0.003	0.004	83.35	0.9988	327.84	1.0047	43.3657	0	99.89	99.995	0	99.9399
CCS_G1543m	PRJEB89421	ERZ26867578	1	4366036	Yes	4366036	62	65.63	99.9912	0.996	0	0.004	83.46	1.0001	326.995	1.0021	40.8412	0	99.78	99.993	0	99.9421
CCS_G1544	PRJEB89421	ERZ26867579	1	4413477	Yes	4413477	169	65.61	99.9675	0.994	0.001	0.005	83.63	1.0022	327.826	1.0046	42.8359	0	99.84	99.995	0	99.9472
CCS_G1567m	PRJEB89421	ERZ26867580	1	4425825	Yes	4425825	70	65.63	99.9836	0.995	0.001	0.004	83.39	0.9993	327.061	1.0023	40.225	0	99.74	99.989	0	99.9181
CCS_G1568	PRJEB89421	ERZ26867581	1	4417569	Yes	4417569	59	65.62	99.978	0.994	0.001	0.005	83.46	1.0001	327.246	1.0028	43.0124	0	99.86	99.995	0	99.9292
CCS_G1570m	PRJEB89421	ERZ26867582	1	4402474	Yes	4402474	86	65.63	99.9866	0.994	0.001	0.005	83.44	0.9999	326.81	1.0015	42.9062	0	99.85	99.993	0	99.9538
CCS_G1571	PRJEB89421	ERZ26867583	1	4406370	Yes	4406370	82	65.62	99.9905	0.993	0.003	0.004	83.28	0.998	327.453	1.0035	42.0583	0	99.83	99.994	0	99.9332
CCS_G1573m	PRJEB89421	ERZ26867584	1	4435138	Yes	4435138	69	65.63	99.8364	0.996	0	0.004	83.35	0.9988	328.535	1.0068	45.4472	0	99.89	99.835	0	99.9285
CCS_G1576m3	PRJEB89421	ERZ26867585	1	4406860	Yes	4406860	56	65.61	99.9786	0.994	0.001	0.005	83.57	1.0014	326.416	1.0003	41.0081	0	99.79	99.994	0	99.9265
CCS_G1577	PRJEB89421	ERZ26867586	1	4405805	Yes	4405805	51	65.62	99.9887	0.994	0.001	0.005	83.49	1.0005	327.542	1.0037	41.2634	0	99.8	99.993	0	99.9443
CCS_G1579m	PRJEB89421	ERZ26867587	1	4411625	Yes	4411625	96	65.62	99.9893	0.996	0	0.004	83.42	0.9996	328.37	1.0063	40.5227	0	99.78	99.996	0	99.9213
CCS_G1580m	PRJEB89421	ERZ26867588	1	4429056	Yes	4429056	85	65.62	99.9926	0.993	0.003	0.004	83.08	0.9956	326.085	0.9993	41.7361	0	99.81	99.996	0	99.9014
CCS_G1581	PRJEB89421	ERZ26867590	1	4415453	Yes	4415453	46	65.62	99.9823	0.993	0.003	0.004	83.65	1.0024	327.662	1.0041	41.1685	0	99.8	99.994	0	99.9254
CCS_G1582	PRJEB89421	ERZ26867591	1	4403070	Yes	4403070	93	65.62	99.9846	0.996	0	0.004	83.41	0.9995	327.141	1.0025	42.3628	1	99.84	99.994	0	99.9309
CCS_G1583	PRJEB89421	ERZ26867592	1	4398107	Yes	4398107	75	65.63	99.9897	0.994	0.001	0.005	83.53	1.001	327.997	1.0051	41.1074	0	99.79	99.995	0	99.9473
CCS_G1585	PRJEB89421	ERZ26867593	1	4400113	Yes	4400113	111	65.61	99.9778	0.994	0.001	0.005	83.43	0.9998	326.784	1.0014	44.2784	0	99.88	99.993	0	99.9534
CCS_G1586m	PRJEB89421	ERZ26867594	1	4397642	Yes	4397642	53	65.61	99.9419	0.996	0	0.004	83.52	1.0008	327.398	1.0033	46.6144	0	99.93	99.996	0	99.9283
CCS_G1603m	PRJEB89421	ERZ26867595	1	4405009	Yes	4405009	65	65.62	99.9902	0.994	0.001	0.005	83.37	0.999	327.624	1.004	41.8265	0	99.83	99.996	0	99.9484
CCS_G1604	PRJEB89421	ERZ26867596	1	4406969	Yes	4406969	35	65.63	99.9928	0.994	0.001	0.005	83.43	0.9998	326.805	1.0015	41.6167	0	99.82	99.995	0	99.9527
CCS_G1607	PRJEB89421	ERZ26867597	1	4413440	Yes	4413440	57	65.63	99.987	0.996	0	0.004	83.32	0.9984	327.819	1.0046	42.5933	0	99.85	99.993	0	99.9209
CCS_G1609	PRJEB89421	ERZ26867598	1	4407791	Yes	4407791	141	65.63	99.9924	0.996	0	0.004	83.41	0.9995	328.037	1.0053	42.0203	0	99.84	99.995	0	99.9163
CCS_G1610m	PRJEB89421	ERZ26867599	1	4405009	Yes	4405009	57	65.62	99.9918	0.994	0.001	0.005	83.37	0.999	327.624	1.004	42.4604	1	99.86	99.995	0	99.9484
CCS_G1612	PRJEB89421	ERZ26867600	1	4420170	Yes	4420170	89	65.63	99.9845	0.995	0.001	0.004	83.45	1	327.526	1.0037	42.1924	0	99.84	99.996	0	99.9159
CCS_G1613	PRJEB89421	ERZ26867601	1	4414405	Yes	4414405	76	65.61	99.9834	0.994	0.001	0.005	83.46	1.0001	326.736	1.0013	43.9707	0	99.9	99.993	0	99.9334
CCS_G1614	PRJEB89421	ERZ26867602	1	4394091	Yes	4394091	86	65.59	99.9873	0.993	0.003	0.004	83.37	0.999	327.229	1.0028	44.1808	0	99.91	99.997	0	99.9474
CCS_G1615	PRJEB89421	ERZ26867603	1	4409954	Yes	4409954	77	65.62	99.9209	0.992	0.004	0.004	83.46	1.0001	327.351	1.0032	49.0601	0	99.95	99.948	0	99.9598
CCS_G1616m	PRJEB89421	ERZ26867604	1	4415333	Yes	4415333	163	65.63	99.8408	0.996	0	0.004	83.29	0.9981	327.524	1.0037	45.0204	1	99.89	99.78	0	99.9327
CCS_G1617m	PRJEB89421	ERZ26867605	1	4408238	Yes	4408238	156	65.62	99.9668	0.994	0.001	0.005	83.51	1.0007	326.341	1.0001	44.0281	0	99.89	99.994	0	99.9536
CCS_G1618m	PRJEB89421	ERZ26867606	1	4406633	Yes	4406633	73	65.61	99.8963	0.996	0	0.004	83.59	1.0017	328.378	1.0063	40.9003	1	99.76	99.742	0	99.9461
CCS_G1619m	PRJEB89421	ERZ26867607	1	4411960	Yes	4411960	67	65.62	99.8518	0.996	0	0.004	83.74	1.0035	328.057	1.0053	42.9665	0	99.82	99.807	0	99.9384
CCS_G1621m3	PRJEB89421	ERZ26867608	1	4430545	Yes	4430545	127	65.61	99.986	0.996	0	0.004	83.48	1.0004	327.547	1.0038	42.6607	0	99.86	99.994	0	99.9251
CCS_G1627	PRJEB89421	ERZ26867609	1	4411438	Yes	4411438	26	65.64	99.7506	0.996	0	0.004	83.6	1.0018	328.146	1.0056	46.7023	0	99.92	99.899	0	99.9293
CCS_G1628	PRJEB89421	ERZ26867610	1	4430438	Yes	4430438	78	65.63	99.9798	0.996	0	0.004	83.43	0.9998	328.852	1.0078	42.6764	0	99.8	99.943	0	99.9294
CCS_G1630m	PRJEB89421	ERZ26867611	1	4413477	Yes	4413477	76	65.61	99.8582	0.994	0.001	0.005	83.63	1.0022	327.826	1.0046	42.354	1	99.82	99.85	0	99.9472
CCS_G1631	PRJEB89421	ERZ26867612	1	4407423	Yes	4407423	169	65.61	99.9233	0.996	0	0.004	83.64	1.0023	327.177	1.0026	41.644	0	99.78	99.758	0	99.9312
CCS_G1633	PRJEB89421	ERZ26867613	1	4416308	Yes	4416308	44	65.61	99.9451	0.994	0.001	0.005	83.58	1.0016	327.517	1.0037	44.8171	0	99.89	99.976	0	99.9248
CCS_G1634	PRJEB89421	ERZ26867614	1	4406546	Yes	4406546	50	65.63	99.8697	0.996	0	0.004	83.47	1.0002	329.074	1.0084	41.9172	0	99.79	99.751	0	99.9291
CCS_G1635m	PRJEB89421	ERZ26867615	1	4405863	Yes	4405863	128	65.62	99.8635	0.996	0	0.004	83.81	1.0043	327.746	1.0044	42.2274	0	99.79	99.801	0	99.9351
CCS_G1636	PRJEB89421	ERZ26867616	1	4432344	Yes	4432344	56	65.62	99.8403	0.994	0.001	0.005	83.39	0.9993	328.302	1.0061	42.8782	0	99.83	99.834	0	99.9298
CCS_G1637m	PRJEB89421	ERZ26867617	1	4401052	Yes	4401052	115	65.62	99.8518	0.994	0.001	0.005	83.52	1.0008	328.816	1.0076	43.1976	0	99.84	99.785	0	99.9193
CCS_G1638m	PRJEB89421	ERZ26867618	1	4367604	Yes	4367604	353	65.63	99.8507	0.996	0	0.004	83.25	0.9976	325.703	0.9981	42.652	0	99.82	99.826	0	99.9259
CCS_G1644	PRJEB89421	ERZ26867619	1	4408459	Yes	4408459	103	65.64	99.8705	0.996	0	0.004	83.32	0.9984	328.162	1.0056	44.1579	1	99.86	99.811	0	99.9328
CCS_G1646m	PRJEB89421	ERZ26867620	1	4424576	Yes	4424576	79	65.63	99.8112	0.996	0	0.004	83.19	0.9969	327.576	1.0038	42.4536	0	99.79	99.802	0	99.9285
CCS_G1647m4	PRJEB89421	ERZ26867621	1	4414407	Yes	4414407	109	65.61	99.9212	0.994	0.001	0.005	83.39	0.9993	326.693	1.0011	45.2092	3	99.89	99.927	0	99.9332
CCS_G1651m	PRJEB89421	ERZ26867622	1	4414640	Yes	4414640	75	65.61	99.8742	0.994	0.001	0.005	83.43	0.9998	327.069	1.0023	40.7335	0	99.72	99.767	0	99.9182
CCS_G1652m4	PRJEB89421	ERZ26867623	1	4380563	Yes	4380563	103	65.63	99.9514	0.996	0	0.004	83.36	0.9989	326.137	0.9994	44.378	0	99.9	99.974	0	99.9155
CCS_G1653	PRJEB89421	ERZ26867624	1	4370472	Yes	4370472	48	65.62	99.988	0.996	0	0.004	83.54	1.0011	326.722	1.0012	39.9972	0	99.74	99.992	0	99.928
CCS_G1654	PRJEB89421	ERZ26867625	1	4414663	Yes	4414663	269	65.63	99.9078	0.994	0.001	0.005	83.44	0.9999	328.065	1.0053	46.432	0	99.93	99.972	0	99.9448
CCS_G1660m	PRJEB89421	ERZ26867626	1	4410825	Yes	4410825	116	65.6	99.9537	0.996	0	0.004	83.15	0.9964	325.936	0.9988	45.8705	0	99.92	99.979	0	99.9331
CCS_G1661	PRJEB89421	ERZ26867627	1	4420464	Yes	4420464	59	65.62	99.9575	0.994	0.001	0.005	83.42	0.9996	327.03	1.0022	45.2152	0	99.91	99.978	0	99.9392
CCS_G1663	PRJEB89421	ERZ26867628	1	4392891	Yes	4392891	66	65.62	99.9886	0.993	0.003	0.004	83.39	0.9993	327.078	1.0023	41.4412	1	99.81	99.992	0	99.923
CCS_G1664m	PRJEB89421	ERZ26867629	1	4424095	Yes	4424095	182	65.63	99.8693	0.994	0.001	0.005	83.27	0.9978	326.624	1.0009	41.2338	0	99.74	99.757	0	99.9183
CCS_G1668	PRJEB89421	ERZ26867630	1	4422136	Yes	4422136	116	65.61	99.9873	0.994	0.001	0.005	83.2	0.997	327.462	1.0035	39.6234	0	99.71	99.992	0	99.904
CCS_G1671	PRJEB89421	ERZ26867631	1	4399330	Yes	4399330	83	65.62	99.9247	0.993	0.001	0.006	83.33	0.9986	327.706	1.0042	44.1185	0	99.88	99.975	0	99.9403
CCS_G1675	PRJEB89421	ERZ26867632	1	4423541	Yes	4423541	146	65.59	99.9606	0.994	0.001	0.005	83.49	1.0005	328.263	1.006	41.9148	0	99.83	99.978	0	99.9273
CCS_G1676	PRJEB89421	ERZ26867633	1	4405343	Yes	4405343	144	65.63	99.98	0.996	0	0.004	83.3	0.9982	327.151	1.0025	41.2317	0	99.79	99.994	0	99.9214
CCS_G1678	PRJEB89421	ERZ26867634	1	4419519	Yes	4419519	75	65.63	99.9763	0.994	0.001	0.005	83.06	0.9953	326.568	1.0008	44.1035	0	99.88	99.912	0	99.9198
CCS_G1686m3	PRJEB89421	ERZ26867635	1	4416848	Yes	4416848	70	65.63	99.9799	0.995	0.001	0.004	83.25	0.9976	327.521	1.0037	40.934	0	99.78	99.993	0	99.9212
CCS_G1693	PRJEB89421	ERZ26867636	1	4419105	Yes	4419105	101	65.62	99.9825	0.994	0.001	0.005	83.48	1.0004	327.091	1.0024	41.6036	0	99.81	99.993	0	99.9585
CCS_G1697	PRJEB89421	ERZ26867637	1	4400742	Yes	4400742	165	65.62	99.9419	0.995	0	0.005	83.46	1.0001	328.711	1.0073	44.2395	0	99.88	99.975	0	99.9291
CCS_G1700	PRJEB89421	ERZ26867638	1	4371670	Yes	4371670	151	65.63	99.9422	0.995	0.001	0.004	83.57	1.0014	326.156	0.9995	44.6282	0	99.89	99.978	0	99.9272
CCS_G1701	PRJEB89421	ERZ26867639	1	4413550	Yes	4413550	138	65.61	99.9927	0.994	0.001	0.005	83.46	1.0001	327.549	1.0038	39.6489	0	99.72	99.996	0	99.9476
CCS_G1702m	PRJEB89421	ERZ26867640	1	4421607	Yes	4421607	66	65.61	99.9906	0.996	0	0.004	83.58	1.0016	328.015	1.0052	39.5364	0	99.72	99.995	0	99.9285
CCS_G1703	PRJEB89421	ERZ26867641	1	4409005	Yes	4409005	64	65.63	99.9916	0.996	0	0.004	83.51	1.0007	327.994	1.0051	39.8983	0	99.74	99.996	0	99.9279
CCS_G1704m	PRJEB89421	ERZ26867642	1	4406969	Yes	4406969	58	65.63	99.9707	0.994	0.001	0.005	83.43	0.9998	326.805	1.0015	44.4348	0	99.9	99.979	0	99.9527
CCS_G1705m	PRJEB89421	ERZ26867643	1	4370672	Yes	4370672	79	65.62	99.9311	0.995	0.001	0.004	83.14	0.9963	325.811	0.9984	45.0791	0	99.9	99.977	0	99.9341
CCS_G1706	PRJEB89421	ERZ26867644	1	4339847	Yes	4339847	199	65.65	99.9688	0.992	0.001	0.007	82.42	0.9877	327.122	1.0025	43.8692	0	99.86	99.978	0	99.8685
CCS_G1708	PRJEB89421	ERZ26867645	1	4418379	Yes	4418379	155	65.61	99.9426	0.995	0.001	0.004	83.41	0.9995	327.023	1.0022	45.4891	0	99.9	99.978	0	99.9197
CCS_G1711	PRJEB89421	ERZ26867646	1	4398951	Yes	4398951	93	65.62	99.9895	0.995	0.001	0.004	83.55	1.0012	325.724	0.9982	39.3	0	99.67	99.996	0	99.9202
CCS_G1713	PRJEB89421	ERZ26867647	1	4426382	Yes	4426382	159	65.62	99.9447	0.995	0.001	0.004	83.21	0.9971	326.98	1.002	44.7623	0	99.9	99.978	0	99.919
CCS_G1715	PRJEB89421	ERZ26867648	1	4400053	Yes	4400053	25	65.61	99.9909	0.994	0.001	0.005	83.45	1	326.78	1.0014	40.1151	0	99.75	99.996	0	99.9533
CCS_G1716	PRJEB89421	ERZ26867649	1	4411346	Yes	4411346	106	65.63	99.9913	0.995	0.001	0.004	83.31	0.9983	327.888	1.0048	38.1344	0	99.61	99.994	0	99.9205
CCS_G1718m	PRJEB89421	ERZ26867650	1	4420839	Yes	4420839	91	65.62	99.9913	0.996	0	0.004	83.37	0.999	328.437	1.0065	39.4297	0	99.7	99.994	0	99.9049
CCS_G1724	PRJEB89421	ERZ26867651	1	4424760	Yes	4424760	75	65.63	99.9701	0.994	0.001	0.005	83.48	1.0004	327.872	1.0048	46.4365	0	99.91	99.974	0	99.9152
CCS_G1725	PRJEB89421	ERZ26867751	2	3430834	No	4418338	61	65.63	99.9539	0.992	0.003	0.005	83.49	1.0005	327.081	1.0023	43.7182	2	99.89	99.977	0	99.9724
CCS_G1726m	PRJEB89421	ERZ26867652	1	4371122	Yes	4371122	99	65.62	99.1267	0.996	0	0.004	83.49	1.0005	326.95	1.0019	58.5348	0	99.99	99.976	0	99.9324
CCS_G1727	PRJEB89421	ERZ26867653	1	4411344	Yes	4411344	174	65.61	99.9588	0.993	0.003	0.004	83.41	0.9995	328.107	1.0055	44.4169	0	99.88	99.979	0	99.9323
CCS_G1728	PRJEB89421	ERZ26867654	1	4392925	Yes	4392925	83	65.59	99.9643	0.993	0.001	0.006	83.28	0.998	328.082	1.0054	44.6782	0	99.91	99.979	0	99.9558
CCS_G1732	PRJEB89421	ERZ26867655	1	4406183	Yes	4406183	73	65.62	99.9433	0.994	0.001	0.005	83.33	0.9986	327.427	1.0034	44.7406	0	99.89	99.975	0	99.9197
CCS_G1733m	PRJEB89421	ERZ26867656	1	4432148	Yes	4432148	109	65.61	99.9407	0.994	0.001	0.005	83.19	0.9969	327.335	1.0031	45.4918	0	99.91	99.978	0	99.9209
CCS_G1736	PRJEB89421	ERZ26867657	1	4407577	Yes	4407577	52	65.62	99.9874	0.996	0	0.004	83.33	0.9986	328.129	1.0055	41.7443	0	99.78	99.897	0	99.9131
CCS_G1739	PRJEB89421	ERZ26867658	1	4419639	Yes	4419639	111	65.62	99.98	0.994	0.001	0.005	83.11	0.9959	326.271	0.9998	40.5243	0	99.73	99.902	0	99.9484
CCS_G1740	PRJEB89421	ERZ26867659	1	4409894	Yes	4409894	105	65.62	99.9537	0.994	0.001	0.005	83.61	1.0019	328.022	1.0052	45.6856	0	99.91	99.978	0	99.9374
CCS_G1741m	PRJEB89421	ERZ26867660	1	4410510	Yes	4410510	79	65.6	99.9084	0.995	0.001	0.004	83.25	0.9976	327.048	1.0022	47.1596	0	99.93	99.978	0	99.9318
CCS_G1742m	PRJEB89421	ERZ26867661	1	4406767	Yes	4406767	98	65.62	99.9603	0.994	0.001	0.005	83.37	0.999	327.468	1.0035	43.0988	0	99.87	99.976	0	99.9257
CCS_G1743m	PRJEB89421	ERZ26867662	1	4427841	Yes	4427841	75	65.63	99.9436	0.993	0.003	0.004	83.42	0.9996	327.31	1.003	45.8541	0	99.92	99.974	0	99.9504
CCS_G1745	PRJEB89421	ERZ26867663	1	4399789	Yes	4399789	93	65.59	99.968	0.993	0.001	0.006	83.33	0.9986	327.464	1.0035	43.981	0	99.9	99.993	0	99.9529
CCS_G1747	PRJEB89421	ERZ26867664	1	4411232	Yes	4411232	111	65.61	99.9932	0.994	0.001	0.005	83.33	0.9986	326.81	1.0015	41.0436	0	99.79	99.995	0	99.93
CCS_G1750	PRJEB89421	ERZ26867665	1	4406217	Yes	4406217	101	65.61	99.9684	0.995	0.001	0.004	83.6	1.0018	327.899	1.0048	42.0433	0	99.83	99.973	0	99.9281
CCS_G1751m	PRJEB89421	ERZ26867666	1	4417218	Yes	4417218	78	65.61	99.9489	0.994	0.001	0.005	83.49	1.0005	326.938	1.0019	42.6782	0	99.84	99.977	0	99.9352
CCS_G1752	PRJEB89421	ERZ26867667	1	4412937	Yes	4412937	105	65.63	99.986	0.996	0	0.004	83.19	0.9969	327.658	1.0041	38.6545	0	99.68	99.99	0	99.9133
CCS_G1754	PRJEB89421	ERZ26867668	1	4404892	Yes	4404892	70	65.63	99.9434	0.994	0.001	0.005	83.43	0.9998	327.363	1.0032	45.8244	1	99.91	99.974	0	99.9255
CCS_G1758	PRJEB89421	ERZ26867669	1	4394529	Yes	4394529	82	65.61	99.9744	0.993	0.001	0.006	83.44	0.9999	327.303	1.003	41.1415	0	99.74	99.893	0	99.9304
CCS_G1759	PRJEB89421	ERZ26867670	1	4372238	Yes	4372238	71	65.62	99.9702	0.996	0	0.004	83.56	1.0013	326.732	1.0013	42.5124	0	99.79	99.944	0	99.9371
CCS_G1760	PRJEB89421	ERZ26867671	1	4371317	Yes	4371317	57	65.63	99.9713	0.996	0	0.004	83.39	0.9993	326.378	1.0002	41.9102	0	99.78	99.934	0	99.9373
CCS_G1761m	PRJEB89421	ERZ26867672	1	4409970	Yes	4409970	76	65.61	99.9633	0.994	0.001	0.005	83.35	0.9988	326.853	1.0016	42.6563	0	99.84	99.975	0	99.9314
CCS_G1762m3	PRJEB89421	ERZ26867673	1	4429967	Yes	4429967	68	65.61	99.9837	0.994	0.001	0.005	83.46	1.0001	326.867	1.0017	41.1772	0	99.74	99.929	0	99.9264
CCS_G1763	PRJEB89421	ERZ26867674	1	4419706	Yes	4419706	146	65.62	99.9875	0.994	0.001	0.005	83.04	0.9951	326.081	0.9993	40.5873	0	99.72	99.937	0	99.9518
CCS_G1764	PRJEB89421	ERZ26867675	1	4409385	Yes	4409385	157	65.63	99.9667	0.994	0.001	0.005	83.44	0.9999	327.799	1.0045	43.2278	0	99.86	99.974	0	99.9353
CCS_G1765	PRJEB89421	ERZ26867676	1	4395304	Yes	4395304	99	65.59	99.9735	0.993	0.001	0.006	83.46	1.0001	328.233	1.0059	43.4604	1	99.85	99.916	0	99.9504
CCS_G1767	PRJEB89421	ERZ26867677	1	4396243	Yes	4396243	59	65.59	99.9451	0.993	0.001	0.006	83.28	0.998	327.373	1.0032	43.2434	0	99.89	99.973	0	99.9391
CCS_G1769	PRJEB89421	ERZ26867678	1	4419709	Yes	4419709	94	65.62	99.7042	0.994	0.001	0.005	83.11	0.9959	326.179	0.9996	42.9644	0	99.82	99.948	0	99.9518
CCS_G1770	PRJEB89421	ERZ26867679	1	4424760	Yes	4424760	57	65.63	99.9761	0.994	0.001	0.005	83.48	1.0004	327.872	1.0048	39.6429	0	99.65	99.896	0	99.9152
CCS_G1772m	PRJEB89421	ERZ26867680	1	4405139	Yes	4405139	99	65.63	99.9779	0.996	0	0.004	83.25	0.9976	328.181	1.0057	40.5024	0	99.78	99.97	0	99.9202
CCS_G1773m	PRJEB89421	ERZ26867681	1	4420088	Yes	4420088	40	65.62	99.9503	0.996	0	0.004	83.37	0.999	327.527	1.0037	43.7797	0	99.87	99.977	0	99.9243
CCS_G1774	PRJEB89421	ERZ26867682	1	4417470	Yes	4417470	98	65.63	99.9802	0.994	0.001	0.005	83.51	1.0007	327.371	1.0032	39.3009	0	99.63	99.875	0	99.9506
CCS_G1777m	PRJEB89421	ERZ26867683	1	4407851	Yes	4407851	50	65.64	99.9598	0.996	0	0.004	83.35	0.9988	327.592	1.0039	41.1418	0	99.77	99.935	0	99.9232
CCS_G1778	PRJEB89421	ERZ26867684	1	4401948	Yes	4401948	112	65.62	99.9665	0.993	0.001	0.006	83.33	0.9986	327.506	1.0036	43.249	0	99.83	99.942	0	99.9286
CCS_G1782	PRJEB89421	ERZ26867685	1	4419033	Yes	4419033	81	65.61	99.9537	0.994	0.001	0.005	83.41	0.9995	327.619	1.004	47.7494	0	99.93	99.974	0	99.9265
CCS_G1783	PRJEB89421	ERZ26867686	1	4408155	Yes	4408155	74	65.63	99.95	0.995	0.001	0.004	83.23	0.9974	327.83	1.0046	43.6294	0	99.87	99.972	0	99.9197
CCS_G1784m	PRJEB89421	ERZ26867687	1	4431846	Yes	4431846	61	65.62	99.9393	0.99	0.004	0.006	83.35	0.9988	326.3	0.9999	45.8486	0	99.91	99.971	0	99.9665
CCS_G1785m	PRJEB89421	ERZ26867688	1	4370471	Yes	4370471	67	65.62	99.9631	0.996	0	0.004	83.67	1.0026	326.748	1.0013	43.8422	0	99.87	99.973	0	99.928
CCS_G1786	PRJEB89421	ERZ26867689	1	4390592	Yes	4390592	206	65.61	99.9663	0.994	0.001	0.005	83.05	0.9952	327.146	1.0025	43.4667	0	99.87	99.975	0	99.9483
CCS_G1787	PRJEB89421	ERZ26867690	1	4421199	Yes	4421199	171	65.62	99.9492	0.994	0.001	0.005	83.44	0.9999	327.456	1.0035	43.2485	0	99.85	99.974	0	99.9516
CCS_G1788	PRJEB89421	ERZ26867691	1	4411558	Yes	4411558	143	65.63	99.957	0.994	0	0.006	83.3	0.9982	327.837	1.0046	43.2247	0	99.86	99.975	0	99.9395
CCS_G1791	PRJEB89421	ERZ26867692	1	4452994	Yes	4452994	113	65.61	99.9294	0.996	0	0.004	83.07	0.9954	325.843	0.9985	44.658	0	99.88	99.977	0	99.9231
CCS_G1792	PRJEB89421	ERZ26867693	1	4405405	Yes	4405405	105	65.63	99.9845	0.996	0	0.004	83.22	0.9972	327.211	1.0027	38.603	0	99.67	99.974	0	99.9225
CCS_G1795	PRJEB89421	ERZ26867694	1	4414765	Yes	4414765	132	65.63	99.9574	0.996	0	0.004	83.45	1	327.831	1.0046	43.8754	1	99.88	99.976	0	99.9296
CCS_G1799	PRJEB89421	ERZ26867695	1	4414138	No	4414138	52	65.6	99.9703	0.995	0.001	0.004	83.69	1.0029	326.775	1.0014	42.6946	1	99.83	99.942	0	99.9188
CCS_G1800m	PRJEB89421	ERZ26867696	1	4415101	Yes	4415101	122	65.61	99.9802	0.993	0.003	0.004	82.83	0.9926	326.746	1.0013	40.6395	1	99.74	99.944	0	99.9008
CCS_G1801	PRJEB89421	ERZ26867697	1	4407569	Yes	4407569	123	65.61	99.9836	0.994	0.001	0.005	83.47	1.0002	327.812	1.0046	39.2907	0	99.65	99.921	0	99.9354
CCS_G1803	PRJEB89421	ERZ26867698	1	4452994	Yes	4452994	79	65.61	99.9628	0.996	0	0.004	83.07	0.9954	325.843	0.9985	44.7682	0	99.88	99.952	0	99.9232
CCS_G1805	PRJEB89421	ERZ26867699	1	4406860	Yes	4406860	99	65.61	99.9561	0.994	0.001	0.005	83.57	1.0014	326.416	1.0003	42.5689	0	99.82	99.948	0	99.9265
CCS_G1807	PRJEB89421	ERZ26867700	1	4417219	Yes	4417219	94	65.6	99.9113	0.995	0.001	0.004	83.1	0.9958	327.116	1.0024	43.1458	0	99.84	99.884	0	99.8923
CCS_G1817	PRJEB89421	ERZ26867701	1	4401451	Yes	4401451	100	65.63	99.984	0.996	0	0.004	83.28	0.998	329.792	1.0106	41.0074	0	99.76	99.908	0	99.9059
CCS_G1821m	PRJEB89421	ERZ26867702	1	4406969	Yes	4406969	84	65.63	99.9766	0.994	0.001	0.005	83.43	0.9998	326.805	1.0015	43.8037	0	99.88	99.937	0	99.9526
CCS_G1822m	PRJEB89421	ERZ26867703	1	4407538	Yes	4407538	22	65.61	99.9782	0.993	0.001	0.006	83.28	0.998	325.598	0.9978	43.8593	1	99.87	99.936	0	99.932
CCS_G1823	PRJEB89421	ERZ26867704	1	4405012	Yes	4405012	41	65.62	99.9725	0.994	0.001	0.005	83.28	0.998	327.537	1.0037	43.2547	0	99.86	99.956	0	99.9483
CCS_G1824m	PRJEB89421	ERZ26867705	1	4412067	Yes	4412067	133	65.63	99.9595	0.993	0.001	0.006	83.27	0.9978	327.696	1.0042	42.6414	0	99.83	99.939	0	99.9178
CCS_G1825	PRJEB89421	ERZ26867706	1	4408164	Yes	4408164	54	65.62	99.958	0.994	0.001	0.005	83.29	0.9981	327.365	1.0032	44.0923	0	99.89	99.955	0	99.9426
CCS_G1826m3	PRJEB89421	ERZ26867707	1	4418653	Yes	4418653	144	65.62	99.9788	0.994	0.001	0.005	83.35	0.9988	327.105	1.0024	41.2187	0	99.76	99.937	0	99.9376
CCS_G1827m	PRJEB89421	ERZ26867708	1	4391209	Yes	4391209	61	65.62	99.9798	0.994	0.001	0.005	83.2	0.997	327.81	1.0046	38.8225	0	99.62	99.919	0	99.9468
CCS_G1828m	PRJEB89421	ERZ26867709	1	4411238	Yes	4411238	85	65.63	99.9453	0.996	0	0.004	83.41	0.9995	328.014	1.0052	42.3044	1	99.82	99.915	0	99.9248
CCS_G1829m3	PRJEB89421	ERZ26867710	1	4405397	Yes	4405397	87	65.63	99.9547	0.996	0	0.004	83.27	0.9978	327.23	1.0028	44.7123	0	99.89	99.95	0	99.9224
CCS_G1831m	PRJEB89421	ERZ26867711	1	4412565	Yes	4412565	35	65.61	99.9766	0.994	0.001	0.005	83.28	0.998	326.334	1	40.8903	0	99.8	99.953	0	99.9322
CCS_G1835	PRJEB89421	ERZ26867712	1	4413132	Yes	4413132	67	65.61	99.9875	0.994	0.001	0.005	83.71	1.0031	327.708	1.0043	38.591	0	99.63	99.898	0	99.9258
CCS_G1836	PRJEB89421	ERZ26867713	1	4409947	Yes	4409947	111	65.64	99.9773	0.996	0	0.004	83.38	0.9992	328.029	1.0052	43.4109	0	99.86	99.94	0	99.9195
CCS_G1837m	PRJEB89421	ERZ26867714	1	4404314	Yes	4404314	77	65.61	99.9833	0.993	0.001	0.006	83.28	0.998	325.741	0.9982	40.0575	1	99.71	99.938	0	99.9285
CCS_G1839m	PRJEB89421	ERZ26867715	1	4410297	Yes	4410297	108	65.61	99.8409	0.994	0.001	0.005	83.56	1.0013	326.934	1.0019	44.2407	0	99.87	99.873	0	99.9206
CCS_G1842	PRJEB89421	ERZ26867716	1	4412904	Yes	4412904	38	65.64	99.9927	0.994	0.001	0.005	83.47	1.0002	327.849	1.0047	42.4889	0	99.85	99.996	0	99.92
CCS_G1849m3	PRJEB89421	ERZ26867717	1	4394758	Yes	4394758	103	65.59	99.9539	0.993	0.001	0.006	83.35	0.9988	327.734	1.0043	45.2165	0	99.91	99.882	0	99.9457
CCS_G1850	PRJEB89421	ERZ26867718	1	4393675	Yes	4393675	47	65.6	99.9773	0.992	0.003	0.005	83.36	0.9989	327.987	1.0051	39.6974	1	99.7	99.944	0	99.956
CCS_G1851	PRJEB89421	ERZ26867719	1	4413132	Yes	4413132	110	65.61	99.9658	0.994	0.001	0.005	83.68	1.0028	327.692	1.0042	42.301	0	99.82	99.944	0	99.9258
CCS_G1860	PRJEB89421	ERZ26867752	7	220246	No	4397660	37	65.65	99.7977	0.996	0	0.004	83.35	0.9988	327.362	1.0032	43.266	2	99.76	99.965	0	99.9146
CCS_G1870	PRJEB89421	ERZ26867720	1	4393651	Yes	4393651	147	65.59	99.9591	0.993	0.001	0.006	83.42	0.9996	327.862	1.0047	42.3133	0	99.82	99.9	0	99.9542
CCS_G1885	PRJEB89421	ERZ26867721	1	4405806	Yes	4405806	45	65.62	99.9743	0.994	0.001	0.005	83.37	0.999	328.185	1.0057	42.5202	0	99.82	99.934	0	99.953
CCS_G1889	PRJEB89421	ERZ26867722	1	4395460	Yes	4395460	72	65.59	99.9816	0.993	0.001	0.006	83.37	0.999	327.632	1.004	41.1095	0	99.77	99.938	0	99.9456
CCS_G1906	PRJEB89421	ERZ26867723	1	4409770	Yes	4409770	97	65.63	99.9295	0.995	0	0.005	83.46	1.0001	328.354	1.0062	44.0608	0	99.85	99.942	0	99.9274
CCS_G1910m	PRJEB89421	ERZ26867724	1	4400034	Yes	4400034	85	65.64	99.948	0.996	0	0.004	83.31	0.9983	328.692	1.0073	44.3973	0	99.87	99.912	0	99.9309
CCS_G1924	PRJEB89421	ERZ26867725	1	4405941	Yes	4405941	68	65.61	99.9737	0.996	0	0.004	83.41	0.9995	326.426	1.0003	43.0405	0	99.85	99.943	0	99.9242
CCS_G1925	PRJEB89421	ERZ26867726	1	4406731	Yes	4406731	91	65.63	99.9853	0.996	0	0.004	83.27	0.9978	327.173	1.0026	41.6102	0	99.78	99.941	0	99.9328
CCS_G1932	PRJEB89421	ERZ26867727	1	4407753	Yes	4407753	75	65.59	99.9737	0.996	0	0.004	83.58	1.0016	326.662	1.001	43.1187	0	99.83	99.944	0	99.929
CCS_G1934	PRJEB89421	ERZ26867728	1	4418497	Yes	4418497	69	65.63	99.9598	0.994	0.001	0.005	83.35	0.9988	327.023	1.0022	41.0822	0	99.74	99.94	0	99.9509
CCS_G1938m4	PRJEB89421	ERZ26867729	1	4399258	Yes	4399258	109	65.63	99.9807	0.994	0.001	0.005	83.49	1.0005	326.88	1.0017	36.8708	0	99.36	99.945	0	99.9559
CCS_G1939	PRJEB89421	ERZ26867730	1	4395461	Yes	4395461	75	65.59	99.5164	0.993	0.001	0.006	83.37	0.999	327.499	1.0036	41.3264	1	99.7	99.907	0	99.9456
CCS_G1940	PRJEB89421	ERZ26867731	1	4418232	Yes	4418232	75	65.62	99.6334	0.994	0.001	0.005	83.55	1.0012	327.57	1.0038	41.8744	1	99.71	99.927	0	99.9458
CCS_G1941	PRJEB89421	ERZ26867732	1	4423202	Yes	4423202	111	65.62	99.9018	0.994	0.001	0.005	83.45	1	327.401	1.0033	45.4184	0	99.87	99.969	0	99.933
CCS_G1942	PRJEB89421	ERZ26867733	1	4376427	Yes	4376427	93	65.63	99.9652	0.996	0	0.004	83.07	0.9954	326.185	0.9996	44.0373	0	99.87	99.944	0	99.9321
CCS_G1943	PRJEB89421	ERZ26867734	1	4408958	Yes	4408958	148	65.6	99.9397	0.993	0.003	0.004	83.39	0.9993	325.396	0.9972	43.015	0	99.83	99.946	0	99.9273
CCS_G1944	PRJEB89421	ERZ26867735	1	4398442	Yes	4398442	128	65.63	99.9634	0.995	0.001	0.004	83.36	0.9989	326.721	1.0012	43.3073	0	99.85	99.945	0	99.9415
CCS_G1945	PRJEB89421	ERZ26867736	1	4404706	Yes	4404706	41	65.62	99.9369	0.996	0	0.004	83.47	1.0002	327.179	1.0026	44.4721	1	99.87	99.971	0	99.9413
CCS_G1946	PRJEB89421	ERZ26867737	1	4385846	Yes	4385846	236	65.59	99.8854	0.993	0.001	0.006	83.44	0.9999	328.363	1.0063	47.0122	0	99.91	99.943	0	99.9434
CCS_G1948	PRJEB89421	ERZ26867738	1	4419460	Yes	4419460	139	65.62	99.5742	0.995	0.001	0.004	83.42	0.9996	327.795	1.0045	42.4271	0	99.72	99.941	0	99.9567
CCS_G1957	PRJEB89421	ERZ26867739	1	4397430	Yes	4397430	345	65.6	99.9466	0.994	0.001	0.005	83.68	1.0028	327.366	1.0032	44.4049	0	99.85	99.971	0	99.9293
CCS_G1958	PRJEB89421	ERZ26867740	1	4417077	Yes	4417077	101	65.61	99.5257	0.994	0.001	0.005	83.39	0.9993	326.98	1.002	42.5203	1	99.76	99.916	0	99.9475
CCS_G1965	PRJEB89421	ERZ26867741	1	4442332	Yes	4442332	251	65.61	99.9828	0.996	0	0.004	83.24	0.9975	326.815	1.0015	38.0952	0	99.57	99.951	0	99.9285
CCS_G1966	PRJEB89421	ERZ26867742	1	4422225	Yes	4422225	229	65.6	99.6793	0.996	0	0.004	83.37	0.999	327.991	1.0051	45.8675	0	99.9	99.975	0	99.9311
CCS_G1967	PRJEB89421	ERZ26867743	1	4409955	Yes	4409955	98	65.62	99.6096	0.992	0.004	0.004	83.31	0.9983	327.37	1.0032	41.3896	1	99.69	99.904	0	99.9598
CCS_G1968	PRJEB89421	ERZ26867744	1	4400290	Yes	4400290	255	65.59	99.9831	0.993	0.001	0.006	83.41	0.9995	327.592	1.0039	41.87	0	99.8	99.91	0	99.9438
CCS_G2051	PRJEB89421	ERZ26867745	1	4357954	Yes	4357954	181	65.63	99.9902	0.995	0	0.005	83.37	0.999	326.314	1	36.8367	0	99.43	99.963	0	99.9309
CCS_G2054	PRJEB89421	ERZ26867746	1	4372239	Yes	4372239	122	65.62	99.9308	0.996	0	0.004	83.59	1.0017	326.685	1.0011	40.4754	0	99.76	99.954	0	99.9371
CCS_G2057	PRJEB89421	ERZ26867747	1	4376071	Yes	4376071	198	65.61	99.971	0.996	0	0.004	83.54	1.0011	327.455	1.0035	39.425	0	99.68	99.973	0	99.9337
CCS_G2059	PRJEB89421	ERZ26867748	1	4412904	Yes	4412904	145	65.64	99.9871	0.994	0.001	0.005	83.47	1.0002	327.849	1.0047	38.3456	0	99.59	99.972	0	99.92
CCS_G2075	PRJEB89421	ERZ26867749	1	4372383	Yes	4372383	163	65.63	99.9727	0.995	0.001	0.004	83.33	0.9986	326.516	1.0006	39.4067	0	99.63	99.975	0	99.9353
