# Supplementary material for: Complete genomes reveal a refined map of Mycobacterium tuberculosis genetic diversity across evolutionary scales
Source: Nat Commun. 2026 Jun 6;17:7242. doi: 10.1038/s41467-026-73869-5 (PMC13396471; doi:10.1038/s41467-026-73869-5)
Supplement: Supplementary file 5 — Supplementary Data 3 [file 41467_2026_73869_MOESM5_ESM.xlsx]

## Sheet: Supplementary Data 3
Genetic diversity hotspots across the MTB genome
Diversity_measure	Locus	Gene	Feature	Start	End	Strand	Filter	Is_essential?	COG	Funcitonal Category	Function	Product	Gene Ontology	UniProt	PFAM
Segregating sites	Rv0022c	whiB5	CDS	27023	27442	-	KEEP	nonessential	V	regulatory proteins	Involved in transcriptional mechanism	Probable transcriptional regulatory protein WhiB-like WhiB5	GO:0006355	P71592	P71592
Segregating sites	IG22_Rv0022c-Rv0023		IG	27443	27594	I	KEEP		-
Segregating sites	Rv0093c	Rv0093c	CDS	102815	103663	-	KEEP	nonessential	VI	cell wall and cell processes	Unknown	Probable conserved membrane protein	-	P9WM69	-
Segregating sites	IG94_Rv0093c-Rv0094c		IG	103664	103709	I	DISCARD		-
Segregating sites	Rv0094c	Rv0094c	CDS	103710	104663	-	DISCARD	nonessential	IV.B	insertion seqs and phages	Function unknown	Conserved hypothetical protein	-	Q50655	Q50655
Segregating sites	IG95_Rv0094c-Rv0095c		IG	104664	104804	I	DISCARD		-
Segregating sites	Rv0095c	Rv0095c	CDS	104805	105215	-	DISCARD	nonessential	IV.B	insertion seqs and phages	Function unknown	Conserved hypothetical protein	-	Q10891	-
Segregating sites	Rv0277c	vapC25	CDS	332708	333136	-	KEEP	nonessential	VII	virulence, detoxification, adaptation	Unknown	Possible toxin VapC25. Contains PIN domain.	GO:0045926	P9WF85	O53683
Segregating sites	IG280_Rv0277c-Rv0278c		IG	333137	333436	I	DISCARD		-
Segregating sites	Rv0277A	vapB25	CDS	333160	333417	-	-	nonessential	VII	virulence, detoxification, adaptation	Unknown	Possible antitoxin VapB25	GO:0006355	P0CW33	-
Segregating sites	Rv0278c	PE_PGRS3	CDS	333437	336310	-	DISCARD	nonessential	IV.C	PE/PPE	Function unknown	PE-PGRS family protein PE_PGRS3	-	P9WIG3	P56877
Segregating sites	IG281_Rv0278c-Rv0279c		IG	336311	336559	I	DISCARD		-
Segregating sites	Rv0279c	PE_PGRS4	CDS	336560	339073	-	DISCARD	nonessential	IV.C	PE/PPE	Function unknown	PE-PGRS family protein PE_PGRS4	-	L0T4W6	Q79FY9
Segregating sites	IG282_Rv0279c-Rv0280		IG	339074	339363	I	DISCARD		-
Segregating sites	Rv0746	PE_PGRS9	CDS	835701	838052	+	DISCARD	nonessential	IV.C	PE/PPE	Function unknown	PE-PGRS family protein PE_PGRS9	-	Q79FW8	Q79FW8
Segregating sites	IG760_Rv0747-Rv0748		IG	840857	840946	I	DISCARD		-
Segregating sites	Rv0748	vapB31	CDS	840947	841204	+	KEEP	nonessential	VII	virulence, detoxification, adaptation	Unknown	Possible antitoxin VapB31	GO:0006355, GO:0045927	O53811	O53811
Segregating sites	IG761_Rv0748-Rv0749		IG	841205	841227	I	KEEP		-
Segregating sites	Rv0749	vapC31	CDS	841228	841656	+	KEEP	nonessential	VII	virulence, detoxification, adaptation	Unknown	Possible toxin VapC31. Contains PIN domain.	GO:0045926	P9WF75	O53812
Segregating sites	IG762_Rv0749-Rv0749A		IG	841657	841736	I	KEEP		-
Segregating sites	Rv0833	PE_PGRS13	CDS	925361	927610	+	DISCARD	nonessential	IV.C	PE/PPE	Function unknown	PE-PGRS family protein PE_PGRS13	-	Q79FV7	-
Segregating sites	Rv0978c	PE_PGRS17	CDS	1093361	1094356	-	DISCARD	nonessential	IV.C	PE/PPE	Function unknown	PE-PGRS family protein PE_PGRS17	-	Q79FU2	Q79FU2
Segregating sites	Rv0980c	PE_PGRS18	CDS	1095078	1096451	-	DISCARD	nonessential	IV.C	PE/PPE	Function unknown	PE-PGRS family protein PE_PGRS18	-	Q79FU0	Q79FU0
Segregating sites	Rv1067c	PE_PGRS19	CDS	1188421	1190424	-	DISCARD	nonessential	IV.C	PE/PPE	Function unknown	PE-PGRS family protein PE_PGRS19	-	Q79FT3	Q79FT3
Segregating sites	Rv1068c	PE_PGRS20	CDS	1190757	1192148	-	DISCARD	nonessential	IV.C	PE/PPE	Function unknown	PE-PGRS family protein PE_PGRS20	-	P9WIF9	O53416
Segregating sites	Rv1087	PE_PGRS21	CDS	1211560	1213863	+	DISCARD	nonessential	IV.C	PE/PPE	Function unknown	PE-PGRS family protein PE_PGRS21	-	Q79FT0	Q79FT0
Segregating sites	IG1168_Rv1147-Rv1148c		IG	1275551	1276299	I	DISCARD		-
Segregating sites	Rv1148c	Rv1148c	CDS	1276300	1277748	-	DISCARD	nonessential	IV.B	insertion seqs and phages	Unknown	Conserved hypothetical protein	-	P9WM55	P0A5D9
Segregating sites	Rv1161	narG	CDS	1287328	1291026	+	KEEP	nonessential	I.B	intermediary metabolism and respiration	Nitrate reduction	Respiratory nitrate reductase (alpha chain) NarG	GO:0009061,GO:0036294, GO:0042126, GO:0042128, GO:0043602, GO:0071249	P9WJQ3	O06559
Segregating sites	Rv1196	PPE18	CDS	1339349	1340524	+	DISCARD	nonessential	IV.C	PE/PPE	Function unknown	PPE family protein PPE18	GO:0030031,GO:0052572	L7N675	Q7D8M9
Segregating sites	Rv1197	esxK	CDS	1340659	1340955	+	KEEP	nonessential	V	cell wall and cell processes	Function unknown	ESAT-6 like protein EsxK (ESAT-6 like protein 3)	-	P9WNJ7	-
Segregating sites	IG1218_Rv1197-Rv1198		IG	1340956	1341005	I	KEEP		-
Segregating sites	Rv1198	esxL	CDS	1341006	1341290	+	KEEP	nonessential	V	cell wall and cell processes	Unknown	Putative ESAT-6 like protein EsxL (ESAT-6 like protein 4)	-	P9WNJ5	-
Segregating sites	Rv1266c	pknH	CDS	1413960	1415840	-	KEEP	nonessential	I.J	regulatory proteins	Involved in signal transduction (via phosphorylation)	Probable transmembrane serine/threonine-protein kinase H PknH (protein kinase H) (STPK H)	GO:0016310,GO:0031326, GO:0043085, GO:0043086, GO:0043388, GO:0045893, GO:0046777, GO:0046890, GO:0052572, GO:0080090	P9WI71	Q11053
Segregating sites	Rv1318c	Rv1318c	CDS	1479199	1480824	-	KEEP	nonessential	IV.J	intermediary metabolism and respiration	Thought to play an essential role in regulation of cellular metabolism	Possible adenylate cyclase (ATP pyrophosphate-lyase) (adenylyl cyclase)	GO:0006171,GO:0035556	P9WQ33	P63527
Segregating sites	IG1340_Rv1318c-Rv1319c		IG	1480825	1480893	I	KEEP		-
Segregating sites	Rv1319c	Rv1319c	CDS	1480894	1482501	-	KEEP	nonessential	IV.J	intermediary metabolism and respiration	Thought to play an essential role in regulation of cellular metabolism	Possible adenylate cyclase (ATP pyrophosphate-lyase) (adenylyl cyclase)	GO:0006171,GO:0035556	P9WQ31	P0A4Y2
Segregating sites	Rv1361c	PPE19	CDS	1532443	1533633	-	DISCARD	nonessential	IV.C	PE/PPE	Function unknown	PPE family protein PPE19	GO:0030031,GO:0052572	P9WI25	Q11031
Segregating sites	Rv1450c	PE_PGRS27	CDS	1630638	1634627	-	DISCARD	nonessential	IV.C	PE/PPE	Function unknown	PE-PGRS family protein PE_PGRS27	-	Q79FP2	Q79FP2
Segregating sites	IG1473_Rv1450c-Rv1451		IG	1634628	1635028	I	DISCARD		-
Segregating sites	Rv1452c	PE_PGRS28	CDS	1636004	1638229	-	DISCARD	nonessential	IV.C	PE/PPE	Function unknown	PE-PGRS family protein PE_PGRS28	-	Q79FP1	Q79FP1
Segregating sites	IG1475_Rv1452c-Rv1453		IG	1638230	1638380	I	DISCARD		-
Segregating sites	Rv1588c	Rv1588c	CDS	1789168	1789836	-	DISCARD	nonessential	IV.B	insertion seqs and phages	Unknown	Partial REP13E12 repeat protein	-	P9WLT9	-
Segregating sites	IG1616_Rv1588c-Rv1589		IG	1789837	1790283	I	DISCARD		-
Segregating sites	Rv1787	PPE25	CDS	2025301	2026398	+	DISCARD	nonessential	IV.C	PE/PPE	Function unknown	PPE family protein PPE25	GO:0030031,GO:0035435, GO:0052572	P9WI13	Q79FK8
Segregating sites	IG1822_Rv1791-Rv1793		IG	2030204	2030693	I	DISCARD		-
Segregating sites	Rv1792	esxM	CDS	2030347	2030643	+	-	nonessential	V	cell wall and cell processes	Function unknown	ESAT-6 like protein EsxM	-		-
Segregating sites	Rv1793	esxN	CDS	2030694	2030978	+	KEEP	nonessential	V	cell wall and cell processes	Function unknown	Putative ESAT-6 like protein EsxN (ESAT-6 like protein 5)	-P9WNJ3	-	Rv1793, (MT1842, MTV049.15), len: 94 aa. EsxN, ESAT-6 like protein (see citation below), almost identical to several mycobacterial proteins of the ESAT-6-like family including P95242|Rv2346c|MTCY98.15C|Z83860 putative ESAT-6 like protein 6 (94 aa), FASTA scores: opt: 610, E(): 0, (97.9 % identity in 94 aa overlap), Rv3619c, Rv1037c, and Rv1198, etc. Also present in Mycobacterium leprae. Seems to …
Segregating sites	Rv1872c	lldD2	CDS	2121907	2123151	-	KEEP	nonessential	I.B	intermediary metabolism and respiration	Involved in respiration, catalyzes conversion of lactate into pyruvate	Possible L-lactate dehydrogenase (cytochrome) LldD2	GO:0001561,GO:0019516	P9WND5	P95143
Segregating sites	IG1902_Rv1872c-Rv1873		IG	2123152	2123173	I	KEEP		-
Segregating sites	Rv1873	Rv1873	CDS	2123174	2123611	+	KEEP	nonessential	VI	conserved hypotheticals	Unknown	Conserved hypothetical protein	-	O07756	O07756
Segregating sites	Rv1917c	PPE34	CDS	2162932	2167311	-	DISCARD	nonessential	IV.C	PE/PPE	Function unknown	PPE family protein PPE34	GO:0030031,GO:0052553, GO:0052572	Q79FI9	Q79FI9
Segregating sites	Rv1945	Rv1945	CDS	2195989	2197353	+	DISCARD	nonessential	IV.B	insertion seqs and phages	Unknown	Conserved hypothetical protein	-	P9WLQ5	P95269
Segregating sites	IG1976_Rv1945-Rv1946c		IG	2197354	2197507	I	DISCARD		-
Segregating sites	Rv2048c	pks12	CDS	2294531	2306986	-	KEEP	essential	I.I	lipid metabolism	Involved in biosynthesis of mannosyl-beta-1-phosphomycoketide (MPM)	Polyketide synthase Pks12	GO:0006633,GO:0071770	I6XD69	O53490
Segregating sites	Rv2176	pknL	CDS	2437941	2439140	+	KEEP	nonessential	I.J	regulatory proteins	Involved in signal transduction (via phosphorylation). May be involved in transcriptional mechanism.	Probable transmembrane serine/threonine-protein kinase L PknL (protein kinase L) (STPK L)	GO:0016310,GO:0018107, GO:0045717, GO:0046777, GO:0080090	P9WI63	O53510
Segregating sites	IG2208_Rv2176-Rv2177c		IG	2439141	2439281	I	DISCARD		-
Segregating sites	Rv2177c	Rv2177c	CDS	2439282	2439947	-	DISCARD	nonessential	IV.B	insertion seqs and phages	Required for the transposition of an insertion element, possibly IS1558.	Possible transposase	GO:0006313	O53511	O53511
Segregating sites	Rv2346c	esxO	CDS	2625888	2626172	-	KEEP	nonessential	V	cell wall and cell processes	Function unknown	Putative ESAT-6 like protein EsxO (ESAT-6 like protein 6)	-P9WNI7	-	Rv2346c, (MT2411, MTCY98.15c), len: 94 aa. EsxO, ESAT-6 like protein (see citation below), member of Mycobacterium tuberculosis protein family with O53942|Rv1793|MTV049.15, O05300|Rv1198|MTCI364.10, MTCY15C10.33, P96364|MTCY07H7B.03|Rv1037c|MTCY10G2.12, MTCI364.10, etc. Belongs to the ESAT6 family.
Segregating sites	IG2385_Rv2346c-Rv2347c		IG	2626173	2626222	I	KEEP		-
Segregating sites	Rv2347c	esxP	CDS	2626223	2626519	-	KEEP	nonessential	V	cell wall and cell processes	Function unknown	Putative ESAT-6 like protein EsxP (ESAT-6 like protein 7)	-P9WNI5	-	Rv2347c, (MT2412, MTCY98.16c), len: 98 aa. EsxP, ESAT-6 like protein (see citation below). Member of M. tuberculosis hypothetical QILSS protein family with Rv1197, Rv1792, Rv1038c and Rv3620c. Belongs to the ESAT6 family. A core mycobacterial gene, conserved in mycobacterial strains (See Marmiesse et al., 2004).
Segregating sites	IG2394_Rv2355-Rv2356c		IG	2636890	2637687	I	DISCARD		-
Segregating sites	Rv2543	lppA	CDS	2866468	2867127	+	KEEP	nonessential	II.C	cell wall and cell processes	Unknown	Probable conserved lipoprotein LppA	-	P9WK81	-
Segregating sites	Rv2544	lppB	CDS	2867124	2867786	+	KEEP	nonessential	II.C	cell wall and cell processes	Unknown	Probable conserved lipoprotein LppB	-	P9WK79	-
Segregating sites	Rv2545	vapB18	CDS	2867783	2868061	+	KEEP	nonessential	VII	virulence, detoxification, adaptation	Unknown	Possible antitoxin VapB18	-	P9WJ47	P95008
Segregating sites	Rv2652c	Rv2652c	CDS	2975928	2976554	-	DISCARD	nonessential	IV.B	insertion seqs and phages	Unknown	Probable PhiRv2 prophage protein	-	P71949	-
Segregating sites	IG2696_Rv2652c-Rv2653c		IG	2976555	2976585	I	DISCARD		-
Segregating sites	Rv2653c	Rv2653c	CDS	2976586	2976909	-	DISCARD	nonessential	IV.B	insertion seqs and phages	Unknown	Possible PhiRv2 prophage protein	GO:0045926	P9WJ13	-
Segregating sites	IG2869_Rv2824c-Rv2825c		IG	3132715	3132891	I	KEEP		-
Segregating sites	Rv2825c	Rv2825c	CDS	3132892	3133539	-	KEEP	nonessential	V	conserved hypotheticals	Function unknown	Conserved hypothetical protein	-	P71627	P71627
Segregating sites	Rv2884	Rv2884	CDS	3193393	3194151	+	KEEP	nonessential	I.J	regulatory proteins	Involved in transcriptional mechanism	Probable transcriptional regulatory protein	GO:0006355	I6X5M3	Q10808
Segregating sites	IG2929_Rv2884-Rv2885c		IG	3194152	3194165	I	DISCARD		-
Segregating sites	Rv2885c	Rv2885c	CDS	3194166	3195548	-	DISCARD	essential	IV.B	insertion seqs and phages	Required for the transposition of the insertion element IS1539.	Probable transposase	GO:0006310,GO:0032196	P9WL37	Q10809
Segregating sites	Rv2931	ppsA	CDS	3245445	3251075	+	KEEP	nonessential	I.I	lipid metabolism	Involved in phenolpthiocerol and phthiocerol dimycocerosate (dim) biosynthesis: extension of C18 with malony CoA (partial reduction).	Phenolpthiocerol synthesis type-I polyketide synthase PpsA	GO:0006633,GO:0044550, GO:0071770, GO:0097040, GO:0097041	P9WQE7	Q10977
Segregating sites	Rv3343c	PPE54	CDS	3729364	3736935	-	DISCARD	essential	IV.C	PE/PPE	Function unknown	PPE family protein PPE54	GO:0030031,GO:0052170, GO:0052572	Q6MWY2	Q6MWY2
Segregating sites	Rv3346c	Rv3346c	CDS	3743198	3743455	-	KEEP	nonessential	V	cell wall and cell processes	Function unknown	Conserved transmembrane protein	-	O50377	O50377
Segregating sites	IG3404_Rv3346c-Rv3347c		IG	3743456	3743710	I	DISCARD		-
Segregating sites	Rv3347c	PPE55	CDS	3743711	3753184	-	DISCARD	nonessential	IV.C	PE/PPE	Function unknown	PPE family protein PPE55	GO:0030031,GO:0052167, GO:0052572	Q6MWX9	Q6MWX9
Segregating sites	Rv3350c	PPE56	CDS	3755952	3767102	-	DISCARD	nonessential	IV.C	PE/PPE	Function unknown	PPE family protein PPE56	GO:0030031,GO:0052572	Q6MWX8	Q6MWX8
Segregating sites	Rv3388	PE_PGRS52	CDS	3801653	3803848	+	DISCARD	nonessential	IV.C	PE/PPE	Function unknown	PE-PGRS family protein PE_PGRS52	-	Q6MWX5	Q6MWX5
Segregating sites	IG3482_Rv3423c-Rv3424c		IG	3841421	3841713	I	KEEP		-
Segregating sites	Rv3424c	Rv3424c	CDS	3841714	3842076	-	KEEP	nonessential	VI	conserved hypotheticals	Unknown	Hypothetical protein	-	P9WKY3	-
Segregating sites	IG3524_Rv3465-Rv3466		IG	3883443	3883524	I	DISCARD		-
Segregating sites	Rv3466	Rv3466	CDS	3883525	3884193	+	DISCARD	nonessential	IV.B	insertion seqs and phages	Unknown	Conserved hypothetical protein	-	P9WKY1	-
Segregating sites	Rv3467	Rv3467	CDS	3883964	3884917	+	DISCARD	nonessential	IV.B	insertion seqs and phages	Unknown	Conserved hypothetical protein	-	Q50655	Q50655
Segregating sites	Rv3478	PPE60	CDS	3894426	3895607	+	DISCARD	nonessential	IV.C	PE/PPE	Function unknown	PE family protein PPE60	GO:0030031,GO:0052572	Q6MWX1	Q6MWX1
Segregating sites	IG3537_Rv3478-Rv3479		IG	3895608	3895819	I	DISCARD		-
Segregating sites	Rv3508	PE_PGRS54	CDS	3931005	3936710	+	DISCARD	nonessential	IV.C	PE/PPE	Function unknown	PE-PGRS family protein PE_PGRS54	-	O53553	O53553
Segregating sites	Rv3512	PE_PGRS56	CDS	3941724	3944963	+	DISCARD	nonessential	IV.C	PE/PPE	Function unknown	PE-PGRS family protein PE_PGRS56	GO:0030198	Q6MWW7	-
Segregating sites	Rv3514	PE_PGRS57	CDS	3945794	3950263	+	DISCARD	nonessential	IV.C	PE/PPE	Function unknown	PE-PGRS family protein PE_PGRS57	-	Q6MWW6	Q6MWW6
Segregating sites	Rv3619c	esxV	CDS	4059984	4060268	-	KEEP	nonessential	V	cell wall and cell processes	Unknown	Putative ESAT-6 like protein EsxV (ESAT-6 like protein 1)	-	P0DOA7	-
Segregating sites	IG3679_Rv3619c-Rv3620c		IG	4060269	4060294	I	KEEP		-
Segregating sites	Rv3620c	esxW	CDS	4060295	4060591	-	KEEP	nonessential	V	cell wall and cell processes	Unknown	Putative ESAT-6 like protein EsxW (ESAT-6 like protein 10)	-	P9WNI3	-
Nucleotide diversity	Rv0093c	Rv0093c	CDS	102815	103663	-	KEEP	nonessential	VI	cell wall and cell processes	Unknown	Probable conserved membrane protein	-	P9WM69
Nucleotide diversity	IG94_Rv0093c-Rv0094c		IG	103664	103709	I	DISCARD
Nucleotide diversity	Rv0094c	Rv0094c	CDS	103710	104663	-	DISCARD	nonessential	IV.B	insertion seqs and phages	Function unknown	Conserved hypothetical protein	-	Q50655	Q50655
Nucleotide diversity	IG95_Rv0094c-Rv0095c		IG	104664	104804	I	DISCARD
Nucleotide diversity	Rv0095c	Rv0095c	CDS	104805	105215	-	DISCARD	nonessential	IV.B	insertion seqs and phages	Function unknown	Conserved hypothetical protein	-	Q10891
Nucleotide diversity	Rv0277c	vapC25	CDS	332708	333136	-	KEEP	nonessential	VII	virulence, detoxification, adaptation	Unknown	Possible toxin VapC25. Contains PIN domain.	GO:0045926	P9WF85	O53683
Nucleotide diversity	IG280_Rv0277c-Rv0278c		IG	333137	333436	I	DISCARD
Nucleotide diversity	Rv0277A	vapB25	CDS	333160	333417	-	-	nonessential	VII	virulence, detoxification, adaptation	Unknown	Possible antitoxin VapB25	GO:0006355	P0CW33
Nucleotide diversity	Rv0279c	PE_PGRS4	CDS	336560	339073	-	DISCARD	nonessential	IV.C	PE/PPE	Function unknown	PE-PGRS family protein PE_PGRS4	-	L0T4W6	Q79FY9
Nucleotide diversity	IG282_Rv0279c-Rv0280		IG	339074	339363	I	DISCARD
Nucleotide diversity	Rv0980c	PE_PGRS18	CDS	1095078	1096451	-	DISCARD	nonessential	IV.C	PE/PPE	Function unknown	PE-PGRS family protein PE_PGRS18	-	Q79FU0	Q79FU0
Nucleotide diversity	IG996_Rv0980c-Rv0981		IG	1096452	1096815	I	DISCARD
Nucleotide diversity	Rv1068c	PE_PGRS20	CDS	1190757	1192148	-	DISCARD	nonessential	IV.C	PE/PPE	Function unknown	PE-PGRS family protein PE_PGRS20	-	P9WIF9	O53416
Nucleotide diversity	IG1168_Rv1147-Rv1148c		IG	1275551	1276299	I	DISCARD
Nucleotide diversity	Rv1148c	Rv1148c	CDS	1276300	1277748	-	DISCARD	nonessential	IV.B	insertion seqs and phages	Unknown	Conserved hypothetical protein	-	P9WM55	P0A5D9
Nucleotide diversity	Rv1196	PPE18	CDS	1339349	1340524	+	DISCARD	nonessential	IV.C	PE/PPE	Function unknown	PPE family protein PPE18	GO:0030031,GO:0052572	L7N675	Q7D8M9
Nucleotide diversity	Rv1197	esxK	CDS	1340659	1340955	+	KEEP	nonessential	V	cell wall and cell processes	Function unknown	ESAT-6 like protein EsxK (ESAT-6 like protein 3)	-	P9WNJ7
Nucleotide diversity	IG1218_Rv1197-Rv1198		IG	1340956	1341005	I	KEEP
Nucleotide diversity	Rv1198	esxL	CDS	1341006	1341290	+	KEEP	nonessential	V	cell wall and cell processes	Unknown	Putative ESAT-6 like protein EsxL (ESAT-6 like protein 4)	-	P9WNJ5
Nucleotide diversity	Rv1361c	PPE19	CDS	1532443	1533633	-	DISCARD	nonessential	IV.C	PE/PPE	Function unknown	PPE family protein PPE19	GO:0030031,GO:0052572	P9WI25	Q11031
Nucleotide diversity	IG1384_Rv1361c-Rv1362c		IG	1533634	1533947	I	DISCARD
Nucleotide diversity	Rv1450c	PE_PGRS27	CDS	1630638	1634627	-	DISCARD	nonessential	IV.C	PE/PPE	Function unknown	PE-PGRS family protein PE_PGRS27	-	Q79FP2	Q79FP2
Nucleotide diversity	IG1473_Rv1450c-Rv1451		IG	1634628	1635028	I	DISCARD
Nucleotide diversity	Rv1452c	PE_PGRS28	CDS	1636004	1638229	-	DISCARD	nonessential	IV.C	PE/PPE	Function unknown	PE-PGRS family protein PE_PGRS28	-	Q79FP1	Q79FP1
Nucleotide diversity	IG1475_Rv1452c-Rv1453		IG	1638230	1638380	I	DISCARD
Nucleotide diversity	Rv1453	Rv1453	CDS	1638381	1639646	+	KEEP	nonessential	V	regulatory proteins	Involved in transcriptional mechanism	Possible transcriptional activator protein	-	O06807	-
Nucleotide diversity	Rv1586c	Rv1586c	CDS	1787096	1788505	-	DISCARD	nonessential	IV.B	insertion seqs and phages	Integration of phiRv1 into chromosome.	Probable PhiRv1 integrase	GO:0006310	O06604	O06604
Nucleotide diversity	Rv1587c	Rv1587c	CDS	1788162	1789163	-	DISCARD	nonessential	IV.B	insertion seqs and phages	Unknown	Partial REP13E12 repeat protein	-	O06603	O06603
Nucleotide diversity	Rv1588c	Rv1588c	CDS	1789168	1789836	-	DISCARD	nonessential	IV.B	insertion seqs and phages	Unknown	Partial REP13E12 repeat protein	-	P9WLT9
Nucleotide diversity	IG1616_Rv1588c-Rv1589		IG	1789837	1790283	I	DISCARD
Nucleotide diversity	Rv1787	PPE25	CDS	2025301	2026398	+	DISCARD	nonessential	IV.C	PE/PPE	Function unknown	PPE family protein PPE25	GO:0030031,GO:0035435,GO:0052572	P9WI13	Q79FK8
Nucleotide diversity	Rv1945	Rv1945	CDS	2195989	2197353	+	DISCARD	nonessential	IV.B	insertion seqs and phages	Unknown	Conserved hypothetical protein	-	P9WLQ5	P95269
Nucleotide diversity	IG1976_Rv1945-Rv1946c		IG	2197354	2197507	I	DISCARD
Nucleotide diversity	Rv2048c	pks12	CDS	2294531	2306986	-	KEEP	essential	I.I	lipid metabolism	Involved in biosynthesis of mannosyl-beta-1-phosphomycoketide (MPM)	Polyketide synthase Pks12	GO:0006633,GO:0071770	I6XD69	O53490
Nucleotide diversity	IG2463_Rv2423-Rv2424c		IG	2720644	2720775	I	DISCARD
Nucleotide diversity	Rv2424c	Rv2424c	CDS	2720776	2721777	-	DISCARD	nonessential	IV.B	insertion seqs and phages	Required for the transposition of the insertion element IS1558.	Probable transposase	-	P71924	P71924
Nucleotide diversity	Rv2543	lppA	CDS	2866468	2867127	+	KEEP	nonessential	II.C	cell wall and cell processes	Unknown	Probable conserved lipoprotein LppA	-	P9WK81
Nucleotide diversity	Rv2544	lppB	CDS	2867124	2867786	+	KEEP	nonessential	II.C	cell wall and cell processes	Unknown	Probable conserved lipoprotein LppB	-	P9WK79
Nucleotide diversity	Rv2885c	Rv2885c	CDS	3194166	3195548	-	DISCARD	essential	IV.B	insertion seqs and phages	Required for the transposition of the insertion element IS1539.	Probable transposase	GO:0006310,GO:0032196	P9WL37	Q10809
Nucleotide diversity	Rv3343c	PPE54	CDS	3729364	3736935	-	DISCARD	essential	IV.C	PE/PPE	Function unknown	PPE family protein PPE54	GO:0030031,GO:0052170,GO:0052572	Q6MWY2	Q6MWY2
Nucleotide diversity	Rv3347c	PPE55	CDS	3743711	3753184	-	DISCARD	nonessential	IV.C	PE/PPE	Function unknown	PPE family protein PPE55	GO:0030031,GO:0052167,GO:0052572	Q6MWX9	Q6MWX9
Nucleotide diversity	Rv3350c	PPE56	CDS	3755952	3767102	-	DISCARD	nonessential	IV.C	PE/PPE	Function unknown	PPE family protein PPE56	GO:0030031,GO:0052572	Q6MWX8	Q6MWX8
Nucleotide diversity	IG3524_Rv3465-Rv3466		IG	3883443	3883524	I	DISCARD
Nucleotide diversity	Rv3466	Rv3466	CDS	3883525	3884193	+	DISCARD	nonessential	IV.B	insertion seqs and phages	Unknown	Conserved hypothetical protein	-	P9WKY1
Nucleotide diversity	Rv3467	Rv3467	CDS	3883964	3884917	+	DISCARD	nonessential	IV.B	insertion seqs and phages	Unknown	Conserved hypothetical protein	-	Q50655	Q50655
Nucleotide diversity	IG3526_Rv3467-Rv3468c		IG	3884918	3884974	I	DISCARD
Nucleotide diversity	Rv3508	PE_PGRS54	CDS	3931005	3936710	+	DISCARD	nonessential	IV.C	PE/PPE	Function unknown	PE-PGRS family protein PE_PGRS54	-	O53553	O53553
Nucleotide diversity	Rv3512	PE_PGRS56	CDS	3941724	3944963	+	DISCARD	nonessential	IV.C	PE/PPE	Function unknown	PE-PGRS family protein PE_PGRS56	GO:0030198	Q6MWW7
Nucleotide diversity	Rv3514	PE_PGRS57	CDS	3945794	3950263	+	DISCARD	nonessential	IV.C	PE/PPE	Function unknown	PE-PGRS family protein PE_PGRS57	-	Q6MWW6	Q6MWW6
Nucleotide diversity	Rv3619c	esxV	CDS	4059984	4060268	-	KEEP	nonessential	V	cell wall and cell processes	Unknown	Putative ESAT-6 like protein EsxV (ESAT-6 like protein 1)	-	P0DOA7
Nucleotide diversity	IG3679_Rv3619c-Rv3620c		IG	4060269	4060294	I	KEEP
Nucleotide diversity	Rv3620c	esxW	CDS	4060295	4060591	-	KEEP	nonessential	V	cell wall and cell processes	Unknown	Putative ESAT-6 like protein EsxW (ESAT-6 like protein 10)	-	P9WNI3
