# Supplementary material for: Complete genomes reveal a refined map of Mycobacterium tuberculosis genetic diversity across evolutionary scales
Source: Nat Commun. 2026 Jun 6;17:7242. doi: 10.1038/s41467-026-73869-5 (PMC13396471; doi:10.1038/s41467-026-73869-5)
Supplement: Supplementary file 6 — Supplementary Data 4 [file 41467_2026_73869_MOESM6_ESM.xlsx]

## Sheet: Supplementary Data 4
Features of the ppe/ppe gene family
Gene	Locus	Reference genome	Start genomic coordinate	End genomic coordinate	Number of segregating sites	Nucleotide diversity	Is it an experimentally confirmed antigen?	Gene conversion	Number of samples with this gene (coverage and identity above 80%)
pe_pgrs1	Rv0109	H37Rv	131382	132872	7	7.43e-05	no	no	215
pe_pgrs10	Rv0747	H37Rv	838451	840856	18	0.0003984	yes	no	213
pe_pgrs11	Rv0754	H37Rv	846159	847913	8	9.41e-05	no	no	215
pe_pgrs12	Rv0832	H37Rv	924951	925364	2	4.49e-05	no	no	215
pe_pgrs13	Rv0833	H37Rv	925361	927610	28	0.0002772	no	no	212
pe_pgrs14	Rv0834c	H37Rv	927837	930485	18	0.0002121	no	no	215
pe_pgrs15	Rv0872c	H37Rv	968424	970244	14	0.0001565	no	no	215
pe_pgrs16	Rv0977	H37Rv	1090373	1093144	11	0.0001892	no	no	212
pe_pgrs17	Rv0978c	H37Rv	1093361	1094356	21	0.0008436	no	yes	215
pe_pgrs18	Rv0980c	H37Rv	1095078	1096451	67	0.0171054	no	yes	211
pe_pgrs19	Rv1067c	H37Rv	1188421	1190424	32	0.0006409	no	yes	214
pe_pgrs2	Rv0124	H37Rv	149533	150996	9	0.0002171	no	no	215
pe_pgrs20	Rv1068c	H37Rv	1190757	1192148	43	0.0019703	no	yes	208
pe_pgrs21	Rv1087	H37Rv	1211560	1213863	67	0.0007256	no	yes	214
pe_pgrs22	Rv1091	H37Rv	1216469	1219030	28	0.0005163	no	no	211
pe_pgrs23	Rv1243c	H37Rv	1384989	1386677	3	1.65e-05	no	no	215
pe_pgrs24	Rv1325c	H37Rv	1488154	1489965	7	0.0002597	no	no	215
pe_pgrs25	Rv1396c	H37Rv	1572127	1573857	12	0.0006663	no	no	215
pe_pgrs26	Rv1441c	H37Rv	1618209	1619684	6	0.000124	yes	no	214
pe_pgrs27	Rv1450c	H37Rv	1630638	1634627	67	0.0013378	no	yes	215
pe_pgrs28	Rv1452c	H37Rv	1636004	1638229	104	0.0066984	no	yes	215
pe_pgrs29	Rv1468c	H37Rv	1655609	1656721	6	9.9e-05	no	no	215
pe_pgrs3	Rv0278c	H37Rv	333437	336310	72	0.0011634	yes	yes	198
pe_pgrs30	Rv1651c	H37Rv	1862347	1865382	14	0.0002186	no	no	214
pe_pgrs31	Rv1768	H37Rv	2000614	2002470	6	3.52e-05	no	no	214
pe_pgrs32	Rv1803c	H37Rv	2044923	2046842	11	0.0002777	no	no	214
pe_pgrs33	Rv1818c	H37Rv	2061178	2062674	7	0.0003971	yes	no	215
pe_pgrs34	Rv1840c	H37Rv	2087971	2089518	9	5.41e-05	no	no	215
pe_pgrs35	Rv1983	H37Rv	2226244	2227920	5	0.0001493	yes	no	214
pe_pgrs36	Rv2098c	H37Rv	2356729	2358033	4	3.57e-05	no	no	215
pe_pgrs37	Rv2126c	H37Rv	2387202	2387972	2	9.51e-05	no	no	215
pe_pgrs38	Rv2162c	H37Rv	2423240	2424838	20	0.0005247	no	no	209
pe_pgrs39	Rv2340c	H37Rv	2617667	2618908	7	0.0003994	no	no	215
pe_pgrs4	Rv0279c	H37Rv	336560	339073	68	0.0030749	no	yes	190
pe_pgrs40	Rv2371	H37Rv	2651753	2651938	0	0	no	no	215
pe_pgrs41	Rv2396	H37Rv	2692799	2693884	6	0.0001327	no	no	215
pe_pgrs42	Rv2487c	H37Rv	2795301	2797385	13	0.000102	yes	no	215
pe_pgrs43	Rv2490c	H37Rv	2801254	2806236	20	7.9e-05	yes	no	201
pe_pgrs44	Rv2591	H37Rv	2921551	2923182	11	0.0004262	no	no	215
pe_pgrs45	Rv2615c	H37Rv	2943600	2944985	20	0.000951	no	yes	215
pe_pgrs46	Rv2634c	H37Rv	2960105	2962441	15	0.0001899	no	no	214
pe_pgrs47	Rv2741	H37Rv	3053914	3055491	5	0.0002651	no	no	215
pe_pgrs48	Rv2853	H37Rv	3162268	3164115	7	0.0002773	yes	no	215
pe_pgrs49	Rv3344c	H37Rv	3736984	3738438	8	9.1e-05	no	no	212
pe_pgrs5	Rv0297	H37Rv	361334	363109	13	0.0001457	yes	no	215
pe_pgrs50	Rv3345c	H37Rv	3738158	3742774	28	0.0001994	no	no	205
pe_pgrs51	Rv3367	H37Rv	3778568	3780334	9	5.78e-05	no	no	214
pe_pgrs52	Rv3388	H37Rv	3801653	3803848	45	0.0005199	no	yes	215
pe_pgrs53	Rv3507	H37Rv	3926569	3930714	29	0.0001441	no	no	210
pe_pgrs54	Rv3508	H37Rv	3931005	3936710	290	0.0052091	no	yes	178
pe_pgrs55	Rv3511	H37Rv	3939617	3941761	35	0.0004287	no	yes	215
pe_pgrs56	Rv3512	H37Rv	3941724	3944963	88	0.0034137	no	yes	215
pe_pgrs57	Rv3514	H37Rv	3945794	3950263	272	0.0069142	no	yes	144
pe_pgrs58	Rv3590c	H37Rv	4031404	4033158	25	0.000595	no	no	215
pe_pgrs59	Rv3595c	H37Rv	4036731	4038050	10	0.0004522	no	no	215
pe_pgrs6	Rv0532	H37Rv	622793	624577	9	0.0001486	no	no	212
pe_pgrs60	Rv3652	H37Rv	4093632	4093946	1	2.96e-05	no	no	215
pe_pgrs61	Rv3653	H37Rv	4093940	4094527	5	9.48e-05	no	no	215
pe_pgrs62	Rv3812	H37Rv	4276571	4278085	5	4.89e-05	yes	no	215
pe_pgrs63	Rv3097c	H37Rv	3465778	3467091	10	0.0005569	no	no	215
pe_pgrs7	Rv0578c	H37Rv	671996	675916	28	0.0002536	no	no	214
pe_pgrs8	Rv0742	H37Rv	832981	833508	1	1.76e-05	no	no	215
pe_pgrs9	Rv0746	H37Rv	835701	838052	47	0.0003396	no	yes	214
pe1	Rv0151c	H37Rv	177543	179309	10	0.0006524	no	no	214
pe10	Rv1089	H37Rv	1214769	1215131	3	0.0004797	no	no	215
pe11/lipX	Rv1169c	H37Rv	1299822	1300124	0	0	yes	no	215
pe12	Rv1172c	H37Rv	1301755	1302681	3	7.94e-05	yes	no	215
pe13	Rv1195	H37Rv	1339003	1339302	1	3.1e-05	yes	no	215
pe14	Rv1214c	H37Rv	1357293	1357625	4	0.0003039	no	no	215
pe15	Rv1386	H37Rv	1561464	1561772	1	0.0012379	no	no	215
pe16	Rv1430	H37Rv	1606386	1607972	5	5.81e-05	no	no	215
pe17	Rv1646	H37Rv	1855764	1856696	2	2.98e-05	no	no	215
pe18	Rv1788	H37Rv	2026477	2026776	6	0.0015767	yes	no	204
pe19	Rv1791	H37Rv	2029904	2030203	1	3.1e-05	yes	no	215
pe2	Rv0152c	H37Rv	179319	180896	9	0.0003297	no	no	215
pe20	Rv1806	H37Rv	2048072	2048371	2	6.2e-05	yes	no	215
pe21	Rv2099c	H37Rv	2358033	2358206	1	0.0002623	no	no	215
pe22	Rv2107	H37Rv	2367359	2367655	0	0	no	no	215
pe23	Rv2328	H37Rv	2600731	2601879	6	0.0001356	no	no	215
pe24	Rv2408	H37Rv	2706017	2706736	3	7.68e-05	no	no	215
pe25	Rv2431c	H37Rv	2727967	2728266	2	6.2e-05	no	no	215
pe26	Rv2519	H37Rv	2835785	2837263	5	6.86e-05	no	no	215
pe27	Rv2769c	H37Rv	3078158	3078985	5	0.0006282	no	no	215
pe27A	Rv3018A	H37Rv	3378329	3378415	3	0.0039063	no	no	118
pe29	Rv3022A	H37Rv	3380679	3380993	2	0.0001753	no	no	215
pe3	Rv0159c	H37Rv	187433	188839	10	0.000138	yes	no	215
pe31	Rv3477	H37Rv	3894093	3894389	2	0.0006776	no	no	215
pe32	Rv3622c	H37Rv	4061899	4062198	2	6.2e-05	no	no	215
pe33	Rv3650	H37Rv	4091233	4091517	2	6.53e-05	no	no	215
pe34	Rv3746c	H37Rv	4196171	4196506	4	0.0002189	no	no	215
pe35	Rv3872	H37Rv	4350745	4351044	5	0.0001858	no	no	215
pe36	Rv3893c	H37Rv	4375762	4375995	2	7.95e-05	no	no	215
pe4	Rv0160c	H37Rv	188931	190439	10	6.78e-05	yes	no	215
pe5	Rv0285	H37Rv	349624	349932	2	9e-05	yes	no	215
pe6	Rv0335c	H37Rv	399535	400050	4	7.21e-05	no	no	215
pe7	Rv0916c	H37Rv	1021344	1021643	1	3.1e-05	no	no	215
pe8	Rv1040c	H37Rv	1162549	1163376	2	4.47e-05	no	no	215
pe9	Rv1088	H37Rv	1214513	1214947	3	0.0004003	yes	no	215
ppe1	Rv0096	H37Rv	105324	106715	6	0.0003539	no	no	215
ppe10	Rv0442c	H37Rv	530751	532214	6	6.33e-05	yes	no	215
ppe11	Rv0453	H37Rv	543174	544730	4	0.000418	yes	no	215
ppe12	Rv0755c	H37Rv	848103	850040	8	0.0001135	yes	no	215
ppe13	Rv0878c	H37Rv	976872	978203	7	6.98e-05	yes	no	215
ppe14	Rv0915c	H37Rv	1020058	1021329	10	0.0001237	no	no	215
ppe15	Rv1039c	H37Rv	1161297	1162472	7	0.000173	no	no	215
ppe16	Rv1135c	H37Rv	1262272	1264128	7	5.49e-05	yes	no	215
ppe17	Rv1168c	H37Rv	1298764	1299804	6	0.0001064	no	no	215
ppe18	Rv1196	H37Rv	1339349	1340524	70	0.0029803	yes	yes	215
ppe19	Rv1361c	H37Rv	1532443	1533633	101	0.0054415	yes	yes	215
ppe2	Rv0256c	H37Rv	307877	309547	9	7.21e-05	yes	no	215
ppe20	Rv1387	H37Rv	1561769	1563388	4	0.0001244	yes	no	215
ppe21	Rv1548c	H37Rv	1751297	1753333	8	0.0002366	no	no	215
ppe22	Rv1705c	H37Rv	1931497	1932654	12	0.0001908	yes	no	215
ppe23	Rv1706c	H37Rv	1932694	1933878	5	3.93e-05	yes	no	215
ppe24	Rv1753c	H37Rv	1981614	1984775	21	0.0006021	yes	no	214
ppe25	Rv1787	H37Rv	2025301	2026398	15	0.0028228	no	yes	204
ppe26	Rv1789	H37Rv	2026790	2027971	4	5.76e-05	yes	no	204
ppe27	Rv1790	H37Rv	2028425	2029477	15	0.0005334	yes	yes	215
ppe28	Rv1800	H37Rv	2039453	2041420	11	0.0002999	yes	no	212
ppe29	Rv1801	H37Rv	2042001	2043272	5	3.67e-05	yes	no	214
ppe3	Rv0280	H37Rv	339364	340974	12	0.0004529	yes	no	215
ppe30	Rv1802	H37Rv	2043384	2044775	8	7.36e-05	yes	no	214
ppe31	Rv1807	H37Rv	2048398	2049597	4	0.0003961	no	no	215
ppe32	Rv1808	H37Rv	2049921	2051150	5	7.46e-05	yes	no	215
ppe33	Rv1809	H37Rv	2051282	2052688	3	0.0002711	yes	no	215
ppe34	Rv1917c	H37Rv	2162932	2167311	23	9.03e-05	yes	no	189
ppe35	Rv1918c	H37Rv	2167649	2170612	23	0.0001894	yes	no	212
ppe36	Rv2108	H37Rv	2367711	2368442	2	2.57e-05	no	no	214
ppe37	Rv2123	H37Rv	2381071	2382492	4	3.28e-05	yes	no	214
ppe38	Rv2352c	H37Rv	2632923	2634098	4	8.76e-05	no	no	173
ppe39	Rv2353c	H37Rv	2634528	2635592	12	0.0001759	no	no	205
ppe4	Rv0286	H37Rv	349935	351476	11	8.43e-05	yes	no	215
ppe40	Rv2356c	H37Rv	2637688	2639535	3	1.56e-05	yes	no	208
ppe41	Rv2430c	H37Rv	2727336	2727920	1	4.84e-05	no	no	215
ppe42	Rv2608	H37Rv	2935046	2936788	12	8.5e-05	yes	no	215
ppe43	Rv2768c	H37Rv	3076894	3078078	8	0.0003926	no	no	215
ppe44	Rv2770c	H37Rv	3079309	3080457	5	0.0001118	yes	no	215
ppe45	Rv2892c	H37Rv	3200794	3202020	5	0.0001441	no	no	215
ppe46	Rv3018c	H37Rv	3376939	3378243	18	0.0017206	yes	yes	204
ppe47	Rv3021c	H37Rv	3379376	3380452	8	0.0002342	yes	yes	117
ppe48	Rv3022c	H37Rv	3380440	3380682	2	0.0002272	no	no	215
ppe49	Rv3125c	H37Rv	3490476	3491651	1	0.0003253	yes	no	215
ppe5	Rv0304c	H37Rv	366150	372764	36	9.09e-05	no	no	212
ppe50	Rv3135	H37Rv	3501334	3501732	3	0.0008758	no	no	146
ppe51	Rv3136	H37Rv	3501794	3502936	1	1.62e-05	yes	no	215
ppe52	Rv3144c	H37Rv	3510088	3511317	5	0.0001113	yes	no	215
ppe53	Rv3159c	H37Rv	3527391	3529163	11	0.000306	yes	no	215
ppe54	Rv3343c	H37Rv	3729364	3736935	93	0.0021863	yes	yes	118
ppe55	Rv3347c	H37Rv	3743711	3753184	139	0.0009524	no	yes	192
ppe56	Rv3350c	H37Rv	3755952	3767102	182	0.0004052	no	yes	197
ppe57	Rv3425	H37Rv	3842239	3842769	64	0.019988	yes	yes	123
ppe58	Rv3426	H37Rv	3843036	3843734	3	6.99e-05	no	no	123
ppe59	Rv3429	H37Rv	3847165	3847701	68	0.0110446	no	yes	211
ppe6	Rv0305c	H37Rv	372820	375711	11	0.0002196	no	no	207
ppe60	Rv3478	H37Rv	3894426	3895607	80	0.0021401	yes	yes	215
ppe61	Rv3532	H37Rv	3969343	3970563	6	6.08e-05	no	no	215
ppe62	Rv3533c	H37Rv	3970705	3972453	9	0.0002873	yes	no	215
ppe63	Rv3539	H37Rv	3978059	3979498	6	0.000126	yes	no	214
ppe64	Rv3558	H37Rv	3997980	3999638	6	5.58e-05	yes	no	215
ppe65	Rv3621c	H37Rv	4060648	4061889	4	3.74e-05	yes	no	215
ppe66	Rv3738c	H37Rv	4189285	4190232	5	4.95e-05	no	no	213
ppe67	Rv3739c	H37Rv	4190284	4190517	3	0.0019223	no	no	213
ppe68	Rv3873	H37Rv	4351075	4352181	11	0.0004462	yes	no	215
ppe69	Rv3892c	H37Rv	4374484	4375683	9	0.0001293	no	no	215
ppe7	Rv0354c	H37Rv	424269	424694	3	0.0001086	no	no	215
ppe71	MT2422	CDC1551	2630832	2631986	3	8.42e-05	no	no	122
ppe8	Rv0355c	H37Rv	424777	434679	62	0.0001695	no	no	215
ppe9	Rv0388c	H37Rv	467459	468001	2	3.46e-05	no	no	213
wag22	Rv1759c	H37Rv	1989833	1992577	7	0.0001918	no	no	135
