# Supplementary material for: Complete genomes reveal a refined map of Mycobacterium tuberculosis genetic diversity across evolutionary scales
Source: Nat Commun. 2026 Jun 6;17:7242. doi: 10.1038/s41467-026-73869-5 (PMC13396471; doi:10.1038/s41467-026-73869-5)
Supplement: Supplementary file 8 — Supplementary Data 6 [file 41467_2026_73869_MOESM8_ESM.xlsx]

## Sheet: Supplementary Data 6
Features of PE/PPE epitopes from the Immune Epitope Database
ID_new	Sequence	Lenght	Start genomic coordinate	End genomic coordinate	Start gene coordinate	End gene coordinate	Gene	Locus	Amino acid changes
ep001	ERYVGLYLPFLDMSF	15	188057	188101	625	669	pe3	Rv0159c	0
ep002	GGLLARFPGFYIPFL	15	189603	189647	673	717	pe4	Rv0160c	1
ep003	ARMWIQAATTMASYQ	15	309074	309118	1198	1242	ppe2	Rv0256c	0
ep004	LAWLVQASANSAAMA	15	309278	309322	1402	1446	ppe2	Rv0256c	1
ep005	DPINEFFLANTGRPL	15	335969	336013	2533	2577	pe_pgrs3	Rv0278c	1
ep006	GVLVATNFFGINTIP	15	339718	339762	355	399	ppe3	Rv0280	0
ep007	RVVPEGLAAA	10	349633	349662	10	39	pe5	Rv0285	0
ep008	QLSAEYASTAAELSG	15	350040	350084	106	150	ppe4	Rv0286	0
ep009	HTVLVATNFFGINTI	15	350292	350336	358	402	ppe4	Rv0286	0
ep010	LTVDAGAYASAEAAN	15	361571	361615	238	282	pe_pgrs5	Rv0297	0
ep011	APWQQVLRNLGIDIG	15	531666	531710	916	960	ppe10	Rv0442c	0
ep012	PAVVAANRGLMQLLA	15	531843	531887	1093	1137	ppe10	Rv0442c	0
ep013	YLAWLSTAAAQAEQA	15	531948	531992	1198	1242	ppe10	Rv0442c	0
ep014	GWSSLGREYAAVAEE	15	543273	543317	100	144	ppe11	Rv0453	0
ep015	YAAALVAMPTLAELA	15	543474	543518	301	345	ppe11	Rv0453	0
ep016	GAMVATNFFGINTIP	15	543537	543581	364	408	ppe11	Rv0453	0
ep017	MSWVMVSPELVVAAAADLAG	20	838451	838510	1	60	pe_pgrs10	Rv0747	0
ep018	AAFYAQFVQALSAGGGA	17	838658	838708	208	258	pe_pgrs10	Rv0747	0
ep019	AQFVAATGRPLIGNGANGAPG	21	838760	838822	310	372	pe_pgrs10	Rv0747	1
ep020	HTLQQDVINMVNDPFQTLTGRPLIG	25	839603	839677	1153	1227	pe_pgrs10	Rv0747	1
ep021	VVHPAVVQANRVRTWLLAVSNVFGQ	25	849654	849728	1552	1626	ppe12	Rv0755c	0
ep022	PALVAANRNQLLSLV	15	977832	977876	961	1005	ppe13	Rv0878c	1
ep023	RLFNANAEEYHALSA	15	1214669	1214713	157	201	pe9	Rv1088	0
ep024	PLLVAANRHQLVSLV	15	1263766	1263810	1495	1539	ppe16	Rv1135c	0
ep025	MLFSMHGELYK	11	1299936	1299968	115	147	pe11	Rv1169c	0
ep026	APQINFFYYLGEPIV	15	1301944	1301988	190	234	pe12	Rv1172c	0
ep027	ALSRVQSMFLGTGGS	15	1302256	1302300	502	546	pe12	Rv1172c	0
ep028	VSFVMAYPEMLAA	13	1339003	1339041	1	39	pe13	Rv1195	0
ep029	AAIHDQFVATLASSA	15	1339210	1339254	208	252	pe13	Rv1195	0
ep030	GSASLVAAAQMWDSVASDLF	20	1339409	1339468	61	120	ppe18	Rv1196	1
ep031	TATATLLPFEEAPEMTSAGGLLEQAAAVEEASDTA	35	1339829	1339933	481	585	ppe18	Rv1196	8
ep032	LSPISNMVSMANNHM	15	1340051	1340095	703	747	ppe18	Rv1196	2
ep033	AAERGPGQMLGGLPVGQMGARAGGG	25	1340384	1340458	1036	1110	ppe18	Rv1196	0
ep034	AAYETAYGLTVPPPVIAENRAELMILIATNLLGQNTPAIAVNEAEYGEMWAQDAAAMFGY	60	1533169	1533348	727	906	ppe19	Rv1361c	13
ep035	SSAGLMVAAASPYVAWMSVTAGQAELTAAQ	30	1533364	1533453	922	1011	ppe19	Rv1361c	2
ep036	INSARMYAGPGSASL	15	1533559	1533603	1117	1161	ppe19	Rv1361c	0
ep037	GINTIPIAINEAEYV	15	1562153	1562197	385	429	ppe20	Rv1387	0
ep038	ARFHQQFVQALTASV	15	1619433	1619477	1225	1269	pe_pgrs26	Rv1441c	0
ep039	WFINWYLPISQLFYN	15	1931911	1931955	415	459	ppe22	Rv1705c	0
ep040	FGQNTASIAATEAQY	15	1932235	1932279	739	783	ppe22	Rv1705c	0
ep041	PPLIAANRARLTSLV	15	1932292	1932336	796	840	ppe22	Rv1705c	0
ep042	APYVAWMRATAIQAE	15	1932403	1932447	907	951	ppe22	Rv1705c	0
ep043	PPAIAANRTLLMTLV	15	1933405	1933449	712	756	ppe23	Rv1706c	0
ep044	PMLVAANRADLVSLV	15	1984413	1984457	2800	2844	ppe24	Rv1753c	0
ep045	AQIYQAVSAQAAAIHEMFVNTLQMSS	26	2026651	2026728	175	252	pe18	Rv1788	1
ep046	PPLIAANRASLMQLISTNVFGQNTSAIAAAEAQY	34	2027108	2027209	319	420	ppe26	Rv1789	1
ep047	RLIPFAAPPK	10	2028911	2028940	487	516	ppe27	Rv1790	0
ep048	AVAAPAFAEK	10	2029280	2029309	856	885	ppe27	Rv1790	0
ep049	MSFVTTQPEALAAAA	15	2029904	2029948	1	45	pe19	Rv1791	0
ep050	AAIHEMFVNTLVASS	15	2030111	2030155	208	252	pe19	Rv1791	0
ep051	PPEVNSARVFAGAGS	15	2039477	2039521	25	69	ppe28	Rv1800	0
ep052	PAMVAANRAQVASLV	15	2039777	2039821	325	369	ppe28	Rv1800	0
ep053	PPVIAANRAQLMVLI	15	2042316	2042360	316	360	ppe29	Rv1801	0
ep054	YVAWMSATAALAREA	15	2043594	2043638	211	255	ppe30	Rv1802	0
ep055	FGQNTGAIAAAEARY	15	2043756	2043800	373	417	ppe30	Rv1802	0
ep056	AMNEAFVAMLGASAD	15	2048282	2048326	211	255	pe20	Rv1806	1
ep057	AQLSQLISLLPSTLQ	15	2050518	2050562	598	642	ppe32	Rv1808	0
ep058	PPQIAANRSQLISLV	15	2051600	2051644	319	363	ppe33	Rv1809	0
ep059	MSFVVTIPEALAAV	14	2062633	2062674	1456	1497	pe_pgrs33	Rv1818c	0
ep060	PALVAANRSDLVSLV	15	2166949	2166993	4018	4062	ppe34	Rv1917c	0
ep061	PALVAANRSGLISLV	15	2170250	2170294	2602	2646	ppe35	Rv1918c	0
ep062	PTSTILVDTGSAGLVVSPED	20	2227111	2227170	868	927	pe_pgrs35	Rv1983	0
ep063	GILGVLHMGLPTGLSISGYSGGLYYIFATYTTTVDFGNGIVTAPTAVNVVLLSIPTSPFA ISTYFSALLADPTTTPFEAYFGAVGV	86	2227177	2227434	934	1191	pe_pgrs35	Rv1983	0
ep064	LYAFNTNDYRPTVISSGLMN	20	2227771	2227830	1528	1587	pe_pgrs35	Rv1983	0
ep065	ADYLRMWIQAATVMS	15	2381491	2381535	421	465	ppe37	Rv2123	0
ep066	PVVVAANRSAFVQLV	15	2639161	2639205	1474	1518	ppe40	Rv2356c	0
ep067	SAAIAGLFG	9	2797218	2797244	1918	1944	pe_pgrs42	Rv2487c	0
ep068	AQEYQALSAQAAAFH	15	2806018	2806062	4765	4809	pe_pgrs43	Rv2490c	0
ep069	MNFAVLPPEVNSARIFAGAG	20	2935046	2935105	1	60	ppe42	Rv2608	0
ep070	GLAGDAWHGPASLAMTRAASPYVGWLNTAA	30	2935196	2935285	151	240	ppe42	Rv2608	0
ep071	SPAMVAANRTRLASLV	16	2935361	2935408	316	363	ppe42	Rv2608	1
ep072	RPGLDELSFTLTGNPNRPDGGILTRFGFSIPQLGFTLSGATPADAYPTVDYAFQYDGVND	60	2936171	2936350	1126	1305	ppe42	Rv2608	0
ep073	LTTYILLPSQDLPLLVPLRAIPLLGN	26	2936486	2936563	1441	1518	ppe42	Rv2608	0
ep074	FGLFPDVDWAEVAADLQQGAVQGVNDALSGLGLPPPWQPALPRLF	45	2936651	2936785	1606	1740	ppe42	Rv2608	0
ep075	VDFGALPPEVNSARMYGGAG	20	3080398	3080457	1090	1149	ppe44	Rv2770c	0
ep076	FVQALTTAAASYASVEAANASPLQVA	26	3162493	3162570	226	303	pe_pgrs48	Rv2853	0
ep077	AQLLTEFAI	9	3377458	3377484	520	546	ppe46	Rv3018c	0
ep078	EIVQFLEETFAAYDQ	15	3377599	3377643	661	705	ppe46	Rv3018c	0
ep079	DYVRMWVQAATAMSA	15	3377776	3377820	838	882	ppe46	Rv3018c	0
ep080	AVLVATNFFGINTIP	15	3377839	3377883	901	945	ppe46	Rv3018c	0
ep081	ELFVAAYVPYVAWLV	15	3378004	3378048	1066	1110	ppe46	Rv3018c	0
ep082	ALSAEYAAVAQELSV	15	3378097	3378141	1159	1203	ppe46	Rv3018c	0
ep083	LLEFAVVLELAILSIGWIISNIFGAIPVLA	30	3379787	3379876	412	501	ppe47	Rv3021c	1
ep084	DYVRMWVQAATVMSA	15	3380216	3380260	841	885	ppe47	Rv3021c	0
ep085	SMLFLPVRILTSPIT	15	3490920	3490964	445	489	ppe49	Rv3125c	0
ep086	AAGGWDSLAAELATT	15	3501872	3501916	79	123	ppe51	Rv3136	0
ep087	PVVAANRIQLLALIA	15	3502115	3502159	322	366	ppe51	Rv3136	0
ep088	FFGQNTAAIAATEAQYAEMWAQDAA	25	3502166	3502240	373	447	ppe51	Rv3136	0
ep089	PAAVAANRDAFVQLV	15	3510955	3510999	868	912	ppe52	Rv3144c	0
ep090	PMLVAANRNAFVQLV	15	3528801	3528845	1411	1455	ppe53	Rv3159c	0
ep091	TVKSMILHEIL	11	3733099	3733131	3736	3768	ppe54	Rv3343c	0
ep092	MHPMIPAEYISNIIYEGPGADSLFFASGQLRELAYSVETTAESLEDELDELDENWKGSSS DLLADAVERYLQWLSKHSSQLKHAAWVINGLANAYNDTRRKVVPPEEIAANREER	115	3842239	3842583	1	345	ppe57	Rv3425	30
ep093	SNVAGVNTPAIADLDAQYDQYRARNVAVMNAYVSWTRSALSDLPRWREPPQIYRGG	56	3842599	3842766	361	528	ppe57	Rv3425	2
ep094	MVDFGALPPEINSARMYAGP	20	3894426	3894485	1	60	ppe60	Rv3478	0
ep095	AANQLMNNVPQALQQ	15	3895011	3895055	586	630	ppe60	Rv3478	0
ep096	LGGLWTAVSPHLSPL	15	3895095	3895139	670	714	ppe60	Rv3478	0
ep097	MTNTLHSMLK	10	3895197	3895226	772	801	ppe60	Rv3478	1
ep098	PLLVAANRNAFAQLV	15	3972091	3972135	1387	1431	ppe62	Rv3533c	0
ep099	PALVAANRALVAWLA	15	3978380	3978424	322	366	ppe63	Rv3539	0
ep100	PAAVAANREAFLALI	15	3998301	3998345	322	366	ppe64	Rv3558	0
ep101	FLGQNTAAIAATEAQ	15	4061470	4061514	823	867	ppe65	Rv3621c	0
ep102	PPEIAANRALLMALL	15	4061524	4061568	877	921	ppe65	Rv3621c	0
ep103	EFQTVSNQL	9	4276751	4276777	181	207	pe_pgrs62	Rv3812	0
ep104	NPFPFLRQIIANQQV	15	4276994	4277038	424	468	pe_pgrs62	Rv3812	0
ep105	NLLVTGFDT	9	4277348	4277374	778	804	pe_pgrs62	Rv3812	0
ep106	AGTLSTFFGVPLVLT	15	4277615	4277659	1045	1089	pe_pgrs62	Rv3812	0
ep107	NYIPQQLAL	9	4278038	4278064	1468	1494	pe_pgrs62	Rv3812	0
ep108	AMPPELNTA	9	4351087	4351113	13	39	ppe68	Rv3873	0
ep109	PMLAAAAGWQTLSAALDAQAVELTARLNSLGEAWTGGG	38	4351141	4351254	67	180	ppe68	Rv3873	2
ep110	KALAAATPMVVWLQTASTQAKTRAMQAT	28	4351261	4351344	187	270	ppe68	Rv3873	1
ep111	SLPEIAANHITQAVLTATNFFGINTIPIALTEMDYFIRMWNQAALAMEVYQAETAVNTLF EKLEPMASILDPGASQSTTNPIFGMPSPGSSTPVGQLPPAATQTLGQLGE	110	4351387	4351716	313	642	ppe68	Rv3873	3
ep112	GPMQQLTQPLQQVTSLFSQVGGTGGGNPADEEAAQMGLLGTSPLSNHP	48	4351723	4351866	649	792	ppe68	Rv3873	0
ep113	LLRAESLPGAGGSLTRTP	18	4351903	4351956	829	882	ppe68	Rv3873	0
ep114	LIEKPVAPSV	10	4351969	4351998	895	924	ppe68	Rv3873	0
ep115	AMGQGAQSGGSTRPGLVAPAPLAQEREEDDEDDW	34	4352059	4352160	985	1086	ppe68	Rv3873	1
