# Supplementary material for: Complete genomes reveal a refined map of Mycobacterium tuberculosis genetic diversity across evolutionary scales
Source: Nat Commun. 2026 Jun 6;17:7242. doi: 10.1038/s41467-026-73869-5 (PMC13396471; doi:10.1038/s41467-026-73869-5)
Supplement: Supplementary file 9 — Supplementary Data 7 [file 41467_2026_73869_MOESM9_ESM.xlsx]

## Sheet: Supplementary Data 7
Pairwise genetic distances between closely related samples
IDs short-read sequences	SNPs between short-reads sequences	IDs complete genomes	SNPs between complete genomes	Indels between complete genomes	Total mutations between complete genomes
G1439_G1778	4	CCS_G1439m-CCS_G1778	4	0	4
G1446_G1965	0	CCS_G1446-CCS_G1965	0	0	0
G1447_G1509	14	CCS_G1447-CCS_G1509m	17	7	24
G1461_G1585	1	CCS_G1461m-CCS_G1585	2	1	3
G1461_G1715	5	CCS_G1461m-CCS_G1715	7	1	8
G1507_G1791	1	CCS_G1507m3-CCS_G1791	1	0	1
G1507_G1803	4	CCS_G1507m3-CCS_G1803	6	0	6
G1513_G1910	0	CCS_G1513m-CCS_G1910m	1	0	1
G1517_G1525	0	CCS_G1517m-CCS_G1525m	0	0	0
G1517_G1635	4	CCS_G1517m-CCS_G1635m	4	3	7
G1518_G1849	12	CCS_G1518m-CCS_G1849m3	12	4	16
G1519_G1613	4	CCS_G1519-CCS_G1613	5	0	5
G1519_G1647	7	CCS_G1519-CCS_G1647m4	11	0	11
G1524_G1576	0	CCS_G1524-CCS_G1576m3	0	0	0
G1524_G1805	0	CCS_G1524-CCS_G1805	0	0	0
G1525_G1635	4	CCS_G1525m-CCS_G1635m	4	3	7
G1533_G1627	3	CCS_G1533m-CCS_G1627	5	0	5
G1537_G1786	1	CCS_G1537m-CCS_G1786	0	0	0
G1544_G1630	0	CCS_G1544-CCS_G1630m	0	0	0
G1544_G1701	13	CCS_G1544-CCS_G1701	19	5	24
G1568_G1826	18	CCS_G1568-CCS_G1826m3	21	9	30
G1571_G1603	2	CCS_G1571-CCS_G1603m	3	2	5
G1571_G1610	2	CCS_G1571-CCS_G1610m	3	2	5
G1571_G1732	9	CCS_G1571-CCS_G1732	10	8	18
G1571_G1823	1	CCS_G1571-CCS_G1823	16	1	17
G1576_G1805	0	CCS_G1576m3-CCS_G1805	0	0	0
G1585_G1715	4	CCS_G1585-CCS_G1715	5	2	7
G1603_G1610	0	CCS_G1603m-CCS_G1610m	0	0	0
G1603_G1732	9	CCS_G1603m-CCS_G1732	11	8	19
G1603_G1823	1	CCS_G1603m-CCS_G1823	15	1	16
G1604_G1704	0	CCS_G1604-CCS_G1704m	0	0	0
G1604_G1821	1	CCS_G1604-CCS_G1821m	2	0	2
G1610_G1732	9	CCS_G1610m-CCS_G1732	11	8	19
G1610_G1823	1	CCS_G1610m-CCS_G1823	15	1	16
G1613_G1647	7	CCS_G1613-CCS_G1647m4	10	0	10
G1615_G1967	0	CCS_G1615-CCS_G1967	2	0	2
G1630_G1701	13	CCS_G1630m-CCS_G1701	19	5	24
G1653_G1785	0	CCS_G1653-CCS_G1785m	0	0	0
G1661_G1693	3	CCS_G1661-CCS_G1693	3	2	5
G1676_G1792	7	CCS_G1676-CCS_G1792	12	3	15
G1676_G1829	4	CCS_G1676-CCS_G1829m3	13	2	15
G1704_G1821	1	CCS_G1704m-CCS_G1821m	2	0	2
G1724_G1770	0	CCS_G1724-CCS_G1770	0	0	0
G1732_G1823	8	CCS_G1732-CCS_G1823	24	7	31
G1747_G1761	2	CCS_G1747-CCS_G1761m	2	2	4
G1759_G2054	0	CCS_G1759-CCS_G2054	0	0	0
G1763_G1769	0	CCS_G1763-CCS_G1769	0	0	0
G1791_G1803	6	CCS_G1791-CCS_G1803	7	0	7
G1792_G1829	5	CCS_G1792-CCS_G1829m3	9	1	10
G1835_G1851	9	CCS_G1835-CCS_G1851	11	0	11
G1842_G2059	2	CCS_G1842-CCS_G2059	5	0	5
G1889_G1939	1	CCS_G1889-CCS_G1939	1	0	1
