# Supplementary material for: Complete genomes reveal a refined map of Mycobacterium tuberculosis genetic diversity across evolutionary scales
Source: Nat Commun. 2026 Jun 6;17:7242. doi: 10.1038/s41467-026-73869-5 (PMC13396471; doi:10.1038/s41467-026-73869-5)
Supplement: Supplementary file 10 — Supplementary Data 8 [file 41467_2026_73869_MOESM10_ESM.xlsx]

## Sheet: Supplementary Data 8
Assessment of variant calling in positions masked by the short-read mapping approach
Position	Number of samples	False Positives	False Negatives	True Positives	Number of samples with ambiguous position	Recall	Precision	F1 score	Gene	Start genomic coordinate	End genomic coordinate
33655	1	0	0	1	0	1	1	1	Rv0031	33582	33794
33670	17	0	0	17	0	1	1	1	Rv0031	33582	33794
33711	2	0	0	2	0	1	1	1	Rv0031	33582	33794
33817	5	0	0	5	0	1	1	1	IG31_Rv0031-Rv0032	33795	34294
33841	4	0	0	4	0	1	1	1	IG31_Rv0031-Rv0032	33795	34294
33929	1	0	0	1	0	1	1	1	IG31_Rv0031-Rv0032	33795	34294
34002	2	0	0	2	0	1	1	1	IG31_Rv0031-Rv0032	33795	34294
34142	1	0	0	1	0	1	1	1	IG31_Rv0031-Rv0032	33795	34294
34280	1	0	0	1	0	1	1	1	IG31_Rv0031-Rv0032	33795	34294
103721	1	0	0	1	0	1	1	1	Rv0094c	103710	104663
103751	4	0	4	0	0	0	0	0	Rv0094c	103710	104663
103756	12	0	4	8	0	0.667	1	0.80024	Rv0094c	103710	104663
103775	1	0	1	0	0	0	0	0	Rv0094c	103710	104663
103776	50	0	6	44	0	0.88	1	0.93617	Rv0094c	103710	104663
103778	50	0	6	44	0	0.88	1	0.93617	Rv0094c	103710	104663
103779	50	0	6	44	0	0.88	1	0.93617	Rv0094c	103710	104663
103836	173	0	101	72	0	0.416	1	0.587571	Rv0094c	103710	104663
103840	1	0	1	0	0	0	0	0	Rv0094c	103710	104663
103879	48	0	45	3	0	0.062	1	0.116761	Rv0094c	103710	104663
103893	10	0	10	0	0	0	0	0	Rv0094c	103710	104663
103896	10	0	10	0	0	0	0	0	Rv0094c	103710	104663
103930	3	0	3	0	0	0	0	0	Rv0094c	103710	104663
103962	4	0	4	0	0	0	0	0	Rv0094c	103710	104663
104023	1	0	1	0	0	0	0	0	Rv0094c	103710	104663
104040	1	0	1	0	0	0	0	0	Rv0094c	103710	104663
104065	215	0	215	0	0	0	0	0	Rv0094c	103710	104663
104264	1	0	1	0	0	0	0	0	Rv0094c	103710	104663
104276	71	0	71	0	0	0	0	0	Rv0094c	103710	104663
104280	75	0	75	0	0	0	0	0	Rv0094c	103710	104663
104283	75	0	75	0	0	0	0	0	Rv0094c	103710	104663
104712	88	0	4	84	0	0.955	1	0.976982	IG95_Rv0094c-Rv0095c	104664	104804
104767	17	0	14	3	0	0.176	1	0.29932	IG95_Rv0094c-Rv0095c	104664	104804
104773	17	0	14	3	0	0.176	1	0.29932	IG95_Rv0094c-Rv0095c	104664	104804
104775	17	0	14	3	0	0.176	1	0.29932	IG95_Rv0094c-Rv0095c	104664	104804
104782	11	0	11	0	0	0	0	0	IG95_Rv0094c-Rv0095c	104664	104804
104785	16	0	16	0	0	0	0	0	IG95_Rv0094c-Rv0095c	104664	104804
104791	17	0	17	0	0	0	0	0	IG95_Rv0094c-Rv0095c	104664	104804
104794	17	0	17	0	0	0	0	0	IG95_Rv0094c-Rv0095c	104664	104804
104800	17	0	17	0	0	0	0	0	IG95_Rv0094c-Rv0095c	104664	104804
104801	17	0	17	0	0	0	0	0	IG95_Rv0094c-Rv0095c	104664	104804
104803	17	0	17	0	0	0	0	0	IG95_Rv0094c-Rv0095c	104664	104804
104806	17	0	17	0	0	0	0	0	Rv0095c	104805	105215
104817	17	0	16	1	0	0.059	1	0.111426	Rv0095c	104805	105215
104824	189	0	1	188	0	0.995	1	0.997494	Rv0095c	104805	105215
104829	8	0	8	0	0	0	0	0	Rv0095c	104805	105215
104830	9	0	7	2	0	0.222	1	0.363339	Rv0095c	104805	105215
104833	18	0	15	3	0	0.167	1	0.286204	Rv0095c	104805	105215
104838	181	0	1	180	0	0.994	1	0.996991	Rv0095c	104805	105215
104856	15	0	12	3	0	0.2	1	0.333333	Rv0095c	104805	105215
104858	15	0	12	3	0	0.2	1	0.333333	Rv0095c	104805	105215
104877	2	0	0	2	0	1	1	1	Rv0095c	104805	105215
104915	37	0	13	24	0	0.649	1	0.787144	Rv0095c	104805	105215
104919	35	0	13	22	0	0.629	1	0.772253	Rv0095c	104805	105215
104936	39	0	18	21	0	0.538	1	0.69961	Rv0095c	104805	105215
104940	39	0	18	21	0	0.538	1	0.69961	Rv0095c	104805	105215
104941	153	0	11	142	0	0.928	1	0.962656	Rv0095c	104805	105215
104942	153	0	9	144	0	0.941	1	0.969603	Rv0095c	104805	105215
104943	39	0	18	21	0	0.538	1	0.69961	Rv0095c	104805	105215
104944	153	0	7	146	0	0.954	1	0.976459	Rv0095c	104805	105215
104962	59	0	9	50	0	0.847	1	0.917163	Rv0095c	104805	105215
105000	2	0	1	1	0	0.5	1	0.666667	Rv0095c	104805	105215
105007	14	0	2	12	0	0.857	1	0.922994	Rv0095c	104805	105215
105011	14	0	2	12	0	0.857	1	0.922994	Rv0095c	104805	105215
105021	22	0	5	17	0	0.773	1	0.871968	Rv0095c	104805	105215
105045	160	0	1	159	0	0.994	1	0.996991	Rv0095c	104805	105215
105050	7	0	0	7	0	1	1	1	Rv0095c	104805	105215
105060	22	0	2	20	0	0.909	1	0.952331	Rv0095c	104805	105215
105063	21	0	2	19	0	0.905	1	0.950131	Rv0095c	104805	105215
105139	4	0	0	4	0	1	1	1	Rv0095c	104805	105215
105225	1	0	0	1	0	1	1	1	IG96_Rv0095c-Rv0096	105216	105323
105266	1	0	0	1	0	1	1	1	IG96_Rv0095c-Rv0096	105216	105323
105281	1	0	0	1	0	1	1	1	IG96_Rv0095c-Rv0096	105216	105323
105354	1	0	0	1	0	1	1	1	Rv0096	105324	106715
105440	3	0	0	3	0	1	1	1	Rv0096	105324	106715
105736	6	0	0	6	0	1	1	1	Rv0096	105324	106715
105799	55	0	0	55	0	1	1	1	Rv0096	105324	106715
105867	1	0	0	1	0	1	1	1	Rv0096	105324	106715
106158	1	0	0	1	0	1	1	1	Rv0096	105324	106715
106334	1	0	0	1	0	1	1	1	Rv0096	105324	106715
106569	1	0	0	1	0	1	1	1	Rv0096	105324	106715
106570	1	0	0	1	0	1	1	1	Rv0096	105324	106715
131201	1	0	0	1	0	1	1	1	IG109_Rv0108c-Rv0109	131105	131381
131489	1	0	0	1	0	1	1	1	Rv0109	131382	132872
131593	1	0	0	1	0	1	1	1	Rv0109	131382	132872
131771	3	0	0	3	0	1	1	1	Rv0109	131382	132872
131871	1	0	1	0	0	0	0	0	Rv0109	131382	132872
132402	1	0	1	0	0	0	0	0	Rv0109	131382	132872
132537	4	0	4	0	0	0	0	0	Rv0109	131382	132872
132794	1	0	0	1	0	1	1	1	Rv0109	131382	132872
132954	1	0	0	1	0	1	1	1	IG110_Rv0109-Rv0110	132873	133019
149260	1	0	0	1	0	1	1	1	IG124_Rv0123-Rv0124	149225	149532
149276	1	0	0	1	0	1	1	1	IG124_Rv0123-Rv0124	149225	149532
149298	1	0	0	1	0	1	1	1	IG124_Rv0123-Rv0124	149225	149532
149323	16	0	0	16	0	1	1	1	IG124_Rv0123-Rv0124	149225	149532
149949	1	0	1	0	0	0	0	0	Rv0124	149533	150996
150261	1	1	0	0	0	0	0	0	Rv0124	149533	150996
150271	6	0	2	4	0	0.667	1	0.80024	Rv0124	149533	150996
150327	4	0	4	0	0	0	0	0	Rv0124	149533	150996
150328	4	0	4	0	0	0	0	0	Rv0124	149533	150996
150329	4	0	4	0	0	0	0	0	Rv0124	149533	150996
150334	4	0	4	0	0	0	0	0	Rv0124	149533	150996
150335	4	0	4	0	0	0	0	0	Rv0124	149533	150996
150338	4	0	4	0	0	0	0	0	Rv0124	149533	150996
150728	1	0	0	1	0	1	1	1	Rv0124	149533	150996
150759	1	0	0	1	0	1	1	1	Rv0124	149533	150996
151112	1	0	0	1	0	1	1	1	IG125_Rv0124-Rv0125	150997	151147
151116	1	0	0	1	0	1	1	1	IG125_Rv0124-Rv0125	150997	151147
176995	1	0	0	1	0	1	1	1	IG151_Rv0150c-Rv0151c	176953	177542
177123	1	0	1	0	0	0	0	0	IG151_Rv0150c-Rv0151c	176953	177542
177163	1	0	0	1	0	1	1	1	IG151_Rv0150c-Rv0151c	176953	177542
177596	67	0	0	67	0	1	1	1	Rv0151c	177543	179309
177797	1	0	0	1	0	1	1	1	Rv0151c	177543	179309
178084	3	0	0	3	0	1	1	1	Rv0151c	177543	179309
178205	2	0	0	2	0	1	1	1	Rv0151c	177543	179309
178297	4	0	0	4	0	1	1	1	Rv0151c	177543	179309
178453	2	0	0	2	0	1	1	1	Rv0151c	177543	179309
178941	15	0	0	15	0	1	1	1	Rv0151c	177543	179309
178946	67	0	1	66	0	0.985	1	0.992443	Rv0151c	177543	179309
178953	2	0	0	2	0	1	1	1	Rv0151c	177543	179309
179048	3	0	0	3	0	1	1	1	Rv0151c	177543	179309
179234	1	0	0	1	0	1	1	1	Rv0151c	177543	179309
179643	1	0	0	1	0	1	1	1	Rv0152c	179319	180896
179673	1	0	0	1	0	1	1	1	Rv0152c	179319	180896
179709	1	0	0	1	0	1	1	1	Rv0152c	179319	180896
180025	59	0	0	59	0	1	1	1	Rv0152c	179319	180896
180229	1	0	0	1	0	1	1	1	Rv0152c	179319	180896
180301	1	0	0	1	0	1	1	1	Rv0152c	179319	180896
180373	3	0	0	3	0	1	1	1	Rv0152c	179319	180896
180810	4	0	0	4	0	1	1	1	Rv0152c	179319	180896
180850	1	0	0	1	0	1	1	1	Rv0152c	179319	180896
180928	1	0	0	1	0	1	1	1	IG153_Rv0152c-Rv0153c	180897	181154
181090	2	0	0	2	0	1	1	1	IG153_Rv0152c-Rv0153c	180897	181154
187439	1	0	0	1	0	1	1	1	Rv0159c	187433	188839
187630	3	0	0	3	0	1	1	1	Rv0159c	187433	188839
187721	2	0	0	2	0	1	1	1	Rv0159c	187433	188839
187738	3	0	0	3	0	1	1	1	Rv0159c	187433	188839
187861	2	0	0	2	0	1	1	1	Rv0159c	187433	188839
188077	1	0	0	1	0	1	1	1	Rv0159c	187433	188839
188317	2	0	0	2	0	1	1	1	Rv0159c	187433	188839
188455	2	0	0	2	0	1	1	1	Rv0159c	187433	188839
188542	1	0	0	1	0	1	1	1	Rv0159c	187433	188839
188551	3	0	0	3	0	1	1	1	Rv0159c	187433	188839
188800	2	0	0	2	0	1	1	1	Rv0159c	187433	188839
188907	2	0	0	2	0	1	1	1	IG160_Rv0159c-Rv0160c	188840	188930
188922	2	0	0	2	0	1	1	1	IG160_Rv0159c-Rv0160c	188840	188930
189120	1	0	0	1	0	1	1	1	Rv0160c	188931	190439
189281	1	0	0	1	0	1	1	1	Rv0160c	188931	190439
189517	1	0	0	1	0	1	1	1	Rv0160c	188931	190439
189604	1	0	0	1	0	1	1	1	Rv0160c	188931	190439
189686	1	0	0	1	0	1	1	1	Rv0160c	188931	190439
189711	1	0	0	1	0	1	1	1	Rv0160c	188931	190439
189809	1	0	0	1	0	1	1	1	Rv0160c	188931	190439
189850	2	0	0	2	0	1	1	1	Rv0160c	188931	190439
190048	1	0	0	1	0	1	1	1	Rv0160c	188931	190439
190094	1	0	0	1	0	1	1	1	Rv0160c	188931	190439
190238	1	0	0	1	0	1	1	1	Rv0160c	188931	190439
190257	1	0	0	1	0	1	1	1	Rv0160c	188931	190439
190530	1	0	0	1	0	1	1	1	IG161_Rv0160c-Rv0161	190440	190606
190575	2	0	0	2	0	1	1	1	IG161_Rv0160c-Rv0161	190440	190606
307981	1	0	0	1	0	1	1	1	Rv0256c	307877	309547
308201	1	0	0	1	0	1	1	1	Rv0256c	307877	309547
308661	2	0	0	2	0	1	1	1	Rv0256c	307877	309547
308800	3	0	0	3	0	1	1	1	Rv0256c	307877	309547
308894	1	0	0	1	0	1	1	1	Rv0256c	307877	309547
308937	1	0	0	1	0	1	1	1	Rv0256c	307877	309547
309221	2	0	0	2	0	1	1	1	Rv0256c	307877	309547
309233	1	0	0	1	0	1	1	1	Rv0256c	307877	309547
309321	1	0	0	1	0	1	1	1	Rv0256c	307877	309547
309562	1	0	0	1	0	1	1	1	IG259_Rv0256c-Rv0257	309548	309698
309603	1	0	0	1	0	1	1	1	IG259_Rv0256c-Rv0257	309548	309698
333137	13	0	13	0	0	0	0	0	IG280_Rv0277c-Rv0278c	333137	333436
333141	13	0	13	0	0	0	0	0	IG280_Rv0277c-Rv0278c	333137	333436
333142	13	0	13	0	0	0	0	0	IG280_Rv0277c-Rv0278c	333137	333436
333144	13	0	13	0	0	0	0	0	IG280_Rv0277c-Rv0278c	333137	333436
333147	13	0	13	0	0	0	0	0	IG280_Rv0277c-Rv0278c	333137	333436
333152	13	0	13	0	0	0	0	0	IG280_Rv0277c-Rv0278c	333137	333436
333154	13	0	13	0	0	0	0	0	IG280_Rv0277c-Rv0278c	333137	333436
333155	13	0	13	0	0	0	0	0	IG280_Rv0277c-Rv0278c	333137	333436
333156	13	0	13	0	0	0	0	0	IG280_Rv0277c-Rv0278c	333137	333436
333159	14	0	13	1	0	0.071	1	0.132586	IG280_Rv0277c-Rv0278c	333137	333436
333161	13	0	13	0	0	0	0	0	IG280_Rv0277c-Rv0278c	333137	333436
333169	13	0	12	1	0	0.077	1	0.14299	IG280_Rv0277c-Rv0278c	333137	333436
333184	13	0	2	11	0	0.846	1	0.916576	IG280_Rv0277c-Rv0278c	333137	333436
333209	12	0	0	12	0	1	1	1	IG280_Rv0277c-Rv0278c	333137	333436
333211	12	0	0	12	0	1	1	1	IG280_Rv0277c-Rv0278c	333137	333436
333212	203	0	0	203	0	1	1	1	IG280_Rv0277c-Rv0278c	333137	333436
333223	1	0	0	1	0	1	1	1	IG280_Rv0277c-Rv0278c	333137	333436
333290	3	0	3	0	0	0	0	0	IG280_Rv0277c-Rv0278c	333137	333436
333291	3	0	3	0	0	0	0	0	IG280_Rv0277c-Rv0278c	333137	333436
333292	212	0	0	212	0	1	1	1	IG280_Rv0277c-Rv0278c	333137	333436
333293	3	0	3	0	0	0	0	0	IG280_Rv0277c-Rv0278c	333137	333436
333306	2	0	0	2	0	1	1	1	IG280_Rv0277c-Rv0278c	333137	333436
333325	2	0	0	2	0	1	1	1	IG280_Rv0277c-Rv0278c	333137	333436
333378	1	0	0	1	0	1	1	1	IG280_Rv0277c-Rv0278c	333137	333436
333394	1	0	0	1	0	1	1	1	IG280_Rv0277c-Rv0278c	333137	333436
333549	1	0	0	1	0	1	1	1	Rv0278c	333437	336310
333680	214	0	7	207	0	0.967	1	0.983223	Rv0278c	333437	336310
333868	1	0	1	0	0	0	0	0	Rv0278c	333437	336310
334021	1	0	0	1	0	1	1	1	Rv0278c	333437	336310
334035	2	0	1	1	0	0.5	1	0.666667	Rv0278c	333437	336310
334082	2	0	1	1	0	0.5	1	0.666667	Rv0278c	333437	336310
334181	1	0	1	0	0	0	0	0	Rv0278c	333437	336310
334229	1	0	0	1	0	1	1	1	Rv0278c	333437	336310
334552	11	0	10	1	0	0.091	1	0.166819	Rv0278c	333437	336310
334554	11	0	10	1	0	0.091	1	0.166819	Rv0278c	333437	336310
334555	11	0	10	1	0	0.091	1	0.166819	Rv0278c	333437	336310
334562	11	0	11	0	0	0	0	0	Rv0278c	333437	336310
334568	11	0	10	1	0	0.091	1	0.166819	Rv0278c	333437	336310
334614	2	0	2	0	0	0	0	0	Rv0278c	333437	336310
334912	1	0	0	1	0	1	1	1	Rv0278c	333437	336310
334920	1	0	1	0	0	0	0	0	Rv0278c	333437	336310
334922	1	0	1	0	0	0	0	0	Rv0278c	333437	336310
334929	1	0	1	0	0	0	0	0	Rv0278c	333437	336310
334930	1	0	1	0	0	0	0	0	Rv0278c	333437	336310
334931	1	0	1	0	0	0	0	0	Rv0278c	333437	336310
334938	1	0	1	0	0	0	0	0	Rv0278c	333437	336310
334939	1	0	1	0	0	0	0	0	Rv0278c	333437	336310
334941	1	0	1	0	0	0	0	0	Rv0278c	333437	336310
334943	1	0	1	0	0	0	0	0	Rv0278c	333437	336310
334948	1	0	1	0	0	0	0	0	Rv0278c	333437	336310
334949	1	0	1	0	0	0	0	0	Rv0278c	333437	336310
334950	1	0	1	0	0	0	0	0	Rv0278c	333437	336310
334964	1	0	1	0	0	0	0	0	Rv0278c	333437	336310
334970	1	0	1	0	0	0	0	0	Rv0278c	333437	336310
334983	1	0	1	0	0	0	0	0	Rv0278c	333437	336310
334988	1	0	1	0	0	0	0	0	Rv0278c	333437	336310
334993	1	0	1	0	0	0	0	0	Rv0278c	333437	336310
334994	1	0	1	0	0	0	0	0	Rv0278c	333437	336310
335003	1	0	1	0	0	0	0	0	Rv0278c	333437	336310
335005	1	0	1	0	0	0	0	0	Rv0278c	333437	336310
335012	1	0	1	0	0	0	0	0	Rv0278c	333437	336310
335022	1	0	1	0	0	0	0	0	Rv0278c	333437	336310
335024	1	0	1	0	0	0	0	0	Rv0278c	333437	336310
335152	1	0	1	0	0	0	0	0	Rv0278c	333437	336310
335153	1	0	1	0	0	0	0	0	Rv0278c	333437	336310
335159	1	0	1	0	0	0	0	0	Rv0278c	333437	336310
335161	1	0	1	0	0	0	0	0	Rv0278c	333437	336310
335162	1	0	1	0	0	0	0	0	Rv0278c	333437	336310
335166	1	0	1	0	0	0	0	0	Rv0278c	333437	336310
335167	1	0	1	0	0	0	0	0	Rv0278c	333437	336310
335174	1	0	1	0	0	0	0	0	Rv0278c	333437	336310
335177	1	0	1	0	0	0	0	0	Rv0278c	333437	336310
335180	1	0	1	0	0	0	0	0	Rv0278c	333437	336310
335192	1	0	1	0	0	0	0	0	Rv0278c	333437	336310
335317	5	0	5	0	0	0	0	0	Rv0278c	333437	336310
335319	5	0	5	0	0	0	0	0	Rv0278c	333437	336310
335320	5	0	5	0	0	0	0	0	Rv0278c	333437	336310
335321	5	0	5	0	0	0	0	0	Rv0278c	333437	336310
335322	5	0	5	0	0	0	0	0	Rv0278c	333437	336310
335323	5	0	5	0	0	0	0	0	Rv0278c	333437	336310
335326	5	0	5	0	0	0	0	0	Rv0278c	333437	336310
335328	5	0	5	0	0	0	0	0	Rv0278c	333437	336310
335329	5	0	5	0	0	0	0	0	Rv0278c	333437	336310
335330	5	0	5	0	0	0	0	0	Rv0278c	333437	336310
335333	5	0	5	0	0	0	0	0	Rv0278c	333437	336310
335336	5	0	5	0	0	0	0	0	Rv0278c	333437	336310
335345	5	0	5	0	0	0	0	0	Rv0278c	333437	336310
335346	5	0	5	0	0	0	0	0	Rv0278c	333437	336310
335347	5	0	5	0	0	0	0	0	Rv0278c	333437	336310
335348	5	0	5	0	0	0	0	0	Rv0278c	333437	336310
335354	5	0	5	0	0	0	0	0	Rv0278c	333437	336310
335387	5	0	5	0	0	0	0	0	Rv0278c	333437	336310
335486	1	0	1	0	0	0	0	0	Rv0278c	333437	336310
335488	1	0	1	0	0	0	0	0	Rv0278c	333437	336310
335490	1	0	1	0	0	0	0	0	Rv0278c	333437	336310
335491	1	0	1	0	0	0	0	0	Rv0278c	333437	336310
335493	1	0	1	0	0	0	0	0	Rv0278c	333437	336310
335495	1	0	1	0	0	0	0	0	Rv0278c	333437	336310
335496	1	0	1	0	0	0	0	0	Rv0278c	333437	336310
335498	1	0	1	0	0	0	0	0	Rv0278c	333437	336310
335499	1	0	1	0	0	0	0	0	Rv0278c	333437	336310
335642	200	0	176	24	0	0.12	1	0.214286	Rv0278c	333437	336310
335710	1	0	1	0	0	0	0	0	Rv0278c	333437	336310
335780	6	0	6	0	0	0	0	0	Rv0278c	333437	336310
335803	203	1	135	67	0	0.332	0.985	0.496614	Rv0278c	333437	336310
335885	1	1	0	0	0	0	0	0	Rv0278c	333437	336310
335906	7	2	1	4	0	0.8	0.667	0.727471	Rv0278c	333437	336310
335971	13	3	6	4	0	0.4	0.571	0.470443	Rv0278c	333437	336310
336005	197	0	163	34	0	0.173	1	0.29497	Rv0278c	333437	336310
336026	1	0	1	0	0	0	0	0	Rv0278c	333437	336310
336027	1	0	1	0	0	0	0	0	Rv0278c	333437	336310
336028	1	0	1	0	0	0	0	0	Rv0278c	333437	336310
336029	1	0	1	0	0	0	0	0	Rv0278c	333437	336310
336047	3	1	0	2	4	1	0.667	0.80024	Rv0278c	333437	336310
336050	3	1	0	2	4	1	0.667	0.80024	Rv0278c	333437	336310
336053	3	1	0	2	4	1	0.667	0.80024	Rv0278c	333437	336310
336074	3	2	0	1	4	1	0.333	0.499625	Rv0278c	333437	336310
336081	1	1	0	0	4	0	0	0	Rv0278c	333437	336310
336082	1	1	0	0	4	0	0	0	Rv0278c	333437	336310
336113	2	1	0	1	0	1	0.5	0.666667	Rv0278c	333437	336310
336140	1	0	0	1	0	1	1	1	Rv0278c	333437	336310
336155	1	0	1	0	0	0	0	0	Rv0278c	333437	336310
336158	1	0	1	0	0	0	0	0	Rv0278c	333437	336310
336160	1	0	1	0	0	0	0	0	Rv0278c	333437	336310
336161	1	0	1	0	0	0	0	0	Rv0278c	333437	336310
336164	1	0	1	0	0	0	0	0	Rv0278c	333437	336310
336170	1	0	1	0	0	0	0	0	Rv0278c	333437	336310
336173	1	0	1	0	0	0	0	0	Rv0278c	333437	336310
336176	1	0	1	0	0	0	0	0	Rv0278c	333437	336310
336182	1	0	1	0	0	0	0	0	Rv0278c	333437	336310
336191	63	0	7	56	0	0.889	1	0.941239	Rv0278c	333437	336310
336193	2	0	1	1	0	0.5	1	0.666667	Rv0278c	333437	336310
336197	1	0	0	1	0	1	1	1	Rv0278c	333437	336310
336200	4	0	1	3	0	0.75	1	0.857143	Rv0278c	333437	336310
336221	1	0	0	1	0	1	1	1	Rv0278c	333437	336310
336227	1	0	0	1	0	1	1	1	Rv0278c	333437	336310
336245	1	0	1	0	0	0	0	0	Rv0278c	333437	336310
336246	1	0	1	0	0	0	0	0	Rv0278c	333437	336310
336257	8	0	2	6	0	0.75	1	0.857143	Rv0278c	333437	336310
336318	1	0	0	1	0	1	1	1	IG281_Rv0278c-Rv0279c	336311	336559
336319	1	0	0	1	0	1	1	1	IG281_Rv0278c-Rv0279c	336311	336559
336461	2	0	0	2	0	1	1	1	IG281_Rv0278c-Rv0279c	336311	336559
336568	1	0	1	0	0	0	0	0	Rv0279c	336560	339073
336687	186	0	186	0	0	0	0	0	Rv0279c	336560	339073
336688	189	0	189	0	0	0	0	0	Rv0279c	336560	339073
336689	3	0	3	0	0	0	0	0	Rv0279c	336560	339073
336691	189	0	189	0	0	0	0	0	Rv0279c	336560	339073
336692	189	0	189	0	0	0	0	0	Rv0279c	336560	339073
336693	189	0	189	0	0	0	0	0	Rv0279c	336560	339073
336694	189	0	189	0	0	0	0	0	Rv0279c	336560	339073
336695	3	0	3	0	0	0	0	0	Rv0279c	336560	339073
336696	3	0	3	0	0	0	0	0	Rv0279c	336560	339073
336698	189	0	189	0	0	0	0	0	Rv0279c	336560	339073
336701	189	0	189	0	0	0	0	0	Rv0279c	336560	339073
336706	3	0	3	0	0	0	0	0	Rv0279c	336560	339073
336707	189	0	189	0	0	0	0	0	Rv0279c	336560	339073
336708	189	0	187	2	0	0.011	1	0.0217606	Rv0279c	336560	339073
336712	186	0	113	73	0	0.392	1	0.563218	Rv0279c	336560	339073
336728	189	0	188	1	0	0.005	1	0.00995025	Rv0279c	336560	339073
336773	1	0	0	1	0	1	1	1	Rv0279c	336560	339073
336870	5	0	0	5	0	1	1	1	Rv0279c	336560	339073
337080	1	0	1	0	0	0	0	0	Rv0279c	336560	339073
337458	3	0	2	1	0	0.333	1	0.499625	Rv0279c	336560	339073
337511	1	0	1	0	0	0	0	0	Rv0279c	336560	339073
337611	1	0	0	1	0	1	1	1	Rv0279c	336560	339073
337779	1	0	1	0	0	0	0	0	Rv0279c	336560	339073
337797	4	0	4	0	0	0	0	0	Rv0279c	336560	339073
337799	4	0	4	0	0	0	0	0	Rv0279c	336560	339073
338002	2	0	2	0	0	0	0	0	Rv0279c	336560	339073
338012	3	0	3	0	0	0	0	0	Rv0279c	336560	339073
338032	1	0	1	0	0	0	0	0	Rv0279c	336560	339073
338046	1	0	1	0	0	0	0	0	Rv0279c	336560	339073
338074	1	0	1	0	0	0	0	0	Rv0279c	336560	339073
338225	1	0	1	0	0	0	0	0	Rv0279c	336560	339073
338243	1	0	1	0	0	0	0	0	Rv0279c	336560	339073
338245	1	0	1	0	0	0	0	0	Rv0279c	336560	339073
338246	1	0	1	0	0	0	0	0	Rv0279c	336560	339073
338252	1	0	1	0	0	0	0	0	Rv0279c	336560	339073
338253	1	0	1	0	0	0	0	0	Rv0279c	336560	339073
338262	1	0	1	0	0	0	0	0	Rv0279c	336560	339073
338264	1	0	1	0	0	0	0	0	Rv0279c	336560	339073
338277	1	0	1	0	0	0	0	0	Rv0279c	336560	339073
338285	1	0	1	0	0	0	0	0	Rv0279c	336560	339073
338291	1	0	1	0	0	0	0	0	Rv0279c	336560	339073
338292	1	0	1	0	0	0	0	0	Rv0279c	336560	339073
338297	1	0	1	0	0	0	0	0	Rv0279c	336560	339073
338327	1	0	1	0	0	0	0	0	Rv0279c	336560	339073
338328	1	0	1	0	0	0	0	0	Rv0279c	336560	339073
338329	1	0	1	0	0	0	0	0	Rv0279c	336560	339073
338330	1	0	1	0	0	0	0	0	Rv0279c	336560	339073
338333	1	0	1	0	0	0	0	0	Rv0279c	336560	339073
338338	1	0	1	0	0	0	0	0	Rv0279c	336560	339073
338339	1	0	1	0	0	0	0	0	Rv0279c	336560	339073
338342	1	0	1	0	0	0	0	0	Rv0279c	336560	339073
338345	8	0	8	0	0	0	0	0	Rv0279c	336560	339073
338346	8	0	8	0	0	0	0	0	Rv0279c	336560	339073
338351	8	0	8	0	0	0	0	0	Rv0279c	336560	339073
338356	1	0	1	0	0	0	0	0	Rv0279c	336560	339073
338359	1	0	1	0	0	0	0	0	Rv0279c	336560	339073
338361	1	0	1	0	0	0	0	0	Rv0279c	336560	339073
338375	1	0	1	0	0	0	0	0	Rv0279c	336560	339073
338380	1	0	1	0	0	0	0	0	Rv0279c	336560	339073
338381	1	0	1	0	0	0	0	0	Rv0279c	336560	339073
338384	1	0	1	0	0	0	0	0	Rv0279c	336560	339073
338397	1	0	1	0	0	0	0	0	Rv0279c	336560	339073
338398	1	0	1	0	0	0	0	0	Rv0279c	336560	339073
338415	1	0	1	0	0	0	0	0	Rv0279c	336560	339073
338425	1	0	0	1	0	1	1	1	Rv0279c	336560	339073
338426	1	0	1	0	0	0	0	0	Rv0279c	336560	339073
338473	1	0	1	0	0	0	0	0	Rv0279c	336560	339073
338474	1	0	1	0	0	0	0	0	Rv0279c	336560	339073
338492	2	0	2	0	0	0	0	0	Rv0279c	336560	339073
338511	1	0	1	0	0	0	0	0	Rv0279c	336560	339073
338512	1	0	1	0	0	0	0	0	Rv0279c	336560	339073
338513	1	0	1	0	0	0	0	0	Rv0279c	336560	339073
338531	1	0	1	0	0	0	0	0	Rv0279c	336560	339073
338533	22	0	18	4	0	0.182	1	0.307953	Rv0279c	336560	339073
338554	1	0	1	0	0	0	0	0	Rv0279c	336560	339073
338618	48	0	48	0	2	0	0	0	Rv0279c	336560	339073
338628	1	0	1	0	0	0	0	0	Rv0279c	336560	339073
338636	1	0	1	0	0	0	0	0	Rv0279c	336560	339073
338648	10	0	10	0	0	0	0	0	Rv0279c	336560	339073
338669	13	0	12	1	0	0.077	1	0.14299	Rv0279c	336560	339073
338682	11	0	11	0	0	0	0	0	Rv0279c	336560	339073
338683	11	0	11	0	0	0	0	0	Rv0279c	336560	339073
338684	1	0	1	0	0	0	0	0	Rv0279c	336560	339073
338685	11	0	11	0	0	0	0	0	Rv0279c	336560	339073
338690	11	0	11	0	0	0	0	0	Rv0279c	336560	339073
338692	11	0	11	0	0	0	0	0	Rv0279c	336560	339073
338693	2	0	1	1	0	0.5	1	0.666667	Rv0279c	336560	339073
338719	15	0	13	2	1	0.133	1	0.234775	Rv0279c	336560	339073
338734	4	0	4	0	0	0	0	0	Rv0279c	336560	339073
338768	9	0	9	0	0	0	0	0	Rv0279c	336560	339073
338774	18	1	17	0	0	0	0	0	Rv0279c	336560	339073
338775	17	0	17	0	0	0	0	0	Rv0279c	336560	339073
338777	18	1	17	0	0	0	0	0	Rv0279c	336560	339073
338810	77	0	77	0	0	0	0	0	Rv0279c	336560	339073
338813	77	0	77	0	0	0	0	0	Rv0279c	336560	339073
338816	77	0	77	0	0	0	0	0	Rv0279c	336560	339073
338837	14	0	14	0	0	0	0	0	Rv0279c	336560	339073
338844	28	3	3	22	0	0.88	0.88	0.88	Rv0279c	336560	339073
338845	28	3	3	22	0	0.88	0.88	0.88	Rv0279c	336560	339073
338876	16	5	1	10	0	0.909	0.667	0.76942	Rv0279c	336560	339073
338903	15	4	0	11	0	1	0.733	0.845932	Rv0279c	336560	339073
338918	5	0	5	0	0	0	0	0	Rv0279c	336560	339073
338921	5	0	5	0	0	0	0	0	Rv0279c	336560	339073
338923	5	0	5	0	0	0	0	0	Rv0279c	336560	339073
338924	5	0	5	0	0	0	0	0	Rv0279c	336560	339073
338927	5	0	5	0	0	0	0	0	Rv0279c	336560	339073
338933	5	0	5	0	0	0	0	0	Rv0279c	336560	339073
338936	5	0	5	0	0	0	0	0	Rv0279c	336560	339073
338939	5	0	5	0	0	0	0	0	Rv0279c	336560	339073
338945	5	0	5	0	0	0	0	0	Rv0279c	336560	339073
338956	2	0	2	0	0	0	0	0	Rv0279c	336560	339073
338960	4	2	0	2	0	1	0.5	0.666667	Rv0279c	336560	339073
338963	4	1	0	3	0	1	0.75	0.857143	Rv0279c	336560	339073
338984	33	0	32	1	0	0.03	1	0.0582524	Rv0279c	336560	339073
338990	33	0	32	1	0	0.03	1	0.0582524	Rv0279c	336560	339073
338997	33	0	33	0	0	0	0	0	Rv0279c	336560	339073
338998	33	0	33	0	0	0	0	0	Rv0279c	336560	339073
339008	1	0	1	0	0	0	0	0	Rv0279c	336560	339073
339009	1	0	1	0	0	0	0	0	Rv0279c	336560	339073
339020	1	0	1	0	0	0	0	0	Rv0279c	336560	339073
339077	1	0	1	0	0	0	0	0	IG282_Rv0279c-Rv0280	339074	339363
339098	1	0	0	1	0	1	1	1	IG282_Rv0279c-Rv0280	339074	339363
339178	1	0	0	1	0	1	1	1	IG282_Rv0279c-Rv0280	339074	339363
339230	2	0	0	2	0	1	1	1	IG282_Rv0279c-Rv0280	339074	339363
339299	1	0	0	1	0	1	1	1	IG282_Rv0279c-Rv0280	339074	339363
339492	2	0	0	2	0	1	1	1	Rv0280	339364	340974
339654	1	0	0	1	0	1	1	1	Rv0280	339364	340974
340130	1	0	0	1	0	1	1	1	Rv0280	339364	340974
340132	18	0	0	18	0	1	1	1	Rv0280	339364	340974
340139	3	0	0	3	0	1	1	1	Rv0280	339364	340974
340153	2	0	0	2	0	1	1	1	Rv0280	339364	340974
340372	69	0	13	56	0	0.812	1	0.896247	Rv0280	339364	340974
340396	1	0	0	1	0	1	1	1	Rv0280	339364	340974
340452	1	0	1	0	0	0	0	0	Rv0280	339364	340974
340493	1	0	0	1	0	1	1	1	Rv0280	339364	340974
340494	1	0	0	1	0	1	1	1	Rv0280	339364	340974
340870	1	0	0	1	0	1	1	1	Rv0280	339364	340974
349791	2	0	0	2	0	1	1	1	Rv0285	349624	349932
349869	1	0	0	1	0	1	1	1	Rv0285	349624	349932
350088	2	0	0	2	0	1	1	1	Rv0286	349935	351476
350233	1	0	0	1	0	1	1	1	Rv0286	349935	351476
350363	2	0	0	2	0	1	1	1	Rv0286	349935	351476
350489	215	0	0	215	0	1	1	1	Rv0286	349935	351476
350518	1	0	0	1	0	1	1	1	Rv0286	349935	351476
350738	1	0	0	1	0	1	1	1	Rv0286	349935	351476
350770	1	0	0	1	0	1	1	1	Rv0286	349935	351476
350867	1	0	0	1	0	1	1	1	Rv0286	349935	351476
350875	2	0	0	2	0	1	1	1	Rv0286	349935	351476
350977	1	0	0	1	0	1	1	1	Rv0286	349935	351476
351098	1	0	0	1	0	1	1	1	Rv0286	349935	351476
351318	1	0	0	1	0	1	1	1	Rv0286	349935	351476
361161	1	0	0	1	0	1	1	1	IG299_Rv0296c-Rv0297	361156	361333
361170	1	0	0	1	0	1	1	1	IG299_Rv0296c-Rv0297	361156	361333
361192	1	0	0	1	0	1	1	1	IG299_Rv0296c-Rv0297	361156	361333
361262	1	0	0	1	0	1	1	1	IG299_Rv0296c-Rv0297	361156	361333
361362	3	0	0	3	0	1	1	1	Rv0297	361334	363109
361366	1	0	0	1	0	1	1	1	Rv0297	361334	363109
361378	2	0	0	2	0	1	1	1	Rv0297	361334	363109
361404	2	0	0	2	0	1	1	1	Rv0297	361334	363109
361647	1	0	0	1	0	1	1	1	Rv0297	361334	363109
361805	4	0	3	1	0	0.25	1	0.4	Rv0297	361334	363109
361852	1	0	1	0	0	0	0	0	Rv0297	361334	363109
362021	3	0	2	1	0	0.333	1	0.499625	Rv0297	361334	363109
362164	3	0	1	2	0	0.667	1	0.80024	Rv0297	361334	363109
362322	2	0	2	0	0	0	0	0	Rv0297	361334	363109
362475	1	0	0	1	0	1	1	1	Rv0297	361334	363109
362648	1	0	1	0	0	0	0	0	Rv0297	361334	363109
362667	4	0	3	1	0	0.25	1	0.4	Rv0297	361334	363109
366278	1	0	0	1	0	1	1	1	Rv0304c	366150	372764
366641	1	0	0	1	0	1	1	1	Rv0304c	366150	372764
366731	1	0	0	1	0	1	1	1	Rv0304c	366150	372764
367069	1	0	0	1	0	1	1	1	Rv0304c	366150	372764
367231	1	0	0	1	0	1	1	1	Rv0304c	366150	372764
367249	1	0	0	1	0	1	1	1	Rv0304c	366150	372764
367318	1	0	0	1	0	1	1	1	Rv0304c	366150	372764
367369	1	0	0	1	0	1	1	1	Rv0304c	366150	372764
367471	215	0	5	210	0	0.977	1	0.988366	Rv0304c	366150	372764
367718	2	0	0	2	0	1	1	1	Rv0304c	366150	372764
367824	5	0	0	5	0	1	1	1	Rv0304c	366150	372764
367942	1	0	0	1	0	1	1	1	Rv0304c	366150	372764
368027	1	0	0	1	0	1	1	1	Rv0304c	366150	372764
368079	4	0	1	3	0	0.75	1	0.857143	Rv0304c	366150	372764
368168	1	0	0	1	0	1	1	1	Rv0304c	366150	372764
368195	4	0	0	4	0	1	1	1	Rv0304c	366150	372764
368604	3	0	0	3	0	1	1	1	Rv0304c	366150	372764
368829	1	0	0	1	0	1	1	1	Rv0304c	366150	372764
368884	1	0	0	1	0	1	1	1	Rv0304c	366150	372764
369037	1	0	0	1	0	1	1	1	Rv0304c	366150	372764
369129	1	0	0	1	0	1	1	1	Rv0304c	366150	372764
369397	2	0	0	2	0	1	1	1	Rv0304c	366150	372764
369544	2	0	0	2	0	1	1	1	Rv0304c	366150	372764
369886	2	0	0	2	0	1	1	1	Rv0304c	366150	372764
369931	1	0	0	1	0	1	1	1	Rv0304c	366150	372764
370050	1	0	0	1	0	1	1	1	Rv0304c	366150	372764
370331	2	0	0	2	0	1	1	1	Rv0304c	366150	372764
370411	6	0	0	6	0	1	1	1	Rv0304c	366150	372764
370475	1	0	0	1	0	1	1	1	Rv0304c	366150	372764
370560	1	0	0	1	0	1	1	1	Rv0304c	366150	372764
370983	1	0	0	1	0	1	1	1	Rv0304c	366150	372764
371007	1	1	0	0	0	0	0	0	Rv0304c	366150	372764
371744	3	0	0	3	0	1	1	1	Rv0304c	366150	372764
371989	1	0	0	1	0	1	1	1	Rv0304c	366150	372764
372078	1	0	0	1	0	1	1	1	Rv0304c	366150	372764
372129	1	0	0	1	0	1	1	1	Rv0304c	366150	372764
372149	208	1	32	175	0	0.845	0.994	0.913464	Rv0304c	366150	372764
372161	3	3	0	0	0	0	0	0	Rv0304c	366150	372764
372204	4	3	0	1	0	1	0.25	0.4	Rv0304c	366150	372764
372465	2	0	0	2	0	1	1	1	Rv0304c	366150	372764
372617	1	0	0	1	0	1	1	1	Rv0304c	366150	372764
372714	3	0	0	3	0	1	1	1	Rv0304c	366150	372764
372803	1	0	0	1	0	1	1	1	IG307_Rv0304c-Rv0305c	372765	372819
372913	129	0	0	129	0	1	1	1	Rv0305c	372820	375711
372962	4	0	0	4	0	1	1	1	Rv0305c	372820	375711
373138	1	0	0	1	0	1	1	1	Rv0305c	372820	375711
373324	1	0	0	1	0	1	1	1	Rv0305c	372820	375711
373839	2	0	0	2	0	1	1	1	Rv0305c	372820	375711
373978	1	0	0	1	0	1	1	1	Rv0305c	372820	375711
374353	4	0	0	4	0	1	1	1	Rv0305c	372820	375711
374683	1	0	0	1	0	1	1	1	Rv0305c	372820	375711
374920	5	0	1	4	0	0.8	1	0.888889	Rv0305c	372820	375711
374980	1	0	0	1	0	1	1	1	Rv0305c	372820	375711
375411	1	0	0	1	0	1	1	1	Rv0305c	372820	375711
375729	1	0	0	1	0	1	1	1	IG308_Rv0305c-Rv0306	375712	375913
375835	3	0	0	3	0	1	1	1	IG308_Rv0305c-Rv0306	375712	375913
375866	1	0	0	1	0	1	1	1	IG308_Rv0305c-Rv0306	375712	375913
399535	1	0	0	1	0	1	1	1	Rv0335c	399535	400050
399660	1	0	0	1	0	1	1	1	Rv0335c	399535	400050
399745	1	0	0	1	0	1	1	1	Rv0335c	399535	400050
399959	1	0	0	1	0	1	1	1	Rv0335c	399535	400050
400036	1	0	0	1	0	1	1	1	Rv0335c	399535	400050
400065	1	0	0	1	0	1	1	1	IG338_Rv0335c-Rv0336	400051	400191
400154	1	0	0	1	0	1	1	1	IG338_Rv0335c-Rv0336	400051	400191
400166	1	0	0	1	0	1	1	1	IG338_Rv0335c-Rv0336	400051	400191
400350	1	0	1	0	0	0	0	0	Rv0336	400192	401703
400810	3	0	3	0	0	0	0	0	Rv0336	400192	401703
400911	1	0	1	0	0	0	0	0	Rv0336	400192	401703
400954	5	0	5	0	0	0	0	0	Rv0336	400192	401703
400993	5	0	5	0	0	0	0	0	Rv0336	400192	401703
401056	1	0	1	0	0	0	0	0	Rv0336	400192	401703
401162	3	0	3	0	0	0	0	0	Rv0336	400192	401703
401299	2	0	2	0	0	0	0	0	Rv0336	400192	401703
401318	4	0	4	0	0	0	0	0	Rv0336	400192	401703
401379	1	0	1	0	0	0	0	0	Rv0336	400192	401703
401678	12	0	1	11	0	0.917	1	0.956703	Rv0336	400192	401703
401693	1	0	0	1	0	1	1	1	Rv0336	400192	401703
424273	1	0	0	1	0	1	1	1	Rv0354c	424269	424694
424314	3	0	0	3	0	1	1	1	Rv0354c	424269	424694
424858	1	0	0	1	0	1	1	1	Rv0355c	424777	434679
424932	214	0	0	214	1	1	1	1	Rv0355c	424777	434679
424981	4	0	0	4	0	1	1	1	Rv0355c	424777	434679
425078	4	0	0	4	0	1	1	1	Rv0355c	424777	434679
425102	1	0	0	1	0	1	1	1	Rv0355c	424777	434679
425186	1	0	0	1	0	1	1	1	Rv0355c	424777	434679
425271	1	0	0	1	0	1	1	1	Rv0355c	424777	434679
425540	1	1	0	0	0	0	0	0	Rv0355c	424777	434679
425595	1	0	0	1	0	1	1	1	Rv0355c	424777	434679
425672	1	0	0	1	0	1	1	1	Rv0355c	424777	434679
425705	1	0	0	1	0	1	1	1	Rv0355c	424777	434679
425847	3	3	0	0	0	0	0	0	Rv0355c	424777	434679
425851	3	3	0	0	0	0	0	0	Rv0355c	424777	434679
425871	1	0	0	1	0	1	1	1	Rv0355c	424777	434679
425900	1	0	0	1	0	1	1	1	Rv0355c	424777	434679
425922	1	0	0	1	0	1	1	1	Rv0355c	424777	434679
426136	1	0	0	1	0	1	1	1	Rv0355c	424777	434679
426619	1	0	0	1	0	1	1	1	Rv0355c	424777	434679
426864	1	0	0	1	0	1	1	1	Rv0355c	424777	434679
427047	1	0	0	1	0	1	1	1	Rv0355c	424777	434679
427122	1	0	0	1	0	1	1	1	Rv0355c	424777	434679
427207	1	0	0	1	0	1	1	1	Rv0355c	424777	434679
427400	1	0	0	1	0	1	1	1	Rv0355c	424777	434679
427471	1	0	0	1	0	1	1	1	Rv0355c	424777	434679
427657	3	0	0	3	0	1	1	1	Rv0355c	424777	434679
428213	1	0	0	1	0	1	1	1	Rv0355c	424777	434679
428214	1	0	0	1	0	1	1	1	Rv0355c	424777	434679
428415	1	0	0	1	0	1	1	1	Rv0355c	424777	434679
428661	1	0	0	1	0	1	1	1	Rv0355c	424777	434679
428698	208	0	2	206	1	0.99	1	0.994975	Rv0355c	424777	434679
428840	54	0	1	53	1	0.981	1	0.990409	Rv0355c	424777	434679
428909	1	0	0	1	0	1	1	1	Rv0355c	424777	434679
428921	2	0	0	2	0	1	1	1	Rv0355c	424777	434679
429023	1	0	0	1	0	1	1	1	Rv0355c	424777	434679
429315	1	0	0	1	0	1	1	1	Rv0355c	424777	434679
429337	1	0	0	1	0	1	1	1	Rv0355c	424777	434679
429545	4	0	0	4	0	1	1	1	Rv0355c	424777	434679
429675	1	0	0	1	0	1	1	1	Rv0355c	424777	434679
429693	1	0	0	1	0	1	1	1	Rv0355c	424777	434679
429710	1	1	0	0	0	0	0	0	Rv0355c	424777	434679
429729	1	0	0	1	0	1	1	1	Rv0355c	424777	434679
429981	5	0	0	5	0	1	1	1	Rv0355c	424777	434679
430027	1	0	0	1	0	1	1	1	Rv0355c	424777	434679
430247	2	0	0	2	0	1	1	1	Rv0355c	424777	434679
430294	2	0	0	2	0	1	1	1	Rv0355c	424777	434679
430756	57	0	0	57	0	1	1	1	Rv0355c	424777	434679
430957	1	0	0	1	0	1	1	1	Rv0355c	424777	434679
431041	1	0	0	1	0	1	1	1	Rv0355c	424777	434679
431101	1	0	0	1	0	1	1	1	Rv0355c	424777	434679
431445	1	0	0	1	0	1	1	1	Rv0355c	424777	434679
431447	1	0	0	1	0	1	1	1	Rv0355c	424777	434679
431693	3	0	0	3	0	1	1	1	Rv0355c	424777	434679
431715	1	0	0	1	0	1	1	1	Rv0355c	424777	434679
432327	1	0	0	1	0	1	1	1	Rv0355c	424777	434679
432459	2	0	0	2	0	1	1	1	Rv0355c	424777	434679
432493	1	0	1	0	0	0	0	0	Rv0355c	424777	434679
432536	4	0	0	4	0	1	1	1	Rv0355c	424777	434679
432600	1	0	0	1	0	1	1	1	Rv0355c	424777	434679
432872	2	0	0	2	0	1	1	1	Rv0355c	424777	434679
432884	1	0	0	1	0	1	1	1	Rv0355c	424777	434679
433164	1	0	0	1	0	1	1	1	Rv0355c	424777	434679
433259	1	0	0	1	0	1	1	1	Rv0355c	424777	434679
433321	1	0	0	1	0	1	1	1	Rv0355c	424777	434679
433515	5	0	0	5	0	1	1	1	Rv0355c	424777	434679
433825	1	0	1	0	0	0	0	0	Rv0355c	424777	434679
434267	1	0	0	1	0	1	1	1	Rv0355c	424777	434679
434285	3	0	0	3	0	1	1	1	Rv0355c	424777	434679
434459	1	0	0	1	0	1	1	1	Rv0355c	424777	434679
434623	1	0	0	1	0	1	1	1	Rv0355c	424777	434679
434644	1	0	0	1	0	1	1	1	Rv0355c	424777	434679
434822	1	0	0	1	0	1	1	1	IG358_Rv0355c-Rv0356c	434680	434829
466808	2	0	0	2	0	1	1	1	Rv0387c	466672	467406
466923	1	0	0	1	0	1	1	1	Rv0387c	466672	467406
467223	1	0	0	1	0	1	1	1	Rv0387c	466672	467406
467492	1	0	0	1	0	1	1	1	Rv0388c	467459	468001
467504	214	0	2	212	1	0.991	1	0.99548	Rv0388c	467459	468001
467508	214	0	214	0	0	0	0	0	Rv0388c	467459	468001
467516	214	0	0	214	1	1	1	1	Rv0388c	467459	468001
467526	214	0	0	214	1	1	1	1	Rv0388c	467459	468001
467561	1	0	0	1	0	1	1	1	Rv0388c	467459	468001
467577	1	0	0	1	0	1	1	1	Rv0388c	467459	468001
468189	1	0	0	1	0	1	1	1	IG391_Rv0388c-Rv0389	468002	468334
468221	3	0	0	3	0	1	1	1	IG391_Rv0388c-Rv0389	468002	468334
468286	1	0	0	1	0	1	1	1	IG391_Rv0388c-Rv0389	468002	468334
472653	3	0	0	3	0	1	1	1	IG395_Rv0392c-Rv0393	472640	472780
472680	1	0	0	1	0	1	1	1	IG395_Rv0392c-Rv0393	472640	472780
472705	59	0	0	59	0	1	1	1	IG395_Rv0392c-Rv0393	472640	472780
473310	2	0	0	2	0	1	1	1	Rv0393	472781	474106
473442	2	0	0	2	0	1	1	1	Rv0393	472781	474106
473689	1	0	0	1	0	1	1	1	Rv0393	472781	474106
473822	6	0	0	6	0	1	1	1	Rv0393	472781	474106
473833	6	0	0	6	0	1	1	1	Rv0393	472781	474106
473896	1	0	0	1	0	1	1	1	Rv0393	472781	474106
473968	6	0	2	4	0	0.667	1	0.80024	Rv0393	472781	474106
473969	6	0	1	5	0	0.833	1	0.908893	Rv0393	472781	474106
473971	6	0	1	5	0	0.833	1	0.908893	Rv0393	472781	474106
475833	1	0	0	1	0	1	1	1	Rv0397	475816	476184
475866	2	0	0	2	0	1	1	1	Rv0397	475816	476184
475915	2	0	2	0	0	0	0	0	Rv0397	475816	476184
475959	1	0	1	0	0	0	0	0	Rv0397	475816	476184
475962	1	0	1	0	0	0	0	0	Rv0397	475816	476184
475963	1	0	1	0	0	0	0	0	Rv0397	475816	476184
475964	1	0	1	0	0	0	0	0	Rv0397	475816	476184
475971	2	0	1	1	0	0.5	1	0.666667	Rv0397	475816	476184
476144	1	0	0	1	0	1	1	1	Rv0397	475816	476184
476155	1	0	1	0	0	0	0	0	Rv0397	475816	476184
476396	3	0	0	3	0	1	1	1	IG400_Rv0397-Rv0398c	476185	476678
476446	1	0	0	1	0	1	1	1	IG400_Rv0397-Rv0398c	476185	476678
476612	2	0	0	2	0	1	1	1	IG400_Rv0397-Rv0398c	476185	476678
476630	1	0	0	1	0	1	1	1	IG400_Rv0397-Rv0398c	476185	476678
476656	1	0	0	1	0	1	1	1	IG400_Rv0397-Rv0398c	476185	476678
530848	3	0	0	3	0	1	1	1	Rv0442c	530751	532214
530954	1	0	0	1	0	1	1	1	Rv0442c	530751	532214
531162	2	0	0	2	0	1	1	1	Rv0442c	530751	532214
531540	1	0	1	0	0	0	0	0	Rv0442c	530751	532214
531622	17	0	17	0	0	0	0	0	Rv0442c	530751	532214
531623	17	0	17	0	0	0	0	0	Rv0442c	530751	532214
531625	17	0	17	0	0	0	0	0	Rv0442c	530751	532214
531631	17	0	16	1	0	0.059	1	0.111426	Rv0442c	530751	532214
531775	2	0	0	2	0	1	1	1	Rv0442c	530751	532214
532050	1	0	0	1	0	1	1	1	Rv0442c	530751	532214
532192	1	0	0	1	0	1	1	1	Rv0442c	530751	532214
542900	3	0	0	3	0	1	1	1	IG455_Rv0452-Rv0453	542853	543173
542980	1	0	0	1	0	1	1	1	IG455_Rv0452-Rv0453	542853	543173
543169	1	0	0	1	0	1	1	1	IG455_Rv0452-Rv0453	542853	543173
543170	1	0	0	1	0	1	1	1	IG455_Rv0452-Rv0453	542853	543173
543692	2	0	0	2	0	1	1	1	Rv0453	543174	544730
543733	1	0	0	1	0	1	1	1	Rv0453	543174	544730
544461	66	0	36	30	1	0.455	1	0.62543	Rv0453	543174	544730
544683	23	0	2	21	0	0.913	1	0.954522	Rv0453	543174	544730
606550	1	0	0	1	0	1	1	1	IG522_Rv0514-Rv0515	606449	606550
607169	5	0	5	0	0	0	0	0	Rv0515	606551	608062
607313	2	0	2	0	0	0	0	0	Rv0515	606551	608062
607352	2	0	2	0	0	0	0	0	Rv0515	606551	608062
607415	1	0	1	0	0	0	0	0	Rv0515	606551	608062
607511	1	0	1	0	0	0	0	0	Rv0515	606551	608062
607928	2	0	1	1	0	0.5	1	0.666667	Rv0515	606551	608062
607974	3	0	0	3	0	1	1	1	Rv0515	606551	608062
607993	1	0	0	1	0	1	1	1	Rv0515	606551	608062
608037	45	0	0	45	0	1	1	1	Rv0515	606551	608062
622780	1	0	0	1	0	1	1	1	IG539_Rv0531-Rv0532	622647	622792
622813	1	0	0	1	0	1	1	1	Rv0532	622793	624577
623021	14	0	1	13	0	0.929	1	0.963193	Rv0532	622793	624577
623091	1	0	0	1	0	1	1	1	Rv0532	622793	624577
623163	2	0	1	1	0	0.5	1	0.666667	Rv0532	622793	624577
623270	215	0	213	2	0	0.009	1	0.0178394	Rv0532	622793	624577
623273	215	0	214	1	0	0.005	1	0.00995025	Rv0532	622793	624577
623464	216	0	215	1	0	0.005	1	0.00995025	Rv0532	622793	624577
623557	2	0	2	0	0	0	0	0	Rv0532	622793	624577
623558	2	0	2	0	0	0	0	0	Rv0532	622793	624577
623568	3	0	3	0	0	0	0	0	Rv0532	622793	624577
623728	1	0	1	0	0	0	0	0	Rv0532	622793	624577
624023	1	0	1	0	0	0	0	0	Rv0532	622793	624577
624025	5	0	5	0	0	0	0	0	Rv0532	622793	624577
624202	1	0	1	0	0	0	0	0	Rv0532	622793	624577
624434	1	0	1	0	0	0	0	0	Rv0532	622793	624577
624445	1	0	0	1	0	1	1	1	Rv0532	622793	624577
671992	1	0	1	0	0	0	0	0	IG585_Rv0577-Rv0578c	671952	671995
672080	1	0	1	0	0	0	0	0	Rv0578c	671996	675916
672140	1	0	1	0	0	0	0	0	Rv0578c	671996	675916
672219	1	0	1	0	0	0	0	0	Rv0578c	671996	675916
672249	1	0	1	0	0	0	0	0	Rv0578c	671996	675916
672330	215	0	183	32	0	0.149	1	0.259356	Rv0578c	671996	675916
672332	215	0	185	30	0	0.14	1	0.245614	Rv0578c	671996	675916
672364	1	1	0	0	0	0	0	0	Rv0578c	671996	675916
672472	1	0	1	0	0	0	0	0	Rv0578c	671996	675916
672504	2	0	0	2	0	1	1	1	Rv0578c	671996	675916
672550	1	0	1	0	0	0	0	0	Rv0578c	671996	675916
672588	1	0	1	0	0	0	0	0	Rv0578c	671996	675916
672597	1	0	0	1	0	1	1	1	Rv0578c	671996	675916
672743	1	0	1	0	0	0	0	0	Rv0578c	671996	675916
672997	1	0	0	1	0	1	1	1	Rv0578c	671996	675916
673238	63	0	45	18	0	0.286	1	0.44479	Rv0578c	671996	675916
673344	3	0	3	0	0	0	0	0	Rv0578c	671996	675916
673407	1	0	1	0	0	0	0	0	Rv0578c	671996	675916
673564	4	0	4	0	0	0	0	0	Rv0578c	671996	675916
673965	1	0	0	1	0	1	1	1	Rv0578c	671996	675916
673966	1	0	0	1	0	1	1	1	Rv0578c	671996	675916
674026	1	0	0	1	0	1	1	1	Rv0578c	671996	675916
674367	1	0	0	1	0	1	1	1	Rv0578c	671996	675916
674416	7	0	2	5	0	0.714	1	0.833139	Rv0578c	671996	675916
674639	1	0	0	1	0	1	1	1	Rv0578c	671996	675916
674702	2	0	1	1	0	0.5	1	0.666667	Rv0578c	671996	675916
675114	5	0	5	0	0	0	0	0	Rv0578c	671996	675916
675130	1	0	1	0	0	0	0	0	Rv0578c	671996	675916
675327	1	0	1	0	0	0	0	0	Rv0578c	671996	675916
675542	4	0	0	4	0	1	1	1	Rv0578c	671996	675916
675673	16	0	0	16	0	1	1	1	Rv0578c	671996	675916
675675	2	0	0	2	0	1	1	1	Rv0578c	671996	675916
675708	1	0	0	1	0	1	1	1	Rv0578c	671996	675916
675797	1	0	0	1	0	1	1	1	Rv0578c	671996	675916
675976	1	0	0	1	0	1	1	1	IG586_Rv0578c-Rv0579	675917	676237
676226	1	0	0	1	0	1	1	1	IG586_Rv0578c-Rv0579	675917	676237
832409	2	0	0	2	0	1	1	1	IG753_Rv0740-Rv0741	832304	832533
832666	1	0	0	1	0	1	1	1	Rv0741	832534	832848
832708	58	0	0	58	0	1	1	1	Rv0741	832534	832848
832720	1	0	0	1	0	1	1	1	Rv0741	832534	832848
832974	1	0	0	1	0	1	1	1	IG754_Rv0741-Rv0742	832849	832980
833136	1	0	0	1	0	1	1	1	Rv0742	832981	833508
833812	1	0	0	1	0	1	1	1	IG755_Rv0742-Rv0743c	833509	833885
835778	1	0	1	0	0	0	0	0	Rv0746	835701	838052
835828	1	0	0	1	0	1	1	1	Rv0746	835701	838052
835851	1	0	0	1	0	1	1	1	Rv0746	835701	838052
836008	1	0	0	1	0	1	1	1	Rv0746	835701	838052
836053	1	0	1	0	0	0	0	0	Rv0746	835701	838052
836414	208	0	208	0	0	0	0	0	Rv0746	835701	838052
836416	210	0	210	0	0	0	0	0	Rv0746	835701	838052
836747	1	0	1	0	0	0	0	0	Rv0746	835701	838052
836777	46	0	46	0	0	0	0	0	Rv0746	835701	838052
836778	1	0	1	0	0	0	0	0	Rv0746	835701	838052
836795	1	0	1	0	0	0	0	0	Rv0746	835701	838052
836810	1	0	1	0	0	0	0	0	Rv0746	835701	838052
836812	1	0	1	0	0	0	0	0	Rv0746	835701	838052
836818	1	0	1	0	0	0	0	0	Rv0746	835701	838052
836819	1	0	1	0	0	0	0	0	Rv0746	835701	838052
836828	1	0	1	0	0	0	0	0	Rv0746	835701	838052
836829	1	0	1	0	0	0	0	0	Rv0746	835701	838052
836831	1	0	1	0	0	0	0	0	Rv0746	835701	838052
836837	1	0	1	0	0	0	0	0	Rv0746	835701	838052
836839	1	0	1	0	0	0	0	0	Rv0746	835701	838052
836841	1	0	1	0	0	0	0	0	Rv0746	835701	838052
836849	1	0	1	0	0	0	0	0	Rv0746	835701	838052
836850	1	0	1	0	0	0	0	0	Rv0746	835701	838052
836851	1	0	1	0	0	0	0	0	Rv0746	835701	838052
836855	1	0	1	0	0	0	0	0	Rv0746	835701	838052
836860	1	0	1	0	0	0	0	0	Rv0746	835701	838052
836866	2	0	2	0	0	0	0	0	Rv0746	835701	838052
836867	1	0	1	0	0	0	0	0	Rv0746	835701	838052
836873	1	0	1	0	0	0	0	0	Rv0746	835701	838052
836877	1	0	1	0	0	0	0	0	Rv0746	835701	838052
836878	1	0	1	0	0	0	0	0	Rv0746	835701	838052
836879	1	0	1	0	0	0	0	0	Rv0746	835701	838052
836894	1	0	1	0	0	0	0	0	Rv0746	835701	838052
836898	1	0	1	0	0	0	0	0	Rv0746	835701	838052
836899	1	0	1	0	0	0	0	0	Rv0746	835701	838052
836922	1	0	1	0	0	0	0	0	Rv0746	835701	838052
836972	1	0	1	0	0	0	0	0	Rv0746	835701	838052
837218	216	0	216	0	0	0	0	0	Rv0746	835701	838052
837220	216	0	216	0	0	0	0	0	Rv0746	835701	838052
837223	216	0	216	0	0	0	0	0	Rv0746	835701	838052
837293	214	0	214	0	0	0	0	0	Rv0746	835701	838052
837332	215	0	215	0	0	0	0	0	Rv0746	835701	838052
837333	216	0	216	0	0	0	0	0	Rv0746	835701	838052
837334	216	0	216	0	0	0	0	0	Rv0746	835701	838052
837337	216	0	216	0	0	0	0	0	Rv0746	835701	838052
837338	216	0	216	0	0	0	0	0	Rv0746	835701	838052
837339	216	0	216	0	0	0	0	0	Rv0746	835701	838052
837340	216	0	216	0	0	0	0	0	Rv0746	835701	838052
837380	1	0	1	0	0	0	0	0	Rv0746	835701	838052
837409	1	0	1	0	0	0	0	0	Rv0746	835701	838052
837794	1	0	1	0	0	0	0	0	Rv0746	835701	838052
837911	216	0	187	29	0	0.134	1	0.236332	Rv0746	835701	838052
838120	1	0	0	1	0	1	1	1	IG759_Rv0746-Rv0747	838053	838450
838253	1	0	1	0	0	0	0	0	IG759_Rv0746-Rv0747	838053	838450
838422	1	0	0	1	0	1	1	1	IG759_Rv0746-Rv0747	838053	838450
838439	4	0	0	4	0	1	1	1	IG759_Rv0746-Rv0747	838053	838450
838646	1	0	0	1	0	1	1	1	Rv0747	838451	840856
838818	14	0	10	4	0	0.286	1	0.44479	Rv0747	838451	840856
838958	1	0	1	0	0	0	0	0	Rv0747	838451	840856
838959	1	0	1	0	0	0	0	0	Rv0747	838451	840856
839083	1	0	1	0	0	0	0	0	Rv0747	838451	840856
839250	1	0	1	0	0	0	0	0	Rv0747	838451	840856
839261	1	0	1	0	0	0	0	0	Rv0747	838451	840856
839429	1	0	0	1	0	1	1	1	Rv0747	838451	840856
839612	3	0	3	0	0	0	0	0	Rv0747	838451	840856
839685	1	0	1	0	0	0	0	0	Rv0747	838451	840856
839686	2	0	2	0	0	0	0	0	Rv0747	838451	840856
839949	59	0	58	1	0	0.017	1	0.0334317	Rv0747	838451	840856
840047	3	0	3	0	0	0	0	0	Rv0747	838451	840856
840110	3	0	3	0	0	0	0	0	Rv0747	838451	840856
840180	2	0	2	0	0	0	0	0	Rv0747	838451	840856
840181	2	0	2	0	0	0	0	0	Rv0747	838451	840856
840558	6	0	6	0	0	0	0	0	Rv0747	838451	840856
840600	1	0	1	0	0	0	0	0	Rv0747	838451	840856
840698	2	0	0	2	0	1	1	1	Rv0747	838451	840856
840794	4	0	0	4	0	1	1	1	Rv0747	838451	840856
840795	4	0	0	4	0	1	1	1	Rv0747	838451	840856
840799	1	0	0	1	0	1	1	1	Rv0747	838451	840856
840847	2	0	0	2	0	1	1	1	Rv0747	838451	840856
840919	2	0	0	2	0	1	1	1	IG760_Rv0747-Rv0748	840857	840946
846072	1	0	0	1	0	1	1	1	IG767_Rv0753c-Rv0754	845954	846158
846460	5	0	0	5	0	1	1	1	Rv0754	846159	847913
846567	1	0	0	1	0	1	1	1	Rv0754	846159	847913
846693	2	0	0	2	0	1	1	1	Rv0754	846159	847913
846755	6	0	1	5	0	0.833	1	0.908893	Rv0754	846159	847913
846757	1	0	1	0	0	0	0	0	Rv0754	846159	847913
847294	1	0	0	1	0	1	1	1	Rv0754	846159	847913
847295	1	0	0	1	0	1	1	1	Rv0754	846159	847913
847728	1	0	0	1	0	1	1	1	Rv0754	846159	847913
847759	1	0	1	0	0	0	0	0	Rv0754	846159	847913
847995	209	0	0	209	0	1	1	1	IG768_Rv0754-Rv0755c	847914	848102
848144	6	0	0	6	0	1	1	1	Rv0755c	848103	850040
848319	1	0	0	1	0	1	1	1	Rv0755c	848103	850040
848407	215	0	7	208	0	0.967	1	0.983223	Rv0755c	848103	850040
848421	1	0	0	1	0	1	1	1	Rv0755c	848103	850040
849486	5	0	0	5	0	1	1	1	Rv0755c	848103	850040
849569	3	0	0	3	0	1	1	1	Rv0755c	848103	850040
849633	1	0	0	1	0	1	1	1	Rv0755c	848103	850040
849753	2	0	0	2	0	1	1	1	Rv0755c	848103	850040
849895	5	0	0	5	0	1	1	1	Rv0755c	848103	850040
849983	1	0	0	1	0	1	1	1	Rv0755c	848103	850040
850225	1	0	0	1	0	1	1	1	IG769_Rv0755c-Rv0755A	850041	850341
850303	5	0	0	5	0	1	1	1	IG769_Rv0755c-Rv0755A	850041	850341
850591	67	0	0	67	0	1	1	1	IG770_Rv0755A-Rv0756c	850528	850740
850632	1	0	0	1	0	1	1	1	IG770_Rv0755A-Rv0756c	850528	850740
850636	5	0	0	5	0	1	1	1	IG770_Rv0755A-Rv0756c	850528	850740
888647	2	0	0	2	0	1	1	1	IG810_Rv0794c-Rv0795	888637	889071
888755	1	0	0	1	0	1	1	1	IG810_Rv0794c-Rv0795	888637	889071
888774	1	1	0	0	0	0	0	0	IG810_Rv0794c-Rv0795	888637	889071
888841	1	0	1	0	0	0	0	0	IG810_Rv0794c-Rv0795	888637	889071
889034	1	1	0	0	0	0	0	0	IG810_Rv0794c-Rv0795	888637	889071
889035	1	1	0	0	0	0	0	0	IG810_Rv0794c-Rv0795	888637	889071
889036	1	1	0	0	0	0	0	0	IG810_Rv0794c-Rv0795	888637	889071
889051	3	0	3	0	0	0	0	0	IG810_Rv0794c-Rv0795	888637	889071
890381	1	0	1	0	0	0	0	0	IG812_Rv0796-Rv0797	890334	890387
890549	77	0	77	0	0	0	0	0	Rv0797	890388	891482
890718	83	0	83	0	0	0	0	0	Rv0797	890388	891482
891011	133	0	133	0	0	0	0	0	Rv0797	890388	891482
891033	1	0	1	0	0	0	0	0	Rv0797	890388	891482
891037	1	0	1	0	0	0	0	0	Rv0797	890388	891482
891161	4	0	4	0	0	0	0	0	Rv0797	890388	891482
891181	5	0	5	0	0	0	0	0	Rv0797	890388	891482
891238	1	0	1	0	0	0	0	0	Rv0797	890388	891482
891404	1	0	0	1	0	1	1	1	Rv0797	890388	891482
891421	2	0	0	2	0	1	1	1	Rv0797	890388	891482
924300	1	0	0	1	0	1	1	1	IG847_Rv0831c-Rv0832	923710	924950
924338	1	0	0	1	0	1	1	1	IG847_Rv0831c-Rv0832	923710	924950
924688	1	0	0	1	0	1	1	1	IG847_Rv0831c-Rv0832	923710	924950
924786	1	0	0	1	0	1	1	1	IG847_Rv0831c-Rv0832	923710	924950
924806	1	0	0	1	0	1	1	1	IG847_Rv0831c-Rv0832	923710	924950
924825	1	0	0	1	0	1	1	1	IG847_Rv0831c-Rv0832	923710	924950
925198	1	0	1	0	0	0	0	0	Rv0832	924951	925364
925241	1	0	1	0	0	0	0	0	Rv0832	924951	925364
925453	6	0	6	0	0	0	0	0	Rv0833	925361	927610
925493	1	0	1	0	0	0	0	0	Rv0833	925361	927610
925730	1	0	1	0	0	0	0	0	Rv0833	925361	927610
925784	5	0	5	0	0	0	0	0	Rv0833	925361	927610
925807	16	0	16	0	0	0	0	0	Rv0833	925361	927610
925826	1	0	1	0	0	0	0	0	Rv0833	925361	927610
925865	1	0	1	0	0	0	0	0	Rv0833	925361	927610
925867	1	0	1	0	0	0	0	0	Rv0833	925361	927610
925919	1	0	1	0	0	0	0	0	Rv0833	925361	927610
926032	1	0	1	0	0	0	0	0	Rv0833	925361	927610
926411	1	0	1	0	0	0	0	0	Rv0833	925361	927610
926428	1	0	1	0	0	0	0	0	Rv0833	925361	927610
926429	1	0	1	0	0	0	0	0	Rv0833	925361	927610
926609	1	0	1	0	0	0	0	0	Rv0833	925361	927610
926626	5	0	5	0	0	0	0	0	Rv0833	925361	927610
926790	2	0	2	0	0	0	0	0	Rv0833	925361	927610
926825	5	0	5	0	0	0	0	0	Rv0833	925361	927610
926866	1	0	1	0	0	0	0	0	Rv0833	925361	927610
926878	1	0	1	0	0	0	0	0	Rv0833	925361	927610
926885	1	0	1	0	0	0	0	0	Rv0833	925361	927610
926886	1	0	1	0	0	0	0	0	Rv0833	925361	927610
926890	1	0	1	0	0	0	0	0	Rv0833	925361	927610
926901	4	0	4	0	0	0	0	0	Rv0833	925361	927610
927017	1	0	1	0	0	0	0	0	Rv0833	925361	927610
927044	3	0	3	0	0	0	0	0	Rv0833	925361	927610
927059	1	0	1	0	0	0	0	0	Rv0833	925361	927610
927060	1	0	1	0	0	0	0	0	Rv0833	925361	927610
927061	1	0	1	0	0	0	0	0	Rv0833	925361	927610
927063	1	0	1	0	0	0	0	0	Rv0833	925361	927610
927067	1	0	1	0	0	0	0	0	Rv0833	925361	927610
927072	209	0	208	1	0	0.005	1	0.00995025	Rv0833	925361	927610
927073	209	0	208	1	0	0.005	1	0.00995025	Rv0833	925361	927610
927199	2	0	2	0	0	0	0	0	Rv0833	925361	927610
927462	1	0	1	0	0	0	0	0	Rv0833	925361	927610
927464	1	0	1	0	0	0	0	0	Rv0833	925361	927610
927544	1	0	0	1	0	1	1	1	Rv0833	925361	927610
927832	1	0	0	1	0	1	1	1	IG849_Rv0833-Rv0834c	927611	927836
927979	1	0	0	1	0	1	1	1	Rv0834c	927837	930485
928075	4	0	0	4	0	1	1	1	Rv0834c	927837	930485
928076	4	0	0	4	0	1	1	1	Rv0834c	927837	930485
928228	5	0	0	5	0	1	1	1	Rv0834c	927837	930485
928398	1	0	0	1	0	1	1	1	Rv0834c	927837	930485
928422	1	0	0	1	0	1	1	1	Rv0834c	927837	930485
928451	3	0	0	3	0	1	1	1	Rv0834c	927837	930485
928476	1	0	0	1	0	1	1	1	Rv0834c	927837	930485
928525	23	0	0	23	0	1	1	1	Rv0834c	927837	930485
928819	1	0	0	1	0	1	1	1	Rv0834c	927837	930485
928917	5	0	1	4	0	0.8	1	0.888889	Rv0834c	927837	930485
928918	5	0	1	4	0	0.8	1	0.888889	Rv0834c	927837	930485
929094	216	0	190	26	0	0.12	1	0.214286	Rv0834c	927837	930485
929299	2	0	1	1	0	0.5	1	0.666667	Rv0834c	927837	930485
929748	215	0	146	69	0	0.321	1	0.485995	Rv0834c	927837	930485
929913	1	0	1	0	0	0	0	0	Rv0834c	927837	930485
929943	1	0	1	0	0	0	0	0	Rv0834c	927837	930485
930097	1	0	0	1	0	1	1	1	Rv0834c	927837	930485
930252	2	0	0	2	0	1	1	1	Rv0834c	927837	930485
930369	2	0	0	2	0	1	1	1	Rv0834c	927837	930485
930443	1	0	0	1	0	1	1	1	Rv0834c	927837	930485
947429	59	0	0	59	0	1	1	1	Rv0850	947312	947644
947430	59	0	0	59	0	1	1	1	Rv0850	947312	947644
968485	5	0	0	5	0	1	1	1	Rv0872c	968424	970244
968497	1	0	0	1	0	1	1	1	Rv0872c	968424	970244
968504	1	0	0	1	0	1	1	1	Rv0872c	968424	970244
968520	1	0	0	1	0	1	1	1	Rv0872c	968424	970244
968563	1	0	0	1	0	1	1	1	Rv0872c	968424	970244
969114	1	0	0	1	0	1	1	1	Rv0872c	968424	970244
969535	1	0	0	1	0	1	1	1	Rv0872c	968424	970244
969667	4	0	4	0	0	0	0	0	Rv0872c	968424	970244
969761	1	0	1	0	0	0	0	0	Rv0872c	968424	970244
969762	6	0	6	0	0	0	0	0	Rv0872c	968424	970244
969797	2	0	1	1	0	0.5	1	0.666667	Rv0872c	968424	970244
969806	2	0	1	1	0	0.5	1	0.666667	Rv0872c	968424	970244
969906	1	0	0	1	0	1	1	1	Rv0872c	968424	970244
969958	1	0	0	1	0	1	1	1	Rv0872c	968424	970244
970204	4	0	0	4	0	1	1	1	Rv0872c	968424	970244
970353	1	0	0	1	0	1	1	1	IG888_Rv0872c-Rv0873	970245	970504
976898	1	0	0	1	32	1	1	1	Rv0878c	976872	978203
977060	1	0	0	1	0	1	1	1	Rv0878c	976872	978203
977217	3	0	0	3	0	1	1	1	Rv0878c	976872	978203
977352	2	0	0	2	0	1	1	1	Rv0878c	976872	978203
977842	1	0	0	1	0	1	1	1	Rv0878c	976872	978203
977982	1	0	0	1	0	1	1	1	Rv0878c	976872	978203
978083	1	0	0	1	0	1	1	1	Rv0878c	976872	978203
978174	1	0	0	1	0	1	1	1	Rv0878c	976872	978203
978349	4	0	0	4	0	1	1	1	IG894_Rv0878c-Rv0879c	978204	978480
978373	4	0	0	4	0	1	1	1	IG894_Rv0878c-Rv0879c	978204	978480
1020202	1	0	0	1	0	1	1	1	Rv0915c	1020058	1021329
1020280	1	0	0	1	0	1	1	1	Rv0915c	1020058	1021329
1020366	2	0	0	2	0	1	1	1	Rv0915c	1020058	1021329
1020538	3	0	0	3	0	1	1	1	Rv0915c	1020058	1021329
1020741	1	0	0	1	0	1	1	1	Rv0915c	1020058	1021329
1020891	1	0	0	1	0	1	1	1	Rv0915c	1020058	1021329
1020918	2	0	0	2	0	1	1	1	Rv0915c	1020058	1021329
1020942	2	0	0	2	0	1	1	1	Rv0915c	1020058	1021329
1020969	3	0	0	3	0	1	1	1	Rv0915c	1020058	1021329
1021024	1	0	0	1	0	1	1	1	Rv0915c	1020058	1021329
1021392	1	0	0	1	0	1	1	1	Rv0916c	1021344	1021643
1022003	4	0	0	4	0	1	1	1	IG932_Rv0916c-Rv0917	1021644	1022086
1025280	1	0	0	1	0	1	1	1	IG935_Rv0919-Rv0920c	1025185	1025496
1025378	2	0	0	2	0	1	1	1	IG935_Rv0919-Rv0920c	1025185	1025496
1025976	4	0	0	4	0	1	1	1	Rv0920c	1025497	1026816
1026070	1	0	0	1	0	1	1	1	Rv0920c	1025497	1026816
1026172	1	0	0	1	0	1	1	1	Rv0920c	1025497	1026816
1026482	2	0	0	2	0	1	1	1	Rv0920c	1025497	1026816
1026870	1	0	0	1	0	1	1	1	IG936_Rv0920c-Rv0921	1026817	1027103
1027041	1	0	0	1	0	1	1	1	IG936_Rv0920c-Rv0921	1026817	1027103
1027364	1	0	0	1	0	1	1	1	Rv0921	1027104	1027685
1027400	3	0	0	3	0	1	1	1	Rv0921	1027104	1027685
1027445	1	0	0	1	0	1	1	1	Rv0921	1027104	1027685
1028156	3	0	0	3	0	1	1	1	Rv0922	1027685	1029337
1028173	1	0	0	1	0	1	1	1	Rv0922	1027685	1029337
1028217	4	0	0	4	0	1	1	1	Rv0922	1027685	1029337
1028310	1	0	0	1	0	1	1	1	Rv0922	1027685	1029337
1028896	2	0	0	2	0	1	1	1	Rv0922	1027685	1029337
1028944	4	0	0	4	0	1	1	1	Rv0922	1027685	1029337
1029126	1	0	0	1	0	1	1	1	Rv0922	1027685	1029337
1090288	1	0	0	1	0	1	1	1	IG991_Rv0976c-Rv0977	1090176	1090372
1090292	4	0	0	4	0	1	1	1	IG991_Rv0976c-Rv0977	1090176	1090372
1090687	1	0	0	1	0	1	1	1	Rv0977	1090373	1093144
1090763	1	0	1	0	0	0	0	0	Rv0977	1090373	1093144
1090777	1	1	0	0	0	0	0	0	Rv0977	1090373	1093144
1090780	1	1	0	0	0	0	0	0	Rv0977	1090373	1093144
1091253	58	0	58	0	0	0	0	0	Rv0977	1090373	1093144
1091729	1	0	1	0	0	0	0	0	Rv0977	1090373	1093144
1091941	1	0	1	0	0	0	0	0	Rv0977	1090373	1093144
1092154	1	0	0	1	0	1	1	1	Rv0977	1090373	1093144
1092427	1	0	0	1	0	1	1	1	Rv0977	1090373	1093144
1092746	3	0	0	3	0	1	1	1	Rv0977	1090373	1093144
1092877	1	0	0	1	0	1	1	1	Rv0977	1090373	1093144
1093033	1	0	0	1	0	1	1	1	Rv0977	1090373	1093144
1093322	59	0	0	59	0	1	1	1	IG992_Rv0977-Rv0978c	1093145	1093360
1093488	1	0	0	1	0	1	1	1	Rv0978c	1093361	1094356
1093641	4	0	3	1	0	0.25	1	0.4	Rv0978c	1093361	1094356
1093642	4	0	3	1	0	0.25	1	0.4	Rv0978c	1093361	1094356
1093649	4	0	4	0	0	0	0	0	Rv0978c	1093361	1094356
1093650	4	0	4	0	0	0	0	0	Rv0978c	1093361	1094356
1093651	4	0	4	0	0	0	0	0	Rv0978c	1093361	1094356
1093652	4	0	4	0	0	0	0	0	Rv0978c	1093361	1094356
1093666	4	0	4	0	0	0	0	0	Rv0978c	1093361	1094356
1093798	1	0	1	0	0	0	0	0	Rv0978c	1093361	1094356
1093850	216	0	179	37	0	0.171	1	0.292058	Rv0978c	1093361	1094356
1093883	1	0	1	0	0	0	0	0	Rv0978c	1093361	1094356
1093886	18	0	13	5	0	0.278	1	0.435055	Rv0978c	1093361	1094356
1093895	1	0	1	0	0	0	0	0	Rv0978c	1093361	1094356
1093928	192	0	190	2	0	0.01	1	0.019802	Rv0978c	1093361	1094356
1093948	193	0	193	0	0	0	0	0	Rv0978c	1093361	1094356
1093949	193	0	193	0	0	0	0	0	Rv0978c	1093361	1094356
1093950	193	0	193	0	0	0	0	0	Rv0978c	1093361	1094356
1093951	193	0	193	0	0	0	0	0	Rv0978c	1093361	1094356
1093952	193	0	193	0	0	0	0	0	Rv0978c	1093361	1094356
1093959	193	0	193	0	0	0	0	0	Rv0978c	1093361	1094356
1093960	193	0	193	0	0	0	0	0	Rv0978c	1093361	1094356
1093961	193	0	193	0	0	0	0	0	Rv0978c	1093361	1094356
1093979	216	0	216	0	0	0	0	0	Rv0978c	1093361	1094356
1093983	216	0	216	0	0	0	0	0	Rv0978c	1093361	1094356
1093984	216	0	216	0	0	0	0	0	Rv0978c	1093361	1094356
1093985	216	0	216	0	0	0	0	0	Rv0978c	1093361	1094356
1093986	216	0	216	0	0	0	0	0	Rv0978c	1093361	1094356
1093987	216	0	216	0	0	0	0	0	Rv0978c	1093361	1094356
1093993	216	0	216	0	0	0	0	0	Rv0978c	1093361	1094356
1093994	216	0	216	0	0	0	0	0	Rv0978c	1093361	1094356
1094003	216	0	216	0	0	0	0	0	Rv0978c	1093361	1094356
1094011	216	0	216	0	0	0	0	0	Rv0978c	1093361	1094356
1094012	216	0	216	0	0	0	0	0	Rv0978c	1093361	1094356
1094013	216	0	216	0	0	0	0	0	Rv0978c	1093361	1094356
1094014	216	0	216	0	0	0	0	0	Rv0978c	1093361	1094356
1094021	216	0	216	0	0	0	0	0	Rv0978c	1093361	1094356
1094022	216	0	216	0	0	0	0	0	Rv0978c	1093361	1094356
1094023	216	0	216	0	0	0	0	0	Rv0978c	1093361	1094356
1094029	216	0	216	0	0	0	0	0	Rv0978c	1093361	1094356
1094032	216	0	216	0	0	0	0	0	Rv0978c	1093361	1094356
1094034	216	0	216	0	0	0	0	0	Rv0978c	1093361	1094356
1094035	216	0	216	0	0	0	0	0	Rv0978c	1093361	1094356
1094036	216	0	216	0	0	0	0	0	Rv0978c	1093361	1094356
1094039	216	0	216	0	0	0	0	0	Rv0978c	1093361	1094356
1094041	216	0	216	0	0	0	0	0	Rv0978c	1093361	1094356
1094049	216	0	216	0	0	0	0	0	Rv0978c	1093361	1094356
1094051	216	0	216	0	0	0	0	0	Rv0978c	1093361	1094356
1094052	216	0	216	0	0	0	0	0	Rv0978c	1093361	1094356
1094054	216	0	216	0	0	0	0	0	Rv0978c	1093361	1094356
1094056	216	0	216	0	0	0	0	0	Rv0978c	1093361	1094356
1094059	216	0	216	0	0	0	0	0	Rv0978c	1093361	1094356
1094062	216	0	216	0	0	0	0	0	Rv0978c	1093361	1094356
1094079	3	0	3	0	0	0	0	0	Rv0978c	1093361	1094356
1094110	13	0	13	0	0	0	0	0	Rv0978c	1093361	1094356
1094122	3	0	3	0	0	0	0	0	Rv0978c	1093361	1094356
1094140	4	0	4	0	0	0	0	0	Rv0978c	1093361	1094356
1094144	5	0	5	0	0	0	0	0	Rv0978c	1093361	1094356
1094204	210	0	210	0	0	0	0	0	Rv0978c	1093361	1094356
1094228	15	0	15	0	0	0	0	0	Rv0978c	1093361	1094356
1094238	1	0	1	0	0	0	0	0	Rv0978c	1093361	1094356
1094303	2	0	2	0	0	0	0	0	Rv0978c	1093361	1094356
1094375	12	0	12	0	0	0	0	0	IG993_Rv0978c-Rv0979c	1094357	1094669
1094413	210	2	109	99	1	0.476	0.98	0.640769	IG993_Rv0978c-Rv0979c	1094357	1094669
1094415	210	2	108	100	1	0.481	0.98	0.645284	IG993_Rv0978c-Rv0979c	1094357	1094669
1094472	5	0	0	5	0	1	1	1	IG993_Rv0978c-Rv0979c	1094357	1094669
1094538	11	0	0	11	0	1	1	1	IG993_Rv0978c-Rv0979c	1094357	1094669
1094570	1	0	1	0	0	0	0	0	IG993_Rv0978c-Rv0979c	1094357	1094669
1094572	1	0	1	0	0	0	0	0	IG993_Rv0978c-Rv0979c	1094357	1094669
1094575	1	0	1	0	0	0	0	0	IG993_Rv0978c-Rv0979c	1094357	1094669
1094576	1	0	1	0	0	0	0	0	IG993_Rv0978c-Rv0979c	1094357	1094669
1095132	2	0	0	2	0	1	1	1	Rv0980c	1095078	1096451
1095189	1	0	0	1	0	1	1	1	Rv0980c	1095078	1096451
1095364	1	0	0	1	0	1	1	1	Rv0980c	1095078	1096451
1095490	2	0	0	2	0	1	1	1	Rv0980c	1095078	1096451
1095494	1	0	0	1	0	1	1	1	Rv0980c	1095078	1096451
1095549	3	0	0	3	0	1	1	1	Rv0980c	1095078	1096451
1095644	7	0	6	1	0	0.143	1	0.250219	Rv0980c	1095078	1096451
1095661	23	0	22	1	0	0.043	1	0.0824545	Rv0980c	1095078	1096451
1095669	213	1	170	42	0	0.198	0.977	0.32927	Rv0980c	1095078	1096451
1095672	213	1	164	48	0	0.226	0.98	0.367297	Rv0980c	1095078	1096451
1095678	205	1	165	39	0	0.191	0.975	0.319425	Rv0980c	1095078	1096451
1095687	23	0	18	5	0	0.217	1	0.356615	Rv0980c	1095078	1096451
1095942	64	0	64	0	0	0	0	0	Rv0980c	1095078	1096451
1095944	64	0	64	0	0	0	0	0	Rv0980c	1095078	1096451
1095945	64	0	64	0	0	0	0	0	Rv0980c	1095078	1096451
1095981	145	0	145	0	0	0	0	0	Rv0980c	1095078	1096451
1095987	1	0	1	0	0	0	0	0	Rv0980c	1095078	1096451
1095990	65	0	65	0	0	0	0	0	Rv0980c	1095078	1096451
1096002	65	0	65	0	0	0	0	0	Rv0980c	1095078	1096451
1096023	64	0	64	0	0	0	0	0	Rv0980c	1095078	1096451
1096043	68	0	68	0	0	0	0	0	Rv0980c	1095078	1096451
1096044	68	0	68	0	0	0	0	0	Rv0980c	1095078	1096451
1096045	68	0	68	0	0	0	0	0	Rv0980c	1095078	1096451
1096046	68	0	68	0	0	0	0	0	Rv0980c	1095078	1096451
1096047	68	0	68	0	0	0	0	0	Rv0980c	1095078	1096451
1096054	68	0	68	0	0	0	0	0	Rv0980c	1095078	1096451
1096055	68	0	68	0	0	0	0	0	Rv0980c	1095078	1096451
1096056	68	0	68	0	0	0	0	0	Rv0980c	1095078	1096451
1096065	68	0	68	0	0	0	0	0	Rv0980c	1095078	1096451
1096074	68	0	68	0	0	0	0	0	Rv0980c	1095078	1096451
1096078	68	0	68	0	0	0	0	0	Rv0980c	1095078	1096451
1096079	68	0	68	0	0	0	0	0	Rv0980c	1095078	1096451
1096080	68	0	68	0	0	0	0	0	Rv0980c	1095078	1096451
1096081	68	0	68	0	0	0	0	0	Rv0980c	1095078	1096451
1096082	68	0	68	0	0	0	0	0	Rv0980c	1095078	1096451
1096088	68	0	68	0	0	0	0	0	Rv0980c	1095078	1096451
1096089	68	0	68	0	0	0	0	0	Rv0980c	1095078	1096451
1096098	68	0	68	0	0	0	0	0	Rv0980c	1095078	1096451
1096106	68	0	68	0	0	0	0	0	Rv0980c	1095078	1096451
1096107	68	0	68	0	0	0	0	0	Rv0980c	1095078	1096451
1096108	68	0	68	0	0	0	0	0	Rv0980c	1095078	1096451
1096109	68	0	68	0	0	0	0	0	Rv0980c	1095078	1096451
1096116	68	0	68	0	0	0	0	0	Rv0980c	1095078	1096451
1096117	68	0	68	0	0	0	0	0	Rv0980c	1095078	1096451
1096118	68	0	68	0	0	0	0	0	Rv0980c	1095078	1096451
1096124	68	0	68	0	0	0	0	0	Rv0980c	1095078	1096451
1096127	68	0	68	0	0	0	0	0	Rv0980c	1095078	1096451
1096129	68	0	68	0	0	0	0	0	Rv0980c	1095078	1096451
1096130	68	0	68	0	0	0	0	0	Rv0980c	1095078	1096451
1096131	68	0	68	0	0	0	0	0	Rv0980c	1095078	1096451
1096134	68	0	68	0	0	0	0	0	Rv0980c	1095078	1096451
1096136	68	0	68	0	0	0	0	0	Rv0980c	1095078	1096451
1096144	68	0	68	0	0	0	0	0	Rv0980c	1095078	1096451
1096146	68	0	68	0	0	0	0	0	Rv0980c	1095078	1096451
1096147	68	0	68	0	0	0	0	0	Rv0980c	1095078	1096451
1096149	68	0	68	0	0	0	0	0	Rv0980c	1095078	1096451
1096151	68	0	68	0	0	0	0	0	Rv0980c	1095078	1096451
1096154	68	0	68	0	0	0	0	0	Rv0980c	1095078	1096451
1096157	68	0	68	0	0	0	0	0	Rv0980c	1095078	1096451
1096173	1	0	0	1	0	1	1	1	Rv0980c	1095078	1096451
1096205	62	0	62	0	0	0	0	0	Rv0980c	1095078	1096451
1096217	1	0	1	0	0	0	0	0	Rv0980c	1095078	1096451
1096234	2	0	2	0	0	0	0	0	Rv0980c	1095078	1096451
1096235	64	0	64	0	0	0	0	0	Rv0980c	1095078	1096451
1096239	64	0	64	0	0	0	0	0	Rv0980c	1095078	1096451
1096299	129	0	122	7	0	0.054	1	0.102467	Rv0980c	1095078	1096451
1096323	115	0	114	1	0	0.009	1	0.0178394	Rv0980c	1095078	1096451
1096324	1	0	1	0	0	0	0	0	Rv0980c	1095078	1096451
1096398	129	0	129	0	0	0	0	0	Rv0980c	1095078	1096451
1096470	20	0	20	0	0	0	0	0	IG996_Rv0980c-Rv0981	1096452	1096815
1096508	67	0	51	16	0	0.239	1	0.385795	IG996_Rv0980c-Rv0981	1096452	1096815
1096510	67	0	53	14	0	0.209	1	0.34574	IG996_Rv0980c-Rv0981	1096452	1096815
1096567	77	0	21	56	0	0.727	1	0.841922	IG996_Rv0980c-Rv0981	1096452	1096815
1096631	1	0	0	1	0	1	1	1	IG996_Rv0980c-Rv0981	1096452	1096815
1096633	187	0	1	186	0	0.995	1	0.997494	IG996_Rv0980c-Rv0981	1096452	1096815
1096665	1	0	1	0	0	0	0	0	IG996_Rv0980c-Rv0981	1096452	1096815
1096667	1	0	1	0	0	0	0	0	IG996_Rv0980c-Rv0981	1096452	1096815
1096670	1	0	1	0	0	0	0	0	IG996_Rv0980c-Rv0981	1096452	1096815
1096671	1	0	1	0	0	0	0	0	IG996_Rv0980c-Rv0981	1096452	1096815
1159162	2	0	0	2	0	1	1	1	Rv1034c	1158918	1159307
1159526	3	0	0	3	0	1	1	1	Rv1035c	1159375	1160061
1159734	1	0	0	1	0	1	1	1	Rv1035c	1159375	1160061
1161175	1	0	0	1	0	1	1	1	IG1055_Rv1038c-Rv1039c	1161152	1161296
1161201	1	0	0	1	0	1	1	1	IG1055_Rv1038c-Rv1039c	1161152	1161296
1161384	1	0	0	1	0	1	1	1	Rv1039c	1161297	1162472
1161611	1	0	0	1	0	1	1	1	Rv1039c	1161297	1162472
1161623	1	0	0	1	0	1	1	1	Rv1039c	1161297	1162472
1161796	2	0	0	2	0	1	1	1	Rv1039c	1161297	1162472
1161890	1	0	0	1	0	1	1	1	Rv1039c	1161297	1162472
1161948	1	0	0	1	0	1	1	1	Rv1039c	1161297	1162472
1162048	1	0	0	1	0	1	1	1	Rv1039c	1161297	1162472
1162274	16	0	0	16	0	1	1	1	Rv1039c	1161297	1162472
1162482	2	0	0	2	0	1	1	1	IG1056_Rv1039c-Rv1040c	1162473	1162548
1163134	2	0	0	2	0	1	1	1	Rv1040c	1162549	1163376
1163135	2	0	0	2	0	1	1	1	Rv1040c	1162549	1163376
1163511	1	0	0	1	0	1	1	1	IG1057_Rv1040c-Rv1041c	1163377	1164571
1163641	1	0	0	1	0	1	1	1	IG1057_Rv1040c-Rv1041c	1163377	1164571
1163749	1	0	0	1	0	1	1	1	IG1057_Rv1040c-Rv1041c	1163377	1164571
1163945	2	0	0	2	0	1	1	1	IG1057_Rv1040c-Rv1041c	1163377	1164571
1164260	1	0	0	1	0	1	1	1	IG1057_Rv1040c-Rv1041c	1163377	1164571
1164272	1	0	0	1	0	1	1	1	IG1057_Rv1040c-Rv1041c	1163377	1164571
1164301	1	0	0	1	0	1	1	1	IG1057_Rv1040c-Rv1041c	1163377	1164571
1164336	142	0	0	142	0	1	1	1	IG1057_Rv1040c-Rv1041c	1163377	1164571
1164361	8	0	0	8	0	1	1	1	IG1057_Rv1040c-Rv1041c	1163377	1164571
1164566	1	0	0	1	0	1	1	1	IG1057_Rv1040c-Rv1041c	1163377	1164571
1164571	45	0	0	45	0	1	1	1	IG1057_Rv1040c-Rv1041c	1163377	1164571
1164809	20	0	20	0	0	0	0	0	Rv1041c	1164572	1165435
1165114	211	0	211	0	0	0	0	0	Rv1041c	1164572	1165435
1165114	211	0	211	0	0	0	0	0	Rv1042c	1165092	1165499
1165145	1	0	1	0	0	0	0	0	Rv1041c	1164572	1165435
1165145	1	0	1	0	0	0	0	0	Rv1042c	1165092	1165499
1165375	1	0	0	1	0	1	1	1	Rv1041c	1164572	1165435
1165375	1	0	0	1	0	1	1	1	Rv1042c	1165092	1165499
1169308	10	0	1	9	0	0.9	1	0.947368	IG1063_Rv1046c-Rv1047	1169229	1169422
1169447	17	0	14	3	0	0.176	1	0.29932	Rv1047	1169423	1170670
1169474	1	0	1	0	0	0	0	0	Rv1047	1169423	1170670
1169668	2	0	2	0	0	0	0	0	Rv1047	1169423	1170670
1169932	1	0	1	0	0	0	0	0	Rv1047	1169423	1170670
1169965	53	0	53	0	0	0	0	0	Rv1047	1169423	1170670
1170278	7	0	7	0	0	0	0	0	Rv1047	1169423	1170670
1170404	132	0	132	0	0	0	0	0	Rv1047	1169423	1170670
1170697	1	0	0	1	0	1	1	1	IG1064_Rv1047-Rv1048c	1170671	1171037
1170848	1	0	0	1	0	1	1	1	IG1064_Rv1047-Rv1048c	1170671	1171037
1170857	5	0	0	5	0	1	1	1	IG1064_Rv1047-Rv1048c	1170671	1171037
1171007	6	0	0	6	0	1	1	1	IG1064_Rv1047-Rv1048c	1170671	1171037
1176753	1	0	0	1	0	1	1	1	IG1070_Rv1053c-Rv1054	1176287	1176927
1176780	1	0	0	1	0	1	1	1	IG1070_Rv1053c-Rv1054	1176287	1176927
1177157	4	0	0	4	0	1	1	1	Rv1054	1176928	1177242
1177184	2	0	0	2	0	1	1	1	Rv1054	1176928	1177242
1188509	2	0	1	1	0	0.5	1	0.666667	Rv1067c	1188421	1190424
1188879	1	0	1	0	0	0	0	0	Rv1067c	1188421	1190424
1188985	2	0	2	0	0	0	0	0	Rv1067c	1188421	1190424
1188997	3	0	1	2	0	0.667	1	0.80024	Rv1067c	1188421	1190424
1189108	1	0	0	1	0	1	1	1	Rv1067c	1188421	1190424
1189245	1	0	0	1	0	1	1	1	Rv1067c	1188421	1190424
1189438	2	0	2	0	0	0	0	0	Rv1067c	1188421	1190424
1189448	1	0	1	0	0	0	0	0	Rv1067c	1188421	1190424
1189459	1	0	1	0	0	0	0	0	Rv1067c	1188421	1190424
1189510	1	0	0	1	0	1	1	1	Rv1067c	1188421	1190424
1189538	1	0	1	0	0	0	0	0	Rv1067c	1188421	1190424
1189578	216	0	216	0	0	0	0	0	Rv1067c	1188421	1190424
1189580	216	0	216	0	0	0	0	0	Rv1067c	1188421	1190424
1189581	216	0	216	0	0	0	0	0	Rv1067c	1188421	1190424
1189582	216	0	216	0	0	0	0	0	Rv1067c	1188421	1190424
1189583	216	0	216	0	0	0	0	0	Rv1067c	1188421	1190424
1189600	1	0	1	0	0	0	0	0	Rv1067c	1188421	1190424
1189606	1	0	1	0	0	0	0	0	Rv1067c	1188421	1190424
1189688	1	0	1	0	0	0	0	0	Rv1067c	1188421	1190424
1189689	1	0	1	0	0	0	0	0	Rv1067c	1188421	1190424
1189703	1	0	1	0	0	0	0	0	Rv1067c	1188421	1190424
1189704	1	0	1	0	0	0	0	0	Rv1067c	1188421	1190424
1189705	1	0	1	0	0	0	0	0	Rv1067c	1188421	1190424
1189709	1	0	1	0	0	0	0	0	Rv1067c	1188421	1190424
1189710	1	0	1	0	0	0	0	0	Rv1067c	1188421	1190424
1189727	1	0	1	0	0	0	0	0	Rv1067c	1188421	1190424
1189729	1	0	1	0	0	0	0	0	Rv1067c	1188421	1190424
1189829	206	0	206	0	0	0	0	0	Rv1067c	1188421	1190424
1189836	206	0	206	0	0	0	0	0	Rv1067c	1188421	1190424
1189837	206	0	206	0	0	0	0	0	Rv1067c	1188421	1190424
1189838	206	0	206	0	0	0	0	0	Rv1067c	1188421	1190424
1189839	206	0	206	0	0	0	0	0	Rv1067c	1188421	1190424
1189845	1	0	1	0	0	0	0	0	Rv1067c	1188421	1190424
1189865	3	0	3	0	0	0	0	0	Rv1067c	1188421	1190424
1189921	16	0	16	0	0	0	0	0	Rv1067c	1188421	1190424
1189932	2	0	2	0	0	0	0	0	Rv1067c	1188421	1190424
1190017	208	0	142	66	0	0.317	1	0.481397	Rv1067c	1188421	1190424
1190093	73	0	4	69	0	0.945	1	0.971722	Rv1067c	1188421	1190424
1190137	2	0	0	2	0	1	1	1	Rv1067c	1188421	1190424
1190143	3	0	0	3	0	1	1	1	Rv1067c	1188421	1190424
1190154	16	0	0	16	0	1	1	1	Rv1067c	1188421	1190424
1190435	1	0	0	1	0	1	1	1	IG1084_Rv1067c-Rv1068c	1190425	1190756
1190575	1	0	0	1	0	1	1	1	IG1084_Rv1067c-Rv1068c	1190425	1190756
1190989	1	0	1	0	0	0	0	0	Rv1068c	1190757	1192148
1190990	1	0	1	0	0	0	0	0	Rv1068c	1190757	1192148
1191135	209	0	120	89	0	0.426	1	0.597475	Rv1068c	1190757	1192148
1191145	1	0	0	1	0	1	1	1	Rv1068c	1190757	1192148
1191358	10	0	9	1	0	0.1	1	0.181818	Rv1068c	1190757	1192148
1191373	1	0	1	0	0	0	0	0	Rv1068c	1190757	1192148
1191376	4	0	3	1	0	0.25	1	0.4	Rv1068c	1190757	1192148
1191377	2	0	2	0	0	0	0	0	Rv1068c	1190757	1192148
1191387	6	0	5	1	0	0.167	1	0.286204	Rv1068c	1190757	1192148
1191393	2	0	2	0	0	0	0	0	Rv1068c	1190757	1192148
1191397	2	0	2	0	0	0	0	0	Rv1068c	1190757	1192148
1191398	2	0	2	0	0	0	0	0	Rv1068c	1190757	1192148
1191407	2	0	2	0	0	0	0	0	Rv1068c	1190757	1192148
1191410	3	0	3	0	0	0	0	0	Rv1068c	1190757	1192148
1191421	2	0	2	0	0	0	0	0	Rv1068c	1190757	1192148
1191424	2	0	2	0	0	0	0	0	Rv1068c	1190757	1192148
1191427	2	0	2	0	0	0	0	0	Rv1068c	1190757	1192148
1191433	2	0	2	0	0	0	0	0	Rv1068c	1190757	1192148
1191434	2	0	2	0	0	0	0	0	Rv1068c	1190757	1192148
1191438	4	0	4	0	0	0	0	0	Rv1068c	1190757	1192148
1191441	2	0	2	0	0	0	0	0	Rv1068c	1190757	1192148
1191442	2	0	2	0	0	0	0	0	Rv1068c	1190757	1192148
1191443	2	0	2	0	0	0	0	0	Rv1068c	1190757	1192148
1191444	2	0	2	0	0	0	0	0	Rv1068c	1190757	1192148
1191450	135	0	107	28	0	0.207	1	0.342999	Rv1068c	1190757	1192148
1191451	2	0	2	0	0	0	0	0	Rv1068c	1190757	1192148
1191453	137	0	114	23	0	0.168	1	0.287671	Rv1068c	1190757	1192148
1191460	2	0	2	0	0	0	0	0	Rv1068c	1190757	1192148
1191462	2	0	2	0	0	0	0	0	Rv1068c	1190757	1192148
1191497	69	0	69	0	0	0	0	0	Rv1068c	1190757	1192148
1191604	3	0	3	0	0	0	0	0	Rv1068c	1190757	1192148
1191605	1	0	1	0	0	0	0	0	Rv1068c	1190757	1192148
1191629	1	0	1	0	0	0	0	0	Rv1068c	1190757	1192148
1191656	1	0	1	0	0	0	0	0	Rv1068c	1190757	1192148
1191741	72	0	55	17	0	0.236	1	0.381877	Rv1068c	1190757	1192148
1191817	12	0	5	7	0	0.583	1	0.736576	Rv1068c	1190757	1192148
1191861	8	0	2	6	0	0.75	1	0.857143	Rv1068c	1190757	1192148
1191867	5	0	0	5	0	1	1	1	Rv1068c	1190757	1192148
1191975	1	0	0	1	0	1	1	1	Rv1068c	1190757	1192148
1192029	1	0	0	1	0	1	1	1	Rv1068c	1190757	1192148
1192108	1	0	0	1	0	1	1	1	Rv1068c	1190757	1192148
1211435	5	0	0	5	0	1	1	1	IG1103_Rv1086-Rv1087	1211384	1211559
1211964	1	0	0	1	0	1	1	1	Rv1087	1211560	1213863
1212076	59	0	42	17	0	0.288	1	0.447205	Rv1087	1211560	1213863
1212201	1	0	1	0	0	0	0	0	Rv1087	1211560	1213863
1212432	4	0	4	0	0	0	0	0	Rv1087	1211560	1213863
1212608	6	0	6	0	0	0	0	0	Rv1087	1211560	1213863
1212661	1	0	1	0	0	0	0	0	Rv1087	1211560	1213863
1212704	2	0	2	0	0	0	0	0	Rv1087	1211560	1213863
1212723	2	0	2	0	0	0	0	0	Rv1087	1211560	1213863
1212725	2	0	2	0	0	0	0	0	Rv1087	1211560	1213863
1212726	2	0	2	0	0	0	0	0	Rv1087	1211560	1213863
1212727	2	0	2	0	0	0	0	0	Rv1087	1211560	1213863
1212753	1	0	0	1	0	1	1	1	Rv1087	1211560	1213863
1212763	2	0	2	0	0	0	0	0	Rv1087	1211560	1213863
1212801	2	0	2	0	0	0	0	0	Rv1087	1211560	1213863
1212804	2	0	2	0	0	0	0	0	Rv1087	1211560	1213863
1212809	2	0	2	0	0	0	0	0	Rv1087	1211560	1213863
1212813	2	0	2	0	0	0	0	0	Rv1087	1211560	1213863
1212816	2	0	2	0	0	0	0	0	Rv1087	1211560	1213863
1212817	1	0	1	0	0	0	0	0	Rv1087	1211560	1213863
1212825	2	0	2	0	0	0	0	0	Rv1087	1211560	1213863
1212827	2	0	2	0	0	0	0	0	Rv1087	1211560	1213863
1212834	2	0	2	0	0	0	0	0	Rv1087	1211560	1213863
1212837	2	0	2	0	0	0	0	0	Rv1087	1211560	1213863
1212971	2	0	2	0	0	0	0	0	Rv1087	1211560	1213863
1213024	213	0	160	53	0	0.249	1	0.398719	Rv1087	1211560	1213863
1213025	213	0	158	55	0	0.258	1	0.410175	Rv1087	1211560	1213863
1213294	1	0	0	1	0	1	1	1	Rv1087	1211560	1213863
1213406	215	0	127	88	0	0.409	1	0.580554	Rv1087	1211560	1213863
1213482	1	0	1	0	0	0	0	0	Rv1087	1211560	1213863
1213623	4	0	1	3	0	0.75	1	0.857143	Rv1087	1211560	1213863
1213938	1	0	0	1	0	1	1	1	IG1104_Rv1087-Rv1087A	1213864	1214039
1214701	1	0	0	1	0	1	1	1	Rv1088	1214513	1214947
1214868	17	0	0	17	0	1	1	1	Rv1088	1214513	1214947
1214868	17	0	0	17	0	1	1	1	Rv1089	1214769	1215131
1214909	2	0	0	2	0	1	1	1	Rv1088	1214513	1214947
1214909	2	0	0	2	0	1	1	1	Rv1089	1214769	1215131
1215093	1	0	0	1	0	1	1	1	Rv1089	1214769	1215131
1216074	1	0	0	1	0	1	1	1	IG1109_Rv1090-Rv1091	1216055	1216468
1216378	1	0	0	1	0	1	1	1	IG1109_Rv1090-Rv1091	1216055	1216468
1216731	1	0	0	1	0	1	1	1	Rv1091	1216469	1219030
1216883	1	1	0	0	0	0	0	0	Rv1091	1216469	1219030
1216956	1	0	1	0	0	0	0	0	Rv1091	1216469	1219030
1216986	1	0	1	0	0	0	0	0	Rv1091	1216469	1219030
1217003	1	0	1	0	0	0	0	0	Rv1091	1216469	1219030
1217055	1	0	1	0	0	0	0	0	Rv1091	1216469	1219030
1217066	1	0	1	0	0	0	0	0	Rv1091	1216469	1219030
1217157	4	0	4	0	0	0	0	0	Rv1091	1216469	1219030
1217549	4	0	4	0	0	0	0	0	Rv1091	1216469	1219030
1217573	15	0	15	0	0	0	0	0	Rv1091	1216469	1219030
1217574	15	0	15	0	0	0	0	0	Rv1091	1216469	1219030
1217743	5	0	5	0	0	0	0	0	Rv1091	1216469	1219030
1217910	2	0	2	0	0	0	0	0	Rv1091	1216469	1219030
1217989	1	0	1	0	0	0	0	0	Rv1091	1216469	1219030
1218137	1	0	1	0	0	0	0	0	Rv1091	1216469	1219030
1218168	1	0	0	1	0	1	1	1	Rv1091	1216469	1219030
1218172	2	0	2	0	0	0	0	0	Rv1091	1216469	1219030
1218301	1	0	0	1	0	1	1	1	Rv1091	1216469	1219030
1218399	2	0	1	1	0	0.5	1	0.666667	Rv1091	1216469	1219030
1218430	1	0	1	0	0	0	0	0	Rv1091	1216469	1219030
1218534	15	0	4	11	0	0.733	1	0.845932	Rv1091	1216469	1219030
1218592	3	0	2	1	0	0.333	1	0.499625	Rv1091	1216469	1219030
1218658	4	0	1	3	0	0.75	1	0.857143	Rv1091	1216469	1219030
1218689	3	0	2	1	0	0.333	1	0.499625	Rv1091	1216469	1219030
1218721	1	0	1	0	0	0	0	0	Rv1091	1216469	1219030
1218737	59	0	19	40	0	0.678	1	0.808105	Rv1091	1216469	1219030
1218896	4	0	0	4	0	1	1	1	Rv1091	1216469	1219030
1219077	1	0	0	1	0	1	1	1	IG1110_Rv1091-Rv1092c	1219031	1219247
1251614	1	0	0	1	0	1	1	1	IG1147_Rv1127c-Rv1128c	1251405	1251616
1251652	1	1	0	0	0	0	0	0	Rv1128c	1251617	1252972
1251726	1	0	0	1	0	1	1	1	Rv1128c	1251617	1252972
1251932	4	0	0	4	0	1	1	1	Rv1128c	1251617	1252972
1251955	3	0	0	3	0	1	1	1	Rv1128c	1251617	1252972
1251982	1	0	0	1	0	1	1	1	Rv1128c	1251617	1252972
1252071	1	0	0	1	0	1	1	1	Rv1128c	1251617	1252972
1252159	3	0	0	3	0	1	1	1	Rv1128c	1251617	1252972
1252164	137	0	0	137	0	1	1	1	Rv1128c	1251617	1252972
1252229	1	0	0	1	0	1	1	1	Rv1128c	1251617	1252972
1252440	1	0	0	1	0	1	1	1	Rv1128c	1251617	1252972
1252479	2	0	0	2	0	1	1	1	Rv1128c	1251617	1252972
1252946	1	0	0	1	0	1	1	1	Rv1128c	1251617	1252972
1262161	3	0	0	3	0	1	1	1	IG1154_Rv1134-Rv1135c	1262159	1262271
1262172	1	0	0	1	0	1	1	1	IG1154_Rv1134-Rv1135c	1262159	1262271
1262193	3	0	0	3	0	1	1	1	IG1154_Rv1134-Rv1135c	1262159	1262271
1262754	1	0	0	1	0	1	1	1	Rv1135c	1262272	1264128
1262859	2	0	0	2	0	1	1	1	Rv1135c	1262272	1264128
1263175	2	0	0	2	0	1	1	1	Rv1135c	1262272	1264128
1263499	1	0	0	1	0	1	1	1	Rv1135c	1262272	1264128
1263559	1	0	0	1	0	1	1	1	Rv1135c	1262272	1264128
1263650	3	0	0	3	0	1	1	1	Rv1135c	1262272	1264128
1263945	1	0	0	1	0	1	1	1	Rv1135c	1262272	1264128
1264151	2	0	0	2	0	1	1	1	IG1155_Rv1135c-Rv1135A	1264129	1264313
1264224	1	0	0	1	0	1	1	1	IG1155_Rv1135c-Rv1135A	1264129	1264313
1275608	1	0	0	1	0	1	1	1	IG1168_Rv1147-Rv1148c	1275551	1276299
1275660	2	0	0	2	0	1	1	1	IG1168_Rv1147-Rv1148c	1275551	1276299
1275673	1	0	0	1	0	1	1	1	IG1168_Rv1147-Rv1148c	1275551	1276299
1275760	2	0	0	2	0	1	1	1	IG1168_Rv1147-Rv1148c	1275551	1276299
1275932	1	0	0	1	0	1	1	1	IG1168_Rv1147-Rv1148c	1275551	1276299
1275957	137	0	0	137	0	1	1	1	IG1168_Rv1147-Rv1148c	1275551	1276299
1275958	1	0	0	1	0	1	1	1	IG1168_Rv1147-Rv1148c	1275551	1276299
1276218	1	0	0	1	0	1	1	1	IG1168_Rv1147-Rv1148c	1275551	1276299
1276321	57	0	4	53	0	0.93	1	0.963731	Rv1148c	1276300	1277748
1276322	57	0	4	53	0	0.93	1	0.963731	Rv1148c	1276300	1277748
1276340	54	0	5	49	0	0.907	1	0.951232	Rv1148c	1276300	1277748
1276360	54	0	42	12	0	0.222	1	0.363339	Rv1148c	1276300	1277748
1276363	54	0	44	10	0	0.185	1	0.312236	Rv1148c	1276300	1277748
1276366	54	0	47	7	0	0.13	1	0.230088	Rv1148c	1276300	1277748
1276375	53	0	38	15	0	0.283	1	0.441154	Rv1148c	1276300	1277748
1276381	53	0	52	1	0	0.019	1	0.0372915	Rv1148c	1276300	1277748
1276383	53	0	52	1	0	0.019	1	0.0372915	Rv1148c	1276300	1277748
1276387	53	0	53	0	0	0	0	0	Rv1148c	1276300	1277748
1276389	53	0	53	0	0	0	0	0	Rv1148c	1276300	1277748
1276390	53	0	53	0	0	0	0	0	Rv1148c	1276300	1277748
1276393	53	0	53	0	0	0	0	0	Rv1148c	1276300	1277748
1276405	53	0	52	1	0	0.019	1	0.0372915	Rv1148c	1276300	1277748
1276414	55	0	52	3	0	0.055	1	0.104265	Rv1148c	1276300	1277748
1276416	55	0	52	3	0	0.055	1	0.104265	Rv1148c	1276300	1277748
1276423	53	0	53	0	0	0	0	0	Rv1148c	1276300	1277748
1276432	61	0	53	8	0	0.131	1	0.231653	Rv1148c	1276300	1277748
1276477	1	0	0	1	0	1	1	1	Rv1148c	1276300	1277748
1276505	2	0	0	2	0	1	1	1	Rv1148c	1276300	1277748
1276543	2	0	0	2	0	1	1	1	Rv1148c	1276300	1277748
1276588	76	0	56	20	0	0.263	1	0.416469	Rv1148c	1276300	1277748
1276611	1	0	0	1	0	1	1	1	Rv1148c	1276300	1277748
1276683	18	0	13	5	0	0.278	1	0.435055	Rv1148c	1276300	1277748
1276684	18	0	13	5	0	0.278	1	0.435055	Rv1148c	1276300	1277748
1276689	16	0	13	3	0	0.188	1	0.316498	Rv1148c	1276300	1277748
1276771	58	0	58	0	0	0	0	0	Rv1148c	1276300	1277748
1276774	58	0	58	0	0	0	0	0	Rv1148c	1276300	1277748
1276794	59	0	59	0	0	0	0	0	Rv1148c	1276300	1277748
1276795	59	0	59	0	0	0	0	0	Rv1148c	1276300	1277748
1276798	59	0	59	0	0	0	0	0	Rv1148c	1276300	1277748
1276806	59	0	59	0	0	0	0	0	Rv1148c	1276300	1277748
1276811	59	0	59	0	0	0	0	0	Rv1148c	1276300	1277748
1276812	59	0	59	0	0	0	0	0	Rv1148c	1276300	1277748
1276813	59	0	59	0	0	0	0	0	Rv1148c	1276300	1277748
1276816	59	0	59	0	0	0	0	0	Rv1148c	1276300	1277748
1276819	59	0	59	0	0	0	0	0	Rv1148c	1276300	1277748
1276822	60	0	59	1	0	0.017	1	0.0334317	Rv1148c	1276300	1277748
1276842	65	0	65	0	0	0	0	0	Rv1148c	1276300	1277748
1276843	65	0	65	0	0	0	0	0	Rv1148c	1276300	1277748
1276846	65	0	65	0	0	0	0	0	Rv1148c	1276300	1277748
1276853	65	0	65	0	0	0	0	0	Rv1148c	1276300	1277748
1276860	65	0	65	0	0	0	0	0	Rv1148c	1276300	1277748
1276861	65	0	65	0	0	0	0	0	Rv1148c	1276300	1277748
1276864	65	0	65	0	0	0	0	0	Rv1148c	1276300	1277748
1276865	65	0	65	0	0	0	0	0	Rv1148c	1276300	1277748
1276867	65	0	65	0	0	0	0	0	Rv1148c	1276300	1277748
1276873	65	0	65	0	0	0	0	0	Rv1148c	1276300	1277748
1276875	65	0	65	0	0	0	0	0	Rv1148c	1276300	1277748
1276876	65	0	65	0	0	0	0	0	Rv1148c	1276300	1277748
1276882	66	0	65	1	0	0.015	1	0.0295567	Rv1148c	1276300	1277748
1276885	66	0	65	1	0	0.015	1	0.0295567	Rv1148c	1276300	1277748
1276931	4	0	0	4	0	1	1	1	Rv1148c	1276300	1277748
1276938	38	0	9	29	0	0.763	1	0.86557	Rv1148c	1276300	1277748
1277432	1	0	1	0	0	0	0	0	Rv1148c	1276300	1277748
1277668	1	0	0	1	0	1	1	1	Rv1148c	1276300	1277748
1277730	3	0	2	1	0	0.333	1	0.499625	Rv1148c	1276300	1277748
1277731	3	0	2	1	0	0.333	1	0.499625	Rv1148c	1276300	1277748
1277737	2	0	2	0	0	0	0	0	Rv1148c	1276300	1277748
1277738	2	0	2	0	0	0	0	0	Rv1148c	1276300	1277748
1277791	1	0	0	1	0	1	1	1	IG1169_Rv1148c-Rv1149	1277749	1277892
1277795	1	0	0	1	0	1	1	1	IG1169_Rv1148c-Rv1149	1277749	1277892
1277915	1	0	0	1	0	1	1	1	Rv1149	1277893	1278300
1278113	1	0	1	0	0	0	0	0	Rv1149	1277893	1278300
1278278	212	0	212	0	0	0	0	0	Rv1149	1277893	1278300
1278568	4	0	4	0	0	0	0	0	IG1170_Rv1149-Rv1151c	1278301	1278903
1278583	79	0	78	1	0	0.013	1	0.0256663	IG1170_Rv1149-Rv1151c	1278301	1278903
1298801	1	0	0	1	0	1	1	1	Rv1168c	1298764	1299804
1298871	2	0	0	2	0	1	1	1	Rv1168c	1298764	1299804
1298883	1	0	0	1	0	1	1	1	Rv1168c	1298764	1299804
1299219	1	0	0	1	0	1	1	1	Rv1168c	1298764	1299804
1299305	4	0	0	4	0	1	1	1	Rv1168c	1298764	1299804
1299407	3	0	0	3	0	1	1	1	Rv1168c	1298764	1299804
1300230	1	0	0	1	0	1	1	1	IG1190_Rv1169c-Rv1170	1300125	1300303
1300290	1	0	0	1	0	1	1	1	IG1190_Rv1169c-Rv1170	1300125	1300303
1301936	1	0	0	1	0	1	1	1	Rv1172c	1301755	1302681
1302220	4	0	0	4	0	1	1	1	Rv1172c	1301755	1302681
1302283	1	0	0	1	0	1	1	1	Rv1172c	1301755	1302681
1302481	3	0	0	3	0	1	1	1	Rv1172c	1301755	1302681
1302717	1	0	0	1	0	1	1	1	IG1193_Rv1172c-Rv1173	1302682	1302930
1302899	1	0	0	1	0	1	1	1	IG1193_Rv1172c-Rv1173	1302682	1302930
1338699	1	0	0	1	0	1	1	1	IG1215_Rv1194c-Rv1195	1338514	1339002
1338700	3	0	0	3	0	1	1	1	IG1215_Rv1194c-Rv1195	1338514	1339002
1338830	2	0	0	2	0	1	1	1	IG1215_Rv1194c-Rv1195	1338514	1339002
1338880	1	0	0	1	0	1	1	1	IG1215_Rv1194c-Rv1195	1338514	1339002
1339165	1	0	0	1	0	1	1	1	Rv1195	1339003	1339302
1339304	3	0	0	3	0	1	1	1	IG1216_Rv1195-Rv1196	1339303	1339348
1339399	33	0	3	30	0	0.909	1	0.952331	Rv1196	1339349	1340524
1339432	25	0	7	18	0	0.72	1	0.837209	Rv1196	1339349	1340524
1339435	25	0	6	19	0	0.76	1	0.863636	Rv1196	1339349	1340524
1339436	25	0	7	18	0	0.72	1	0.837209	Rv1196	1339349	1340524
1339511	3	0	1	2	0	0.667	1	0.80024	Rv1196	1339349	1340524
1339512	3	0	1	2	0	0.667	1	0.80024	Rv1196	1339349	1340524
1339516	1	0	1	0	0	0	0	0	Rv1196	1339349	1340524
1339741	65	0	9	56	0	0.862	1	0.925886	Rv1196	1339349	1340524
1339751	1	0	0	1	0	1	1	1	Rv1196	1339349	1340524
1339774	67	0	7	60	0	0.896	1	0.945148	Rv1196	1339349	1340524
1339785	1	0	0	1	0	1	1	1	Rv1196	1339349	1340524
1339819	1	0	1	0	0	0	0	0	Rv1196	1339349	1340524
1339820	1	0	1	0	0	0	0	0	Rv1196	1339349	1340524
1339823	3	0	1	2	0	0.667	1	0.80024	Rv1196	1339349	1340524
1339837	4	0	4	0	0	0	0	0	Rv1196	1339349	1340524
1339839	4	0	4	0	0	0	0	0	Rv1196	1339349	1340524
1339841	4	0	4	0	0	0	0	0	Rv1196	1339349	1340524
1339861	4	0	4	0	0	0	0	0	Rv1196	1339349	1340524
1339864	4	0	4	0	0	0	0	0	Rv1196	1339349	1340524
1339867	4	0	4	0	0	0	0	0	Rv1196	1339349	1340524
1339868	4	0	4	0	0	0	0	0	Rv1196	1339349	1340524
1339869	4	0	4	0	0	0	0	0	Rv1196	1339349	1340524
1339873	4	0	4	0	0	0	0	0	Rv1196	1339349	1340524
1339878	4	0	4	0	0	0	0	0	Rv1196	1339349	1340524
1339880	4	0	4	0	0	0	0	0	Rv1196	1339349	1340524
1339882	4	0	4	0	0	0	0	0	Rv1196	1339349	1340524
1339885	4	0	4	0	0	0	0	0	Rv1196	1339349	1340524
1339894	13	0	3	10	0	0.769	1	0.869418	Rv1196	1339349	1340524
1339905	5	0	1	4	0	0.8	1	0.888889	Rv1196	1339349	1340524
1339922	1	0	0	1	0	1	1	1	Rv1196	1339349	1340524
1339923	1	0	0	1	0	1	1	1	Rv1196	1339349	1340524
1339966	16	0	0	16	0	1	1	1	Rv1196	1339349	1340524
1339978	15	0	0	15	0	1	1	1	Rv1196	1339349	1340524
1339982	1	0	0	1	0	1	1	1	Rv1196	1339349	1340524
1339994	1	0	1	0	0	0	0	0	Rv1196	1339349	1340524
1339996	1	0	1	0	0	0	0	0	Rv1196	1339349	1340524
1339997	1	0	1	0	0	0	0	0	Rv1196	1339349	1340524
1340001	1	0	1	0	0	0	0	0	Rv1196	1339349	1340524
1340003	1	0	1	0	0	0	0	0	Rv1196	1339349	1340524
1340004	1	0	1	0	0	0	0	0	Rv1196	1339349	1340524
1340021	1	0	1	0	0	0	0	0	Rv1196	1339349	1340524
1340025	1	0	1	0	0	0	0	0	Rv1196	1339349	1340524
1340026	1	0	1	0	0	0	0	0	Rv1196	1339349	1340524
1340029	1	0	1	0	0	0	0	0	Rv1196	1339349	1340524
1340035	1	0	1	0	0	0	0	0	Rv1196	1339349	1340524
1340036	1	0	1	0	0	0	0	0	Rv1196	1339349	1340524
1340038	1	0	1	0	0	0	0	0	Rv1196	1339349	1340524
1340039	1	0	1	0	0	0	0	0	Rv1196	1339349	1340524
1340052	215	0	2	213	0	0.991	1	0.99548	Rv1196	1339349	1340524
1340093	7	0	0	7	0	1	1	1	Rv1196	1339349	1340524
1340123	6	0	2	4	0	0.667	1	0.80024	Rv1196	1339349	1340524
1340127	6	0	2	4	0	0.667	1	0.80024	Rv1196	1339349	1340524
1340135	2	0	2	0	0	0	0	0	Rv1196	1339349	1340524
1340136	2	0	0	2	0	1	1	1	Rv1196	1339349	1340524
1340173	3	0	0	3	0	1	1	1	Rv1196	1339349	1340524
1340183	3	0	0	3	0	1	1	1	Rv1196	1339349	1340524
1340195	1	0	1	0	0	0	0	0	Rv1196	1339349	1340524
1340206	2	0	0	2	0	1	1	1	Rv1196	1339349	1340524
1340207	1	0	1	0	0	0	0	0	Rv1196	1339349	1340524
1340208	19	0	0	19	0	1	1	1	Rv1196	1339349	1340524
1340256	3	0	1	2	0	0.667	1	0.80024	Rv1196	1339349	1340524
1340313	1	0	0	1	0	1	1	1	Rv1196	1339349	1340524
1340314	1	0	0	1	0	1	1	1	Rv1196	1339349	1340524
1340317	1	0	0	1	0	1	1	1	Rv1196	1339349	1340524
1340338	1	0	0	1	0	1	1	1	Rv1196	1339349	1340524
1340500	3	0	0	3	0	1	1	1	Rv1196	1339349	1340524
1340525	1	0	0	1	0	1	1	1	IG1217_Rv1196-Rv1197	1340525	1340658
1340578	1	0	0	1	0	1	1	1	IG1217_Rv1196-Rv1197	1340525	1340658
1340640	1	0	0	1	0	1	1	1	IG1217_Rv1196-Rv1197	1340525	1340658
1340657	6	0	1	5	0	0.833	1	0.908893	IG1217_Rv1196-Rv1197	1340525	1340658
1341295	8	0	0	8	0	1	1	1	IG1219_Rv1198-Rv1199c	1341291	1341357
1341346	1	0	0	1	0	1	1	1	IG1219_Rv1198-Rv1199c	1341291	1341357
1341426	1	0	0	1	0	1	1	1	Rv1199c	1341358	1342605
1341606	1	0	1	0	0	0	0	0	Rv1199c	1341358	1342605
1341624	129	0	129	0	0	0	0	0	Rv1199c	1341358	1342605
1341663	1	0	1	0	0	0	0	0	Rv1199c	1341358	1342605
1341750	53	0	53	0	0	0	0	0	Rv1199c	1341358	1342605
1341848	1	0	1	0	0	0	0	0	Rv1199c	1341358	1342605
1342063	119	0	119	0	0	0	0	0	Rv1199c	1341358	1342605
1342237	1	0	1	0	0	0	0	0	Rv1199c	1341358	1342605
1342360	1	0	1	0	0	0	0	0	Rv1199c	1341358	1342605
1342503	1	0	1	0	0	0	0	0	Rv1199c	1341358	1342605
1342581	98	0	44	54	0	0.551	1	0.710509	Rv1199c	1341358	1342605
1342623	1	0	0	1	0	1	1	1	IG1220_Rv1199c-Rv1200	1342606	1342941
1342640	1	0	0	1	0	1	1	1	IG1220_Rv1199c-Rv1200	1342606	1342941
1342643	1	0	0	1	0	1	1	1	IG1220_Rv1199c-Rv1200	1342606	1342941
1342726	1	0	0	1	0	1	1	1	IG1220_Rv1199c-Rv1200	1342606	1342941
1342855	1	0	0	1	0	1	1	1	IG1220_Rv1199c-Rv1200	1342606	1342941
1342871	1	0	0	1	0	1	1	1	IG1220_Rv1199c-Rv1200	1342606	1342941
1357114	4	0	1	3	0	0.75	1	0.857143	IG1234_Rv1213-Rv1214c	1357051	1357292
1357308	4	0	0	4	0	1	1	1	Rv1214c	1357293	1357625
1357309	4	0	0	4	0	1	1	1	Rv1214c	1357293	1357625
1357605	2	0	0	2	0	1	1	1	Rv1214c	1357293	1357625
1357619	1	0	0	1	0	1	1	1	Rv1214c	1357293	1357625
1385962	1	0	1	0	0	0	0	0	Rv1243c	1384989	1386677
1386041	1	0	1	0	0	0	0	0	Rv1243c	1384989	1386677
1386546	1	0	0	1	0	1	1	1	Rv1243c	1384989	1386677
1468165	1	0	0	1	0	1	1	1	IG1334_Rv1312-Rv1313c	1468132	1468170
1468208	182	0	0	182	0	1	1	1	Rv1313c	1468171	1469505
1468345	1	0	0	1	0	1	1	1	Rv1313c	1468171	1469505
1468420	216	0	216	0	0	0	0	0	Rv1313c	1468171	1469505
1468492	6	0	6	0	0	0	0	0	Rv1313c	1468171	1469505
1468701	3	0	3	0	0	0	0	0	Rv1313c	1468171	1469505
1468916	215	0	215	0	0	0	0	0	Rv1313c	1468171	1469505
1468917	215	0	215	0	0	0	0	0	Rv1313c	1468171	1469505
1468920	215	0	215	0	0	0	0	0	Rv1313c	1468171	1469505
1468926	1	0	1	0	0	0	0	0	Rv1313c	1468171	1469505
1469059	1	0	1	0	0	0	0	0	Rv1313c	1468171	1469505
1469138	1	0	1	0	0	0	0	0	Rv1313c	1468171	1469505
1469372	2	0	2	0	0	0	0	0	Rv1313c	1468171	1469505
1469387	1	0	1	0	0	0	0	0	Rv1313c	1468171	1469505
1469421	1	0	1	0	0	0	0	0	Rv1313c	1468171	1469505
1469643	1	0	0	1	0	1	1	1	IG1335_Rv1313c-Rv1314c	1469506	1469670
1469644	1	0	0	1	0	1	1	1	IG1335_Rv1313c-Rv1314c	1469506	1469670
1488182	1	0	0	1	0	1	1	1	Rv1325c	1488154	1489965
1488421	1	1	0	0	0	0	0	0	Rv1325c	1488154	1489965
1488424	1	1	0	0	0	0	0	0	Rv1325c	1488154	1489965
1488428	2	0	2	0	0	0	0	0	Rv1325c	1488154	1489965
1488645	216	0	191	25	0	0.116	1	0.207885	Rv1325c	1488154	1489965
1488793	58	0	54	4	0	0.069	1	0.129093	Rv1325c	1488154	1489965
1489008	1	0	1	0	0	0	0	0	Rv1325c	1488154	1489965
1489142	2	0	2	0	0	0	0	0	Rv1325c	1488154	1489965
1489162	1	0	1	0	0	0	0	0	Rv1325c	1488154	1489965
1489339	1	0	1	0	0	0	0	0	Rv1325c	1488154	1489965
1489708	1	0	0	1	0	1	1	1	Rv1325c	1488154	1489965
1532480	1	0	0	1	0	1	1	1	Rv1361c	1532443	1533633
1532535	1	0	0	1	0	1	1	1	Rv1361c	1532443	1533633
1532635	7	0	0	7	0	1	1	1	Rv1361c	1532443	1533633
1532656	14	0	5	9	0	0.643	1	0.782715	Rv1361c	1532443	1533633
1532659	14	0	6	8	0	0.571	1	0.726926	Rv1361c	1532443	1533633
1532660	14	0	6	8	0	0.571	1	0.726926	Rv1361c	1532443	1533633
1532728	1	0	0	1	0	1	1	1	Rv1361c	1532443	1533633
1532777	59	0	14	45	0	0.763	1	0.86557	Rv1361c	1532443	1533633
1532778	59	0	14	45	0	0.763	1	0.86557	Rv1361c	1532443	1533633
1532790	4	0	0	4	0	1	1	1	Rv1361c	1532443	1533633
1532802	1	0	1	0	0	0	0	0	Rv1361c	1532443	1533633
1532812	3	0	3	0	0	0	0	0	Rv1361c	1532443	1533633
1532827	57	0	4	53	0	0.93	1	0.963731	Rv1361c	1532443	1533633
1532846	1	0	1	0	0	0	0	0	Rv1361c	1532443	1533633
1532847	1	0	1	0	0	0	0	0	Rv1361c	1532443	1533633
1532855	2	0	1	1	0	0.5	1	0.666667	Rv1361c	1532443	1533633
1532859	2	0	1	1	0	0.5	1	0.666667	Rv1361c	1532443	1533633
1532889	1	0	1	0	0	0	0	0	Rv1361c	1532443	1533633
1532900	1	0	1	0	0	0	0	0	Rv1361c	1532443	1533633
1532901	1	0	1	0	0	0	0	0	Rv1361c	1532443	1533633
1532911	3	0	1	2	0	0.667	1	0.80024	Rv1361c	1532443	1533633
1532922	1	0	1	0	0	0	0	0	Rv1361c	1532443	1533633
1532930	1	0	1	0	0	0	0	0	Rv1361c	1532443	1533633
1532943	2	0	2	0	0	0	0	0	Rv1361c	1532443	1533633
1532944	2	0	2	0	0	0	0	0	Rv1361c	1532443	1533633
1532946	2	0	2	0	0	0	0	0	Rv1361c	1532443	1533633
1532947	2	0	2	0	0	0	0	0	Rv1361c	1532443	1533633
1532953	2	0	2	0	0	0	0	0	Rv1361c	1532443	1533633
1532956	2	0	2	0	0	0	0	0	Rv1361c	1532443	1533633
1532957	2	0	2	0	0	0	0	0	Rv1361c	1532443	1533633
1532961	2	0	2	0	0	0	0	0	Rv1361c	1532443	1533633
1532970	2	0	2	0	0	0	0	0	Rv1361c	1532443	1533633
1532978	2	0	2	0	0	0	0	0	Rv1361c	1532443	1533633
1532979	2	0	2	0	0	0	0	0	Rv1361c	1532443	1533633
1532981	2	0	2	0	0	0	0	0	Rv1361c	1532443	1533633
1532985	2	0	2	0	0	0	0	0	Rv1361c	1532443	1533633
1532986	2	0	2	0	0	0	0	0	Rv1361c	1532443	1533633
1532988	2	0	2	0	0	0	0	0	Rv1361c	1532443	1533633
1533004	10	0	2	8	0	0.8	1	0.888889	Rv1361c	1532443	1533633
1533016	6	0	2	4	0	0.667	1	0.80024	Rv1361c	1532443	1533633
1533045	3	0	0	3	0	1	1	1	Rv1361c	1532443	1533633
1533059	8	0	4	4	0	0.5	1	0.666667	Rv1361c	1532443	1533633
1533060	8	0	4	4	0	0.5	1	0.666667	Rv1361c	1532443	1533633
1533077	10	0	5	5	0	0.5	1	0.666667	Rv1361c	1532443	1533633
1533088	7	0	5	2	0	0.286	1	0.44479	Rv1361c	1532443	1533633
1533097	7	0	7	0	0	0	0	0	Rv1361c	1532443	1533633
1533100	7	0	7	0	0	0	0	0	Rv1361c	1532443	1533633
1533102	7	0	7	0	0	0	0	0	Rv1361c	1532443	1533633
1533104	7	0	7	0	0	0	0	0	Rv1361c	1532443	1533633
1533109	7	0	7	0	0	0	0	0	Rv1361c	1532443	1533633
1533113	7	0	7	0	0	0	0	0	Rv1361c	1532443	1533633
1533114	7	0	7	0	0	0	0	0	Rv1361c	1532443	1533633
1533115	7	0	7	0	0	0	0	0	Rv1361c	1532443	1533633
1533118	7	0	7	0	0	0	0	0	Rv1361c	1532443	1533633
1533121	7	0	7	0	0	0	0	0	Rv1361c	1532443	1533633
1533141	8	0	8	0	0	0	0	0	Rv1361c	1532443	1533633
1533143	8	0	7	1	0	0.125	1	0.222222	Rv1361c	1532443	1533633
1533145	8	0	8	0	0	0	0	0	Rv1361c	1532443	1533633
1533159	14	0	7	7	0	0.5	1	0.666667	Rv1361c	1532443	1533633
1533162	14	0	7	7	0	0.5	1	0.666667	Rv1361c	1532443	1533633
1533163	14	0	7	7	0	0.5	1	0.666667	Rv1361c	1532443	1533633
1533176	1	0	1	0	0	0	0	0	Rv1361c	1532443	1533633
1533184	1	0	1	0	0	0	0	0	Rv1361c	1532443	1533633
1533185	1	0	1	0	0	0	0	0	Rv1361c	1532443	1533633
1533187	1	0	1	0	0	0	0	0	Rv1361c	1532443	1533633
1533197	1	0	1	0	0	0	0	0	Rv1361c	1532443	1533633
1533207	1	0	1	0	0	0	0	0	Rv1361c	1532443	1533633
1533208	194	0	4	190	0	0.979	1	0.989389	Rv1361c	1532443	1533633
1533210	1	0	1	0	0	0	0	0	Rv1361c	1532443	1533633
1533215	1	0	1	0	0	0	0	0	Rv1361c	1532443	1533633
1533222	1	0	1	0	0	0	0	0	Rv1361c	1532443	1533633
1533223	1	0	1	0	0	0	0	0	Rv1361c	1532443	1533633
1533227	1	0	1	0	0	0	0	0	Rv1361c	1532443	1533633
1533230	1	0	1	0	0	0	0	0	Rv1361c	1532443	1533633
1533241	136	0	14	122	0	0.897	1	0.945704	Rv1361c	1532443	1533633
1533268	3	0	3	0	0	0	0	0	Rv1361c	1532443	1533633
1533269	3	0	3	0	0	0	0	0	Rv1361c	1532443	1533633
1533274	3	0	3	0	0	0	0	0	Rv1361c	1532443	1533633
1533275	3	0	3	0	0	0	0	0	Rv1361c	1532443	1533633
1533286	3	0	2	1	0	0.333	1	0.499625	Rv1361c	1532443	1533633
1533288	3	0	2	1	0	0.333	1	0.499625	Rv1361c	1532443	1533633
1533327	3	0	3	0	0	0	0	0	Rv1361c	1532443	1533633
1533334	3	0	3	0	0	0	0	0	Rv1361c	1532443	1533633
1533381	4	0	3	1	0	0.25	1	0.4	Rv1361c	1532443	1533633
1533427	2	0	0	2	0	1	1	1	Rv1361c	1532443	1533633
1533434	5	0	2	3	0	0.6	1	0.75	Rv1361c	1532443	1533633
1533466	27	0	24	3	0	0.111	1	0.19982	Rv1361c	1532443	1533633
1533470	27	0	24	3	0	0.111	1	0.19982	Rv1361c	1532443	1533633
1533471	27	0	24	3	0	0.111	1	0.19982	Rv1361c	1532443	1533633
1533536	1	0	0	1	0	1	1	1	Rv1361c	1532443	1533633
1533546	12	0	6	6	0	0.5	1	0.666667	Rv1361c	1532443	1533633
1533547	12	0	6	6	0	0.5	1	0.666667	Rv1361c	1532443	1533633
1533550	12	0	6	6	0	0.5	1	0.666667	Rv1361c	1532443	1533633
1533583	74	0	3	71	0	0.959	1	0.979071	Rv1361c	1532443	1533633
1533624	2	0	0	2	0	1	1	1	Rv1361c	1532443	1533633
1533625	14	0	0	14	0	1	1	1	Rv1361c	1532443	1533633
1533836	1	0	0	1	0	1	1	1	IG1384_Rv1361c-Rv1362c	1533634	1533947
1533868	1	0	0	1	0	1	1	1	IG1384_Rv1361c-Rv1362c	1533634	1533947
1541844	1	0	0	1	0	1	1	1	IG1391_Rv1368-Rv1369c	1541806	1541993
1541929	1	0	0	1	0	1	1	1	IG1391_Rv1368-Rv1369c	1541806	1541993
1541952	5	0	0	5	0	1	1	1	IG1391_Rv1368-Rv1369c	1541806	1541993
1561330	1	0	0	1	0	1	1	1	IG1408_Rv1385-Rv1386	1561270	1561463
1561614	55	0	2	53	0	0.964	1	0.98167	Rv1386	1561464	1561772
1561903	1	0	0	1	0	1	1	1	Rv1387	1561769	1563388
1561939	4	0	0	4	0	1	1	1	Rv1387	1561769	1563388
1562049	1	0	0	1	0	1	1	1	Rv1387	1561769	1563388
1562093	1	0	0	1	0	1	1	1	Rv1387	1561769	1563388
1562752	1	0	0	1	0	1	1	1	Rv1387	1561769	1563388
1562971	17	0	0	17	0	1	1	1	Rv1387	1561769	1563388
1563434	1	0	0	1	0	1	1	1	IG1410_Rv1387-Rv1388	1563389	1563693
1563632	1	0	0	1	0	1	1	1	IG1410_Rv1387-Rv1388	1563389	1563693
1563684	1	0	0	1	0	1	1	1	IG1410_Rv1387-Rv1388	1563389	1563693
1572322	67	0	50	17	0	0.254	1	0.405104	Rv1396c	1572127	1573857
1572483	1	0	1	0	0	0	0	0	Rv1396c	1572127	1573857
1572599	1	0	0	1	0	1	1	1	Rv1396c	1572127	1573857
1572616	12	0	3	9	0	0.75	1	0.857143	Rv1396c	1572127	1573857
1572644	3	0	1	2	0	0.667	1	0.80024	Rv1396c	1572127	1573857
1572851	215	0	128	87	0	0.405	1	0.576512	Rv1396c	1572127	1573857
1572959	215	0	214	1	0	0.005	1	0.00995025	Rv1396c	1572127	1573857
1573127	1	0	1	0	0	0	0	0	Rv1396c	1572127	1573857
1573280	1	0	1	0	0	0	0	0	Rv1396c	1572127	1573857
1573361	3	0	3	0	0	0	0	0	Rv1396c	1572127	1573857
1573433	1	0	1	0	0	0	0	0	Rv1396c	1572127	1573857
1573448	216	0	142	74	0	0.343	1	0.510797	Rv1396c	1572127	1573857
1573660	70	0	1	69	0	0.986	1	0.992951	Rv1396c	1572127	1573857
1573683	7	0	0	7	0	1	1	1	Rv1396c	1572127	1573857
1573796	1	0	0	1	0	1	1	1	Rv1396c	1572127	1573857
1573968	1	0	0	1	0	1	1	1	IG1419_Rv1396c-Rv1397c	1573858	1574111
1606317	1	0	0	1	0	1	1	1	IG1452_Rv1429-Rv1430	1606147	1606385
1606543	1	0	0	1	0	1	1	1	Rv1430	1606386	1607972
1606673	4	0	0	4	0	1	1	1	Rv1430	1606386	1607972
1606809	3	0	0	3	0	1	1	1	Rv1430	1606386	1607972
1607189	1	0	0	1	0	1	1	1	Rv1430	1606386	1607972
1607232	1	0	0	1	0	1	1	1	Rv1430	1606386	1607972
1618350	1	0	0	1	0	1	1	1	Rv1441c	1618209	1619684
1618469	1	0	0	1	0	1	1	1	Rv1441c	1618209	1619684
1618616	1	1	0	0	0	0	0	0	Rv1441c	1618209	1619684
1618688	3	0	0	3	0	1	1	1	Rv1441c	1618209	1619684
1618943	4	0	4	0	0	0	0	0	Rv1441c	1618209	1619684
1618978	209	0	130	79	0	0.378	1	0.548621	Rv1441c	1618209	1619684
1618999	4	0	4	0	0	0	0	0	Rv1441c	1618209	1619684
1619109	216	0	132	84	0	0.389	1	0.560115	Rv1441c	1618209	1619684
1630233	1	0	0	1	0	1	1	1	IG1472_Rv1449c-Rv1450c	1630200	1630637
1630317	1	0	0	1	0	1	1	1	IG1472_Rv1449c-Rv1450c	1630200	1630637
1630360	1	0	0	1	0	1	1	1	IG1472_Rv1449c-Rv1450c	1630200	1630637
1630529	2	0	0	2	0	1	1	1	IG1472_Rv1449c-Rv1450c	1630200	1630637
1630808	3	0	1	2	0	0.667	1	0.80024	Rv1450c	1630638	1634627
1630811	4	0	1	3	0	0.75	1	0.857143	Rv1450c	1630638	1634627
1630990	1	1	0	0	0	0	0	0	Rv1450c	1630638	1634627
1631065	1	0	1	0	0	0	0	0	Rv1450c	1630638	1634627
1631271	1	0	1	0	0	0	0	0	Rv1450c	1630638	1634627
1631295	3	0	0	3	0	1	1	1	Rv1450c	1630638	1634627
1631526	1	0	0	1	0	1	1	1	Rv1450c	1630638	1634627
1631567	2	0	2	0	0	0	0	0	Rv1450c	1630638	1634627
1631583	2	0	0	2	0	1	1	1	Rv1450c	1630638	1634627
1631635	1	0	1	0	0	0	0	0	Rv1450c	1630638	1634627
1631845	216	0	102	114	0	0.528	1	0.691099	Rv1450c	1630638	1634627
1632034	2	0	1	1	0	0.5	1	0.666667	Rv1450c	1630638	1634627
1632181	1	0	0	1	0	1	1	1	Rv1450c	1630638	1634627
1632372	1	0	0	1	0	1	1	1	Rv1450c	1630638	1634627
1632554	1	0	1	0	0	0	0	0	Rv1450c	1630638	1634627
1632737	4	0	4	0	0	0	0	0	Rv1450c	1630638	1634627
1633159	2	0	1	1	0	0.5	1	0.666667	Rv1450c	1630638	1634627
1633241	2	0	0	2	0	1	1	1	Rv1450c	1630638	1634627
1633252	1	0	1	0	0	0	0	0	Rv1450c	1630638	1634627
1633344	1	0	0	1	0	1	1	1	Rv1450c	1630638	1634627
1633431	1	0	0	1	0	1	1	1	Rv1450c	1630638	1634627
1633483	5	0	5	0	0	0	0	0	Rv1450c	1630638	1634627
1633485	5	0	5	0	0	0	0	0	Rv1450c	1630638	1634627
1633486	5	0	5	0	0	0	0	0	Rv1450c	1630638	1634627
1633523	1	0	0	1	0	1	1	1	Rv1450c	1630638	1634627
1633531	209	0	208	1	0	0.005	1	0.00995025	Rv1450c	1630638	1634627
1633533	216	0	216	0	0	0	0	0	Rv1450c	1630638	1634627
1633543	216	0	216	0	0	0	0	0	Rv1450c	1630638	1634627
1633548	7	0	7	0	0	0	0	0	Rv1450c	1630638	1634627
1633552	7	0	7	0	0	0	0	0	Rv1450c	1630638	1634627
1633563	7	0	7	0	0	0	0	0	Rv1450c	1630638	1634627
1633564	7	0	7	0	0	0	0	0	Rv1450c	1630638	1634627
1633570	7	0	7	0	0	0	0	0	Rv1450c	1630638	1634627
1633571	7	0	7	0	0	0	0	0	Rv1450c	1630638	1634627
1633572	7	0	7	0	0	0	0	0	Rv1450c	1630638	1634627
1633576	5	0	5	0	0	0	0	0	Rv1450c	1630638	1634627
1633595	203	0	203	0	0	0	0	0	Rv1450c	1630638	1634627
1633602	14	0	14	0	0	0	0	0	Rv1450c	1630638	1634627
1633603	4	0	4	0	0	0	0	0	Rv1450c	1630638	1634627
1633604	10	0	10	0	0	0	0	0	Rv1450c	1630638	1634627
1633605	10	0	10	0	0	0	0	0	Rv1450c	1630638	1634627
1633607	1	0	1	0	0	0	0	0	Rv1450c	1630638	1634627
1633608	10	0	10	0	0	0	0	0	Rv1450c	1630638	1634627
1633612	10	0	10	0	0	0	0	0	Rv1450c	1630638	1634627
1633626	18	0	18	0	0	0	0	0	Rv1450c	1630638	1634627
1633632	4	0	4	0	0	0	0	0	Rv1450c	1630638	1634627
1633634	211	0	211	0	0	0	0	0	Rv1450c	1630638	1634627
1633647	4	0	4	0	0	0	0	0	Rv1450c	1630638	1634627
1633653	4	0	4	0	0	0	0	0	Rv1450c	1630638	1634627
1633656	4	0	4	0	0	0	0	0	Rv1450c	1630638	1634627
1633661	5	0	5	0	0	0	0	0	Rv1450c	1630638	1634627
1633662	5	0	5	0	0	0	0	0	Rv1450c	1630638	1634627
1633687	1	0	1	0	0	0	0	0	Rv1450c	1630638	1634627
1633692	1	0	1	0	0	0	0	0	Rv1450c	1630638	1634627
1633696	1	0	1	0	0	0	0	0	Rv1450c	1630638	1634627
1633697	1	0	1	0	0	0	0	0	Rv1450c	1630638	1634627
1633698	1	0	1	0	0	0	0	0	Rv1450c	1630638	1634627
1633699	1	0	1	0	0	0	0	0	Rv1450c	1630638	1634627
1633706	1	0	1	0	0	0	0	0	Rv1450c	1630638	1634627
1633707	1	0	1	0	0	0	0	0	Rv1450c	1630638	1634627
1633711	1	0	1	0	0	0	0	0	Rv1450c	1630638	1634627
1633713	1	0	1	0	0	0	0	0	Rv1450c	1630638	1634627
1633715	1	0	1	0	0	0	0	0	Rv1450c	1630638	1634627
1633717	1	0	1	0	0	0	0	0	Rv1450c	1630638	1634627
1633721	1	0	1	0	0	0	0	0	Rv1450c	1630638	1634627
1633728	1	0	1	0	0	0	0	0	Rv1450c	1630638	1634627
1633737	1	0	1	0	0	0	0	0	Rv1450c	1630638	1634627
1633739	1	0	1	0	0	0	0	0	Rv1450c	1630638	1634627
1633744	1	0	1	0	0	0	0	0	Rv1450c	1630638	1634627
1633746	1	0	1	0	0	0	0	0	Rv1450c	1630638	1634627
1633881	2	0	2	0	0	0	0	0	Rv1450c	1630638	1634627
1633929	1	0	1	0	0	0	0	0	Rv1450c	1630638	1634627
1634018	216	0	216	0	0	0	0	0	Rv1450c	1630638	1634627
1634112	1	0	1	0	0	0	0	0	Rv1450c	1630638	1634627
1634418	41	0	24	17	0	0.415	1	0.586572	Rv1450c	1630638	1634627
1634523	14	0	14	0	0	0	0	0	Rv1450c	1630638	1634627
1634541	21	0	21	0	0	0	0	0	Rv1450c	1630638	1634627
1634547	21	0	21	0	0	0	0	0	Rv1450c	1630638	1634627
1634548	21	0	21	0	0	0	0	0	Rv1450c	1630638	1634627
1634550	21	0	21	0	0	0	0	0	Rv1450c	1630638	1634627
1634580	29	0	27	2	0	0.069	1	0.129093	Rv1450c	1630638	1634627
1634581	29	0	27	2	0	0.069	1	0.129093	Rv1450c	1630638	1634627
1634586	27	0	27	0	0	0	0	0	Rv1450c	1630638	1634627
1634589	24	0	24	0	0	0	0	0	Rv1450c	1630638	1634627
1634592	23	0	11	12	0	0.522	1	0.68594	Rv1450c	1630638	1634627
1634609	37	0	15	22	0	0.595	1	0.746082	Rv1450c	1630638	1634627
1634610	37	0	16	21	0	0.568	1	0.72449	Rv1450c	1630638	1634627
1634633	14	0	2	12	0	0.857	1	0.922994	IG1473_Rv1450c-Rv1451	1634628	1635028
1634636	14	0	2	12	0	0.857	1	0.922994	IG1473_Rv1450c-Rv1451	1634628	1635028
1634730	1	0	0	1	0	1	1	1	IG1473_Rv1450c-Rv1451	1634628	1635028
1634806	5	0	0	5	0	1	1	1	IG1473_Rv1450c-Rv1451	1634628	1635028
1634842	1	0	0	1	0	1	1	1	IG1473_Rv1450c-Rv1451	1634628	1635028
1636078	1	0	0	1	0	1	1	1	Rv1452c	1636004	1638229
1636128	4	0	0	4	0	1	1	1	Rv1452c	1636004	1638229
1636138	2	0	0	2	0	1	1	1	Rv1452c	1636004	1638229
1636170	216	0	45	171	0	0.792	1	0.883929	Rv1452c	1636004	1638229
1636171	216	0	49	167	0	0.773	1	0.871968	Rv1452c	1636004	1638229
1636172	216	0	49	167	0	0.773	1	0.871968	Rv1452c	1636004	1638229
1636604	1	0	0	1	0	1	1	1	Rv1452c	1636004	1638229
1636732	4	0	1	3	0	0.75	1	0.857143	Rv1452c	1636004	1638229
1636733	216	0	67	149	0	0.69	1	0.816568	Rv1452c	1636004	1638229
1636742	216	0	61	155	0	0.718	1	0.835856	Rv1452c	1636004	1638229
1636774	1	0	0	1	0	1	1	1	Rv1452c	1636004	1638229
1636818	10	0	3	7	0	0.7	1	0.823529	Rv1452c	1636004	1638229
1636826	30	0	20	10	0	0.333	1	0.499625	Rv1452c	1636004	1638229
1636851	29	0	29	0	0	0	0	0	Rv1452c	1636004	1638229
1636856	29	0	29	0	0	0	0	0	Rv1452c	1636004	1638229
1636860	29	0	29	0	0	0	0	0	Rv1452c	1636004	1638229
1636861	29	0	29	0	0	0	0	0	Rv1452c	1636004	1638229
1636862	29	0	29	0	0	0	0	0	Rv1452c	1636004	1638229
1636868	30	0	29	1	0	0.033	1	0.0638916	Rv1452c	1636004	1638229
1636871	30	0	29	1	0	0.033	1	0.0638916	Rv1452c	1636004	1638229
1636874	30	0	30	0	0	0	0	0	Rv1452c	1636004	1638229
1636878	30	0	30	0	0	0	0	0	Rv1452c	1636004	1638229
1636880	30	0	30	0	0	0	0	0	Rv1452c	1636004	1638229
1636881	30	0	29	1	0	0.033	1	0.0638916	Rv1452c	1636004	1638229
1636897	1	0	1	0	0	0	0	0	Rv1452c	1636004	1638229
1636918	209	0	199	10	0	0.048	1	0.0916031	Rv1452c	1636004	1638229
1636927	186	0	184	2	0	0.011	1	0.0217606	Rv1452c	1636004	1638229
1636928	186	0	183	3	0	0.016	1	0.0314961	Rv1452c	1636004	1638229
1636934	185	0	182	3	0	0.016	1	0.0314961	Rv1452c	1636004	1638229
1636936	185	0	185	0	0	0	0	0	Rv1452c	1636004	1638229
1636944	184	0	184	0	0	0	0	0	Rv1452c	1636004	1638229
1636945	184	0	184	0	0	0	0	0	Rv1452c	1636004	1638229
1636946	184	0	183	1	0	0.005	1	0.00995025	Rv1452c	1636004	1638229
1636958	1	0	1	0	0	0	0	0	Rv1452c	1636004	1638229
1636959	1	0	1	0	0	0	0	0	Rv1452c	1636004	1638229
1636966	1	0	0	1	0	1	1	1	Rv1452c	1636004	1638229
1636980	211	0	211	0	0	0	0	0	Rv1452c	1636004	1638229
1636981	211	0	211	0	0	0	0	0	Rv1452c	1636004	1638229
1636983	211	0	211	0	0	0	0	0	Rv1452c	1636004	1638229
1636991	213	0	209	4	0	0.019	1	0.0372915	Rv1452c	1636004	1638229
1636996	3	0	2	1	0	0.333	1	0.499625	Rv1452c	1636004	1638229
1637006	3	0	3	0	0	0	0	0	Rv1452c	1636004	1638229
1637009	3	0	3	0	0	0	0	0	Rv1452c	1636004	1638229
1637012	3	0	3	0	0	0	0	0	Rv1452c	1636004	1638229
1637015	3	0	3	0	0	0	0	0	Rv1452c	1636004	1638229
1637018	3	0	3	0	0	0	0	0	Rv1452c	1636004	1638229
1637021	216	0	184	32	0	0.148	1	0.25784	Rv1452c	1636004	1638229
1637025	1	0	0	1	0	1	1	1	Rv1452c	1636004	1638229
1637026	215	0	188	27	0	0.126	1	0.223801	Rv1452c	1636004	1638229
1637034	1	0	0	1	0	1	1	1	Rv1452c	1636004	1638229
1637036	1	0	0	1	0	1	1	1	Rv1452c	1636004	1638229
1637059	1	0	1	0	0	0	0	0	Rv1452c	1636004	1638229
1637088	206	0	206	0	0	0	0	0	Rv1452c	1636004	1638229
1637089	208	0	208	0	0	0	0	0	Rv1452c	1636004	1638229
1637090	208	0	208	0	0	0	0	0	Rv1452c	1636004	1638229
1637105	207	0	207	0	0	0	0	0	Rv1452c	1636004	1638229
1637106	207	0	207	0	0	0	0	0	Rv1452c	1636004	1638229
1637111	207	0	207	0	0	0	0	0	Rv1452c	1636004	1638229
1637114	207	0	207	0	0	0	0	0	Rv1452c	1636004	1638229
1637115	207	0	207	0	0	0	0	0	Rv1452c	1636004	1638229
1637116	207	0	207	0	0	0	0	0	Rv1452c	1636004	1638229
1637117	207	0	207	0	0	0	0	0	Rv1452c	1636004	1638229
1637124	207	0	207	0	0	0	0	0	Rv1452c	1636004	1638229
1637132	207	0	207	0	0	0	0	0	Rv1452c	1636004	1638229
1637133	207	0	207	0	0	0	0	0	Rv1452c	1636004	1638229
1637142	207	0	207	0	0	0	0	0	Rv1452c	1636004	1638229
1637143	207	0	207	0	0	0	0	0	Rv1452c	1636004	1638229
1637144	207	0	207	0	0	0	0	0	Rv1452c	1636004	1638229
1637146	207	0	207	0	0	0	0	0	Rv1452c	1636004	1638229
1637147	207	0	207	0	0	0	0	0	Rv1452c	1636004	1638229
1637150	207	0	207	0	0	0	0	0	Rv1452c	1636004	1638229
1637152	207	0	207	0	0	0	0	0	Rv1452c	1636004	1638229
1637154	207	0	207	0	0	0	0	0	Rv1452c	1636004	1638229
1637155	1	0	1	0	0	0	0	0	Rv1452c	1636004	1638229
1637165	207	0	207	0	0	0	0	0	Rv1452c	1636004	1638229
1637166	207	0	207	0	0	0	0	0	Rv1452c	1636004	1638229
1637172	207	0	207	0	0	0	0	0	Rv1452c	1636004	1638229
1637173	207	0	207	0	0	0	0	0	Rv1452c	1636004	1638229
1637174	207	0	207	0	0	0	0	0	Rv1452c	1636004	1638229
1637178	201	0	201	0	0	0	0	0	Rv1452c	1636004	1638229
1637192	201	0	201	0	0	0	0	0	Rv1452c	1636004	1638229
1637197	201	0	201	0	0	0	0	0	Rv1452c	1636004	1638229
1637204	207	0	207	0	0	0	0	0	Rv1452c	1636004	1638229
1637206	207	0	207	0	0	0	0	0	Rv1452c	1636004	1638229
1637207	207	0	207	0	0	0	0	0	Rv1452c	1636004	1638229
1637209	1	0	1	0	0	0	0	0	Rv1452c	1636004	1638229
1637210	207	0	207	0	0	0	0	0	Rv1452c	1636004	1638229
1637214	206	0	206	0	0	0	0	0	Rv1452c	1636004	1638229
1637228	204	0	204	0	0	0	0	0	Rv1452c	1636004	1638229
1637234	170	0	170	0	0	0	0	0	Rv1452c	1636004	1638229
1637249	172	0	172	0	0	0	0	0	Rv1452c	1636004	1638229
1637255	172	0	172	0	0	0	0	0	Rv1452c	1636004	1638229
1637258	172	0	172	0	0	0	0	0	Rv1452c	1636004	1638229
1637263	171	0	171	0	0	0	0	0	Rv1452c	1636004	1638229
1637264	171	0	171	0	0	0	0	0	Rv1452c	1636004	1638229
1637281	2	0	2	0	0	0	0	0	Rv1452c	1636004	1638229
1637289	1	0	1	0	0	0	0	0	Rv1452c	1636004	1638229
1637294	1	0	1	0	0	0	0	0	Rv1452c	1636004	1638229
1637298	1	0	1	0	0	0	0	0	Rv1452c	1636004	1638229
1637299	1	0	1	0	0	0	0	0	Rv1452c	1636004	1638229
1637300	1	0	1	0	0	0	0	0	Rv1452c	1636004	1638229
1637301	1	0	1	0	0	0	0	0	Rv1452c	1636004	1638229
1637308	1	0	1	0	0	0	0	0	Rv1452c	1636004	1638229
1637309	1	0	1	0	0	0	0	0	Rv1452c	1636004	1638229
1637313	1	0	1	0	0	0	0	0	Rv1452c	1636004	1638229
1637315	1	0	1	0	0	0	0	0	Rv1452c	1636004	1638229
1637317	1	0	1	0	0	0	0	0	Rv1452c	1636004	1638229
1637319	1	0	1	0	0	0	0	0	Rv1452c	1636004	1638229
1637323	1	0	1	0	0	0	0	0	Rv1452c	1636004	1638229
1637330	1	0	1	0	0	0	0	0	Rv1452c	1636004	1638229
1637339	1	0	1	0	0	0	0	0	Rv1452c	1636004	1638229
1637341	1	0	1	0	0	0	0	0	Rv1452c	1636004	1638229
1637346	1	0	1	0	0	0	0	0	Rv1452c	1636004	1638229
1637348	1	0	1	0	0	0	0	0	Rv1452c	1636004	1638229
1637460	1	0	1	0	0	0	0	0	Rv1452c	1636004	1638229
1637531	1	0	1	0	0	0	0	0	Rv1452c	1636004	1638229
1637656	4	0	4	0	0	0	0	0	Rv1452c	1636004	1638229
1637800	12	0	12	0	0	0	0	0	Rv1452c	1636004	1638229
1637877	1	0	1	0	0	0	0	0	Rv1452c	1636004	1638229
1638020	47	0	42	5	0	0.106	1	0.191682	Rv1452c	1636004	1638229
1638125	51	0	51	0	0	0	0	0	Rv1452c	1636004	1638229
1638140	55	0	55	0	0	0	0	0	Rv1452c	1636004	1638229
1638141	55	0	55	0	0	0	0	0	Rv1452c	1636004	1638229
1638142	55	0	55	0	0	0	0	0	Rv1452c	1636004	1638229
1638143	55	0	55	0	0	0	0	0	Rv1452c	1636004	1638229
1638149	55	0	55	0	0	0	0	0	Rv1452c	1636004	1638229
1638150	55	0	55	0	0	0	0	0	Rv1452c	1636004	1638229
1638152	55	0	55	0	0	0	0	0	Rv1452c	1636004	1638229
1638164	1	0	0	1	0	1	1	1	Rv1452c	1636004	1638229
1638182	21	0	21	0	0	0	0	0	Rv1452c	1636004	1638229
1638183	21	0	21	0	0	0	0	0	Rv1452c	1636004	1638229
1638188	21	0	21	0	0	0	0	0	Rv1452c	1636004	1638229
1638191	21	0	21	0	0	0	0	0	Rv1452c	1636004	1638229
1638194	21	0	18	3	0	0.143	1	0.250219	Rv1452c	1636004	1638229
1638211	11	0	9	2	0	0.182	1	0.307953	Rv1452c	1636004	1638229
1638212	13	0	9	4	0	0.308	1	0.470948	Rv1452c	1636004	1638229
1638235	10	0	4	6	0	0.6	1	0.75	IG1475_Rv1452c-Rv1453	1638230	1638380
1638238	10	0	4	6	0	0.6	1	0.75	IG1475_Rv1452c-Rv1453	1638230	1638380
1638364	212	0	3	209	0	0.986	1	0.992951	IG1475_Rv1452c-Rv1453	1638230	1638380
1655572	1	0	0	1	0	1	1	1	IG1490_Rv1467c-Rv1468c	1655503	1655608
[truncated: 2,903 more rows]
