# Supplementary material for: Complete genomes reveal a refined map of Mycobacterium tuberculosis genetic diversity across evolutionary scales
Source: Nat Commun. 2026 Jun 6;17:7242. doi: 10.1038/s41467-026-73869-5 (PMC13396471; doi:10.1038/s41467-026-73869-5)
Supplement: Supplementary file 12 — Supplementary Data 10 [file 41467_2026_73869_MOESM12_ESM.xlsx]

## Sheet: Supplementary Data 10
Cluster and patient-specific reference genomes and related samples
Cluster/Patient ID	Sample ID	Is a reference genome?	Project accesion	RUN accession
Cluster_100	G1788	No	PRJEB29604	ERR2884668
Cluster_100	G2532	No	PRJEB89456	ERR14957203
Cluster_100	G2624	No	PRJEB89456	ERR14957226
Cluster_100	G562m	No	PRJEB29604	ERR2884697
Cluster_100	G909	No	PRJEB29604	ERR2884722
Cluster_100	CCS_G1788	Yes	PRJEB89421	ERR14977551
Cluster_101	G1476	No	PRJEB38719	ERR4195745
Cluster_101	G1617	No	PRJEB38719	ERR4195317
Cluster_101	G924	No	PRJEB38719	ERR4195244
Cluster_101	CCS_G1617m	Yes	PRJEB89421	ERR14963679
Cluster_102	G1533	No	PRJEB38719	ERR4195765
Cluster_102	G1627	No	PRJEB38719	ERR4195439
Cluster_102	G1867m	No	PRJEB89456	ERR14957633
Cluster_102	G2620	No	PRJEB89456	ERR14957223
Cluster_102	G3322	No	PRJEB89456	ERR14957544
Cluster_102	G980	No	PRJEB38719	ERR4195642
Cluster_102	CCS_G1533m	Yes	PRJEB89421	ERR14964761
Cluster_103	G1784	No	PRJEB38719	ERR4195842
Cluster_103	G984	No	PRJEB38719	ERR4195644
Cluster_103	CCS_G1784m	Yes	PRJEB89421	ERR14963690
Cluster_104	G1421	No	PRJEB38719	ERR4195319
Cluster_104	G2096	No	PRJEB89456	ERR14956985
Cluster_104	G2430	No	PRJEB89456	ERR14957157
Cluster_104	G2750	No	PRJEB89456	ERR14957269
Cluster_104	G560	No	PRJEB38719	ERR4195584
Cluster_104	CCS_G1421	Yes	PRJEB89421	ERR14955975
Cluster_105	G1711	No	PRJEB38719	ERR4195369
Cluster_105	G2146	No	PRJEB89456	ERR14957011
Cluster_105	CCS_G1711	Yes	PRJEB89421	ERR14964161
Cluster_106	G1824	No	PRJEB38719	ERR4195850
Cluster_106	G2275	No	PRJEB89456	ERR14957099
Cluster_106	G2581	No	PRJEB89456	ERR14957215
Cluster_106	CCS_G1824m	Yes	PRJEB89421	ERR14979281
Cluster_108	G1332	No	PRJEB38719	ERR4195707
Cluster_108	G1915	No	PRJEB89456	ERR14957642
Cluster_108	G1916	No	PRJEB89456	ERR14957654
Cluster_108	G1922	No	PRJEB89456	ERR14957701
Cluster_108	G1925	No	PRJEB38719	ERR4195865
Cluster_108	G2095	No	PRJEB89456	ERR14956984
Cluster_108	G2281	No	PRJEB89456	ERR14957104
Cluster_108	CCS_G1925	Yes	PRJEB89421	ERR14965405
Cluster_109	G103	No	PRJEB38719	ERR4195283
Cluster_109	G1957	No	PRJEB38719	ERR4195433
Cluster_109	G2233	No	PRJEB89456	ERR14957073
Cluster_109	G2234	No	PRJEB89456	ERR14957074
Cluster_109	G2236	No	PRJEB89456	ERR14957076
Cluster_109	G2244	No	PRJEB89456	ERR14957082
Cluster_109	CCS_G1957	Yes	PRJEB89421	ERR14963897
Cluster_113	G1522	No	PRJEB38719	ERR4195759
Cluster_113	G2294	No	PRJEB89456	ERR14957111
Cluster_113	G2306	No	PRJEB89456	ERR14957119
Cluster_113	G2309	No	PRJEB89456	ERR14957122
Cluster_113	G2326	No	PRJEB89456	ERR14957131
Cluster_113	G2344	No	PRJEB89456	ERR14957141
Cluster_113	CCS_G1522m	Yes	PRJEB89421	ERR14964242
Cluster_124	G1156	No	PRJEB29604	ERR2884620
Cluster_124	G1440	No	PRJEB29604	ERR2884638
Cluster_124	G19	No	PRJEB29604	ERR2884675
Cluster_124	G940	No	PRJEB29604	ERR2884725
Cluster_124	CCS_G1440m	Yes	PRJEB89421	ERR14963814
Cluster_128	G1514	No	PRJEB89456	ERR14957676
Cluster_128	G1638	No	PRJEB38719	ERR4195786
Cluster_128	G439m	No	PRJEB38719	ERR4195230
Cluster_128	CCS_G1638m	Yes	PRJEB89421	ERR14986675
Cluster_130	G1180	No	PRJEB29604	ERR2884622
Cluster_130	G1181	No	PRJEB29604	ERR2884623
Cluster_130	G1446	No	PRJEB29604	ERR2884639
Cluster_130	G1965	No	PRJEB29604	ERR2884677
Cluster_130	G2725	No	PRJEB89456	ERR14957260
Cluster_130	G2856	No	PRJEB89456	ERR14957322
Cluster_130	G3046	No	PRJEB89456	ERR14957597
Cluster_130	G405m	No	PRJEB29604	ERR2884687
Cluster_130	G76	No	PRJEB29604	ERR2884706
Cluster_130	CCS_G1446	Yes	PRJEB89421	ERR14979617
Cluster_133	G1360	No	PRJEB38719	ERR4195427
Cluster_133	G1420	No	PRJEB38719	ERR4195261
Cluster_133	CCS_G1420m	Yes	PRJEB89421	ERR14955770
Cluster_135	G1507	No	PRJEB38719	ERR4195445
Cluster_135	G1791	No	PRJEB38719	ERR4195496
Cluster_135	G1803	No	PRJEB38719	ERR4195845
Cluster_135	CCS_G1507m3	Yes	PRJEB89421	ERR14979314
Cluster_136	G1519m	No	PRJEB38719	ERR4195359
Cluster_136	G1613	No	PRJEB38719	ERR4195783
Cluster_136	G1647	No	PRJEB38719	ERR4195787
Cluster_136	G1914	No	PRJEB89456	ERR14957729
Cluster_136	G2743	No	PRJEB89456	ERR14957267
Cluster_136	G3241	No	PRJEB89456	ERR14957498
Cluster_136	CCS_G1519	Yes	PRJEB89421	ERR14979134
Cluster_137	G1520	No	PRJEB38719	ERR4195334
Cluster_137	G3252	No	PRJEB89456	ERR14957503
Cluster_137	CCS_G1520	Yes	PRJEB89421	ERR14978365
Cluster_138	G1530	No	PRJEB38719	ERR4195763
Cluster_138	G3259	No	PRJEB89456	ERR14957505
Cluster_138	CCS_G1530	Yes	PRJEB89421	ERR14964757
Cluster_139	G1619	No	PRJEB38719	ERR4195397
Cluster_139	G1865	No	PRJEB89456	ERR14957677
Cluster_139	G1955	No	PRJEB89456	ERR14957730
Cluster_139	G2034	No	PRJEB89456	ERR14957657
Cluster_139	G2213	No	PRJEB89456	ERR14957059
Cluster_139	G2300m	No	PRJEB89456	ERR14957682
Cluster_139	CCS_G1619m	Yes	PRJEB89421	ERR14963830
Cluster_140	G1651	No	PRJEB38719	ERR4195494
Cluster_140	G2202	No	PRJEB89456	ERR14957053
Cluster_140	G2486	No	PRJEB89456	ERR14957188
Cluster_140	CCS_G1651m	Yes	PRJEB89421	ERR14979136
Cluster_141	G1461	No	PRJEB38719	ERR4195739
Cluster_141	G1585	No	PRJEB38719	ERR4195778
Cluster_141	G1715	No	PRJEB38719	ERR4195815
Cluster_141	G2137	No	PRJEB89456	ERR14957006
Cluster_141	G2152	No	PRJEB89456	ERR14957014
Cluster_141	G2416	No	PRJEB89456	ERR14957154
Cluster_141	G2460	No	PRJEB89456	ERR14957172
Cluster_141	G2632	No	PRJEB89456	ERR14957231
Cluster_141	G2671	No	PRJEB89456	ERR14957245
Cluster_141	G2932	No	PRJEB89456	ERR14957347
Cluster_141	G3020	No	PRJEB89456	ERR14957396
Cluster_141	G3062	No	PRJEB89456	ERR14957419
Cluster_141	G3276	No	PRJEB89456	ERR14957519
Cluster_141	G3278	No	PRJEB89456	ERR14957521
Cluster_141	G3652	No	PRJEB89456	ERR14957588
Cluster_141	CCS_G1461m	Yes	PRJEB89421	ERR14979618
Cluster_149	G152	No	PRJEB38719	ERR4195364
Cluster_149	G1946	No	PRJEB38719	ERR4195872
Cluster_149	G2969	No	PRJEB89456	ERR14957368
Cluster_149	G314m	No	PRJEB38719	ERR4195536
Cluster_149	CCS_G1946	Yes	PRJEB89421	ERR14986771
Cluster_15	G1854	No	PRJEB89456	ERR14957669
Cluster_15	G1948	No	PRJEB38719	ERR4195336
Cluster_15	G334	No	PRJEB38719	ERR4195539
Cluster_15	G3507	No	PRJEB89456	ERR14957563
Cluster_15	CCS_G1948	Yes	PRJEB89421	ERR14963889
Cluster_152	G1188	No	PRJEB29604	ERR2884624
Cluster_152	G1567	No	PRJEB29604	ERR2884647
Cluster_152	G2097	No	PRJEB89456	ERR14956986
Cluster_152	G2462	No	PRJEB89456	ERR14957173
Cluster_152	G2765	No	PRJEB89456	ERR14957274
Cluster_152	G2786	No	PRJEB89456	ERR14957285
Cluster_152	G2855	No	PRJEB89456	ERR14957318
Cluster_152	G3023	No	PRJEB89456	ERR14957398
Cluster_152	G3064	No	PRJEB89456	ERR14957420
Cluster_152	G3072	No	PRJEB89456	ERR14957422
Cluster_152	G3202	No	PRJEB89456	ERR14957472
Cluster_152	G3210	No	PRJEB89456	ERR14957475
Cluster_152	G3358	No	PRJEB89456	ERR14957548
Cluster_152	G3500	No	PRJEB89456	ERR14957566
Cluster_152	G3519	No	PRJEB89456	ERR14957585
Cluster_152	G446	No	PRJEB29604	ERR2884688
Cluster_152	G837m	No	PRJEB29604	ERR2884715
Cluster_152	G881m	No	PRJEB29604	ERR2884720
Cluster_152	G932	No	PRJEB29604	ERR2884724
Cluster_152	CCS_G1567m	Yes	PRJEB89421	ERR14964585
Cluster_153	G1636	No	PRJEB38719	ERR4195381
Cluster_153	G454m	No	PRJEB38719	ERR4195563
Cluster_153	CCS_G1636	Yes	PRJEB89421	ERR14963673
Cluster_154	G1644	No	PRJEB29604	ERR2884658
Cluster_154	G552m	No	PRJEB29604	ERR2884695
Cluster_154	G830m	No	PRJEB29604	ERR2884714
Cluster_154	CCS_G1644	Yes	PRJEB89421	ERR14979133
Cluster_158	G1661	No	PRJEB38719	ERR4195792
Cluster_158	G1693	No	PRJEB38719	ERR4195805
Cluster_158	G627m	No	PRJEB38719	ERR4195245
Cluster_158	CCS_G1693	Yes	PRJEB89421	ERR14964786
Cluster_160	G125	No	PRJEB29604	ERR2884626
Cluster_160	G1342	No	PRJEB29604	ERR2884634
Cluster_160	G147	No	PRJEB29604	ERR2884643
Cluster_160	G1676	No	PRJEB29604	ERR2884661
Cluster_160	G1792	No	PRJEB29604	ERR2884669
Cluster_160	G1829	No	PRJEB29604	ERR2884671
Cluster_160	G2105	No	PRJEB89456	ERR14956991
Cluster_160	G3236	No	PRJEB89456	ERR14957494
Cluster_160	CCS_G1829m3	Yes	PRJEB89421	ERR14979283
Cluster_161	G1105m	No	PRJEB38719	ERR4195477
Cluster_161	G176	No	PRJEB38719	ERR4195241
Cluster_161	G1772	No	PRJEB38719	ERR4195437
Cluster_161	CCS_G1772m	Yes	PRJEB89421	ERR14977548
Cluster_162	G1484m	No	PRJEB38719	ERR4195405
Cluster_162	G192	No	PRJEB38719	ERR4195864
Cluster_162	CCS_G1484m3	Yes	PRJEB89421	ERR14964084
Cluster_165	G1439	No	PRJEB38719	ERR4195236
Cluster_165	G1778	No	PRJEB38719	ERR4195841
Cluster_165	CCS_G1439m	Yes	PRJEB89421	ERR14963656
Cluster_166	G1469	No	PRJEB38719	ERR4195742
Cluster_166	G94	No	PRJEB38719	ERR4195638
Cluster_166	CCS_G1469m	Yes	PRJEB89421	ERR14963661
Cluster_167	G1648	No	PRJEB29604	ERR2884659
Cluster_167	G1653	No	PRJEB29604	ERR2884660
Cluster_167	G1785	No	PRJEB29604	ERR2884667
Cluster_167	G2783	No	PRJEB89456	ERR14957283
Cluster_167	G538m	No	PRJEB29604	ERR2884693
Cluster_167	G848m	No	PRJEB29604	ERR2884717
Cluster_167	CCS_G1785m	Yes	PRJEB89421	ERR14963694
Cluster_169	G1835	No	PRJEB38719	ERR4195855
Cluster_169	G1851	No	PRJEB38719	ERR4195859
Cluster_169	G2185	No	PRJEB89456	ERR14957037
Cluster_169	G2636	No	PRJEB89456	ERR14957230
Cluster_169	G3656	No	PRJEB89456	ERR14957594
Cluster_169	CCS_G1851	Yes	PRJEB89421	ERR14979145
Cluster_178	G1708	No	PRJEB38719	ERR4195813
Cluster_178	G322m	No	PRJEB38719	ERR4195538
Cluster_178	CCS_G1708	Yes	PRJEB89421	ERR14964246
Cluster_185	G1518	No	PRJEB38719	ERR4195379
Cluster_185	G1849m	No	PRJEB38719	ERR4195858
Cluster_185	G2016	No	PRJEB89456	ERR14957703
Cluster_185	G2026	No	PRJEB89456	ERR14957689
Cluster_185	G2295	No	PRJEB89456	ERR14957109
Cluster_185	G2298	No	PRJEB89456	ERR14957114
Cluster_185	G3060	No	PRJEB89456	ERR14957415
Cluster_185	G3373	No	PRJEB89456	ERR14957553
Cluster_185	G768m	No	PRJEB38719	ERR4195276
Cluster_185	CCS_G1518m	Yes	PRJEB89421	ERR14964241
Cluster_186	G1543	No	PRJEB38719	ERR4195769
Cluster_186	G975	No	PRJEB38719	ERR4195471
Cluster_186	CCS_G1543m	Yes	PRJEB89421	ERR14978363
Cluster_187	G1422	No	PRJEB38719	ERR4195354
Cluster_187	G1908	No	PRJEB89456	ERR14957735
Cluster_187	G2481	No	PRJEB89456	ERR14957186
Cluster_187	G2483m	No	PRJEB89456	ERR14957728
Cluster_187	G3376	No	PRJEB89456	ERR14957555
Cluster_187	CCS_G1422m	Yes	PRJEB89421	ERR14955976
Cluster_189	G1932	No	PRJEB89456	ERR14957724
Cluster_189	G3647	No	PRJEB89456	ERR14957576
Cluster_189	CCS_G1932	Yes	PRJEB89421	ERR14965401
Cluster_192	G1701	No	PRJEB29604	ERR2884662
Cluster_192	G545m	No	PRJEB29604	ERR2884694
Cluster_192	CCS_G1701	Yes	PRJEB89421	ERR14977520
Cluster_193	G1752m	No	PRJEB38719	ERR4195830
Cluster_193	G2464	No	PRJEB89456	ERR14957175
Cluster_193	G2685	No	PRJEB89456	ERR14957250
Cluster_193	G2698	No	PRJEB89456	ERR14957253
Cluster_193	G2837	No	PRJEB89456	ERR14957309
Cluster_193	G2943	No	PRJEB89456	ERR14957352
Cluster_193	G3188	No	PRJEB89456	ERR14957465
Cluster_193	G589	No	PRJEB38719	ERR4195595
Cluster_193	CCS_G1752	Yes	PRJEB89421	ERR14964807
Cluster_194	G1464	No	PRJEB38719	ERR4195373
Cluster_194	G862m	No	PRJEB38719	ERR4195616
Cluster_194	CCS_G1464m	Yes	PRJEB89421	ERR14964083
Cluster_197	G04	No	PRJEB29604	ERR2884727
Cluster_197	G1246	No	PRJEB29604	ERR2884625
Cluster_197	G1308	No	PRJEB29604	ERR2884631
Cluster_197	G145	No	PRJEB29604	ERR2884641
Cluster_197	G1577	No	PRJEB29604	ERR2884650
Cluster_197	G1855m	No	PRJEB89456	ERR14957621
Cluster_197	G2215	No	PRJEB89456	ERR14957061
Cluster_197	G258	No	PRJEB29604	ERR2884682
Cluster_197	G3374	No	PRJEB89456	ERR14957554
Cluster_197	G3515	No	PRJEB89456	ERR14957582
Cluster_197	CCS_G1577	Yes	PRJEB89421	ERR14964091
Cluster_2	G1090	No	PRJEB29604	ERR2884616
Cluster_2	G1775	No	PRJEB29604	ERR2884666
Cluster_2	G1842	No	PRJEB29604	ERR2884673
Cluster_2	G2059	No	PRJEB29604	ERR2884679
Cluster_2	G271	No	PRJEB29604	ERR2884684
Cluster_2	G3290	No	PRJEB89456	ERR14957530
Cluster_2	CCS_G2059	Yes	PRJEB89421	ERR14963702
Cluster_205	G1822	No	PRJEB38719	ERR4195391
Cluster_205	G1898	No	PRJEB89456	ERR14957714
Cluster_205	CCS_G1822m	Yes	PRJEB89421	ERR14963692
Cluster_207	G108	No	PRJEB29604	ERR2884615
Cluster_207	G1320	No	PRJEB29604	ERR2884632
Cluster_207	G1350	No	PRJEB29604	ERR2884635
Cluster_207	G1839	No	PRJEB29604	ERR2884672
Cluster_207	G2248	No	PRJEB89456	ERR14957085
Cluster_207	G2271	No	PRJEB89456	ERR14957098
Cluster_207	G260	No	PRJEB29604	ERR2884683
Cluster_207	G3714	No	PRJEB89456	ERR14957617
Cluster_207	G99	No	PRJEB29604	ERR2884726
Cluster_207	CCS_G1839m	Yes	PRJEB89421	ERR14965384
Cluster_210	G1678	No	PRJEB38719	ERR4195799
Cluster_210	G3042	No	PRJEB89456	ERR14957593
Cluster_210	CCS_G1678	Yes	PRJEB89421	ERR14963834
Cluster_211	G1745m	No	PRJEB38719	ERR4195828
Cluster_211	G2119	No	PRJEB89456	ERR14956996
Cluster_211	G2669	No	PRJEB89456	ERR14957244
Cluster_211	G2684	No	PRJEB89456	ERR14957247
Cluster_211	G2957	No	PRJEB89456	ERR14957362
Cluster_211	G307m	No	PRJEB38719	ERR4195324
Cluster_211	G308m	No	PRJEB38719	ERR4195348
Cluster_211	G3235	No	PRJEB89456	ERR14957493
Cluster_211	CCS_G1745	Yes	PRJEB89421	ERR14964805
Cluster_212	G1924	No	PRJEB38719	ERR4195413
Cluster_212	G2328	No	PRJEB89456	ERR14957132
Cluster_212	G2332	No	PRJEB89456	ERR14957133
Cluster_212	G3087	No	PRJEB89456	ERR14957515
Cluster_212	G3088	No	PRJEB89456	ERR14957425
Cluster_212	G3089	No	PRJEB89456	ERR14957517
Cluster_212	CCS_G1924	Yes	PRJEB89421	ERR14965397
Cluster_25	G1161	No	PRJEB38719	ERR4195679
Cluster_25	G1736	No	PRJEB38719	ERR4195824
Cluster_25	G3175	No	PRJEB89456	ERR14957461
Cluster_25	CCS_G1736	Yes	PRJEB89421	ERR14979142
Cluster_26	G1238FE28	No	PRJEB38719	ERR4195690
Cluster_26	G1537	No	PRJEB38719	ERR4195766
Cluster_26	G1786	No	PRJEB38719	ERR4195426
Cluster_26	G669	No	PRJEB38719	ERR4195339
Cluster_26	CCS_G1537m	Yes	PRJEB89421	ERR14964759
Cluster_29	G1309	No	PRJEB38719	ERR4195291
Cluster_29	G1310	No	PRJEB38719	ERR4195254
Cluster_29	G1634	No	PRJEB38719	ERR4195785
Cluster_29	CCS_G1634	Yes	PRJEB89421	ERR14979132
Cluster_34	G1564	No	PRJEB38719	ERR4195223
Cluster_34	G1742	No	PRJEB38719	ERR4195827
Cluster_34	CCS_G1742m	Yes	PRJEB89421	ERR14964195
Cluster_36	G1889	No	PRJEB29604	ERR2884674
Cluster_36	G1939	No	PRJEB29604	ERR2884676
Cluster_36	G2780	No	PRJEB89456	ERR14957282
Cluster_36	G733	No	PRJEB29604	ERR2884705
Cluster_36	CCS_G1939	Yes	PRJEB89421	ERR14965404
Cluster_37	G1513	No	PRJEB38719	ERR4195756
Cluster_37	G1910	No	PRJEB38719	ERR4195504
Cluster_37	G766m	No	PRJEB38719	ERR4195604
Cluster_37	G817m	No	PRJEB38719	ERR4195274
Cluster_37	CCS_G1513m	Yes	PRJEB89421	ERR14978366
Cluster_38	G1273	No	PRJEB89456	ERR14957733
Cluster_38	G1494	No	PRJEB29604	ERR2884644
Cluster_38	G1495	No	PRJEB29604	ERR2884645
Cluster_38	G1621	No	PRJEB29604	ERR2884656
Cluster_38	G2230	No	PRJEB89456	ERR14957070
Cluster_38	G871m	No	PRJEB29604	ERR2884719
Cluster_38	CCS_G1621m3	Yes	PRJEB89421	ERR14964095
Cluster_42	G1759	No	PRJEB38719	ERR4195833
Cluster_42	G2054m	No	PRJEB89456	ERR14957627
Cluster_42	G2962	No	PRJEB89456	ERR14957371
Cluster_42	G990	No	PRJEB38719	ERR4195647
Cluster_42	G991	No	PRJEB38719	ERR4195237
Cluster_42	G992	No	PRJEB38719	ERR4195238
Cluster_42	CCS_G2054	Yes	PRJEB89421	ERR14963704
Cluster_43	G1517	No	PRJEB38719	ERR4195757
Cluster_43	G1525	No	PRJEB38719	ERR4195392
Cluster_43	G1635	No	PRJEB38719	ERR4195256
Cluster_43	G2182	No	PRJEB89456	ERR14957034
Cluster_43	G2284	No	PRJEB65844	ERR12015092
Cluster_43	CCS_G1517m	Yes	PRJEB89421	ERR14972590
Cluster_44	G1524	No	PRJEB38719	ERR4195761
Cluster_44	G1576	No	PRJEB38719	ERR4195773
Cluster_44	G1805	No	PRJEB38719	ERR4195384
Cluster_44	G2623	No	PRJEB89456	ERR14957225
Cluster_44	CCS_G1576m3	Yes	PRJEB89421	ERR14963821
Cluster_45	G1542	No	PRJEB38719	ERR4195768
Cluster_45	G3135	No	PRJEB89456	ERR14957441
Cluster_45	CCS_G1542	Yes	PRJEB89421	ERR14964764
Cluster_46	G1544	No	PRJEB29604	ERR2884646
Cluster_46	G1630	No	PRJEB29604	ERR2884657
Cluster_46	CCS_G1544	Yes	PRJEB89421	ERR14979137
Cluster_47	G1570	No	PRJEB29604	ERR2884648
Cluster_47	G1578	No	PRJEB29604	ERR2884651
Cluster_47	G2567	No	PRJEB89456	ERR14957211
Cluster_47	G3658	No	PRJEB89456	ERR14957598
Cluster_47	CCS_G1570m	Yes	PRJEB89421	ERR14963823
Cluster_48	G1604	No	PRJEB38719	ERR4195368
Cluster_48	G1704	No	PRJEB38719	ERR4195811
Cluster_48	G1821	No	PRJEB38719	ERR4195499
Cluster_48	G1862	No	PRJEB89456	ERR14964831
Cluster_48	G1983m	No	PRJEB89456	ERR14957634
Cluster_48	G1986	No	PRJEB89456	ERR14957737
Cluster_48	G2020	No	PRJEB89456	ERR14957726
Cluster_48	G2023m	No	PRJEB89456	ERR14957636
Cluster_48	G2143	No	PRJEB89456	ERR14957008
Cluster_48	G2155m	No	PRJEB89456	ERR14957658
Cluster_48	G2209	No	PRJEB89456	ERR14957057
Cluster_48	G2485	No	PRJEB89456	ERR14957190
Cluster_48	G2755	No	PRJEB89456	ERR14957270
Cluster_48	G2871	No	PRJEB89456	ERR14957328
Cluster_48	G3018	No	PRJEB89456	ERR14957394
Cluster_48	G3031	No	PRJEB89456	ERR14957402
Cluster_48	CCS_G1704m	Yes	PRJEB89421	ERR14979138
Cluster_50	G1351	No	PRJEB38719	ERR4195488
Cluster_50	G1615m	No	PRJEB38719	ERR4195784
Cluster_50	G1967	No	PRJEB38719	ERR4195873
Cluster_50	CCS_G1615	Yes	PRJEB89421	ERR14963671
Cluster_51	G1620	No	PRJEB38719	ERR4195400
Cluster_51	G1628	No	PRJEB38719	ERR4195378
Cluster_51	G2098	No	PRJEB89456	ERR14956987
Cluster_51	CCS_G1628	Yes	PRJEB89421	ERR14964765
Cluster_52	G1637	No	PRJEB38719	ERR4195424
Cluster_52	G2103	No	PRJEB65844	ERR12015090
Cluster_52	CCS_G1637m	Yes	PRJEB89421	ERR14963678
Cluster_53	G1724	No	PRJEB38719	ERR4195818
Cluster_53	G1770	No	PRJEB38719	ERR4195435
Cluster_53	CCS_G1770	Yes	PRJEB89421	ERR14963685
Cluster_54	G1763	No	PRJEB38719	ERR4195835
Cluster_54	G1769	No	PRJEB38719	ERR4195840
Cluster_54	CCS_G1763	Yes	PRJEB89421	ERR14964817
Cluster_55	G1782	No	PRJEB38719	ERR4195419
Cluster_55	G1954	No	PRJEB38719	ERR4195505
Cluster_55	CCS_G1782	Yes	PRJEB89421	ERR14977545
Cluster_7	G1141	No	PRJEB29604	ERR2884619
Cluster_7	G146m	No	PRJEB29604	ERR2884642
Cluster_7	G1747	No	PRJEB29604	ERR2884664
Cluster_7	G1761	No	PRJEB29604	ERR2884665
Cluster_7	G2079	No	PRJEB89456	ERR14956975
Cluster_7	G3164	No	PRJEB89456	ERR14957450
Cluster_7	G3292	No	PRJEB89456	ERR14957532
Cluster_7	CCS_G1747	Yes	PRJEB89421	ERR14979275
Cluster_70	G1795	No	PRJEB38719	ERR4195383
Cluster_70	G2307	No	PRJEB89456	ERR14957121
Cluster_70	G3085	No	PRJEB89456	ERR14957628
Cluster_70	CCS_G1795	Yes	PRJEB89421	ERR14979282
Cluster_76	G164	No	PRJEB38719	ERR4195421
Cluster_76	G168	No	PRJEB38719	ERR4195800
Cluster_76	G1958	No	PRJEB38719	ERR4195453
Cluster_76	G2970	No	PRJEB89456	ERR14957369
Cluster_76	G2971	No	PRJEB89456	ERR14957372
Cluster_76	CCS_G1958	Yes	PRJEB89421	ERR14963703
Cluster_89	G123	No	PRJEB38719	ERR4195483
Cluster_89	G1799	No	PRJEB38719	ERR4195497
Cluster_89	G2343Lib2	No	PRJEB89456	ERR14957139
Cluster_89	G835m	No	PRJEB38719	ERR4195327
Cluster_89	CCS_G1799	Yes	PRJEB89421	ERR14963687
Cluster_94	G1061	No	PRJEB38719	ERR4195661
Cluster_94	G1616	No	PRJEB38719	ERR4195396
Cluster_94	G2243	No	PRJEB89456	ERR14957081
Cluster_94	G2456	No	PRJEB89456	ERR14957170
Cluster_94	G2457	No	PRJEB89456	ERR14957171
Cluster_94	G3048	No	PRJEB89456	ERR14957599
Cluster_94	G3049	No	PRJEB89456	ERR14957601
Cluster_94	G982	No	PRJEB38719	ERR4195643
Cluster_94	CCS_G1616m	Yes	PRJEB89421	ERR14963675
Cluster_96	G1359	No	PRJEB38719	ERR4195717
Cluster_96	G1496	No	PRJEB38719	ERR4195748
Cluster_96	G1994	No	PRJEB38719	ERR4195874
Cluster_96	CCS_G1496m	Yes	PRJEB89421	ERR14969163
Cluster_97	G1558	No	PRJEB89456	ERR14957699
Cluster_97	G1739	No	PRJEB38719	ERR4195451
Cluster_97	G2065	No	PRJEB89456	ERR14957632
Cluster_97	G2661	No	PRJEB89456	ERR14957242
Cluster_97	CCS_G1739	Yes	PRJEB89421	ERR14964803
Cluster_99	G1011	No	PRJEB29604	ERR2884612
Cluster_99	G1449	No	PRJEB29604	ERR2884640
Cluster_99	G1571	No	PRJEB29604	ERR2884649
Cluster_99	G1603	No	PRJEB29604	ERR2884654
Cluster_99	G1610	No	PRJEB29604	ERR2884655
Cluster_99	G1732	No	PRJEB29604	ERR2884663
Cluster_99	G1823	No	PRJEB29604	ERR2884670
Cluster_99	G1859	No	PRJEB89456	ERR14957685
Cluster_99	G201	No	PRJEB29604	ERR2884678
Cluster_99	G2130	No	PRJEB89456	ERR14957001
Cluster_99	G2273	No	PRJEB89456	ERR14957096
Cluster_99	G2631	No	PRJEB89456	ERR14957229
Cluster_99	G2641	No	PRJEB89456	ERR14957233
Cluster_99	G2654	No	PRJEB89456	ERR14957238
Cluster_99	G2779	No	PRJEB89456	ERR14957281
Cluster_99	G2920	No	PRJEB89456	ERR14957341
Cluster_99	G2936	No	PRJEB89456	ERR14957348
Cluster_99	G3649	No	PRJEB89456	ERR14957581
Cluster_99	G621m	No	PRJEB29604	ERR2884699
Cluster_99	G637m	No	PRJEB29604	ERR2884702
Cluster_99	G882m	No	PRJEB29604	ERR2884721
Cluster_99	CCS_G1732	Yes	PRJEB89421	ERR14979141
Patient_1	CCS_G1759	Yes	PRJEB89421	ERR14979274
Patient_1.0	G1759	No	PRJEB38719	ERR4195833
Patient_1.1	G1843	No	PRJEB89397	ERR14952680
Patient_2	CCS_G1532m	Yes	PRJEB89421	ERR14964763
Patient_2.0	G1532	No	PRJEB38719	ERR4195764
Patient_2.1	G1535	No	PRJEB65844	ERR12015087
Patient_2.2	G1623	No	PRJEB65844	ERR12015088
Patient_3	CCS_G1829m3	Yes	PRJEB89421	ERR14979283
Patient_3.0	G1829	No	PRJEB29604	ERR2884671
Patient_3.1	G1710	No	PRJEB89397	ERR14952679
Patient_4	CCS_G1828m	Yes	PRJEB89421	ERR14964250
Patient_4.0	G1828	No	PRJEB70424	ERR12312078
Patient_4.1	G1709	No	PRJEB89397	ERR14952678
Patient_5	CCS_G1740	Yes	PRJEB89421	ERR14964197
Patient_5.0	G1740	No	PRJEB38719	ERR4195825
Patient_5.1	G1600	No	PRJEB89397	ERR14952677
