# Supplementary material for: Complete genomes reveal a refined map of Mycobacterium tuberculosis genetic diversity across evolutionary scales
Source: Nat Commun. 2026 Jun 6;17:7242. doi: 10.1038/s41467-026-73869-5 (PMC13396471; doi:10.1038/s41467-026-73869-5)
Supplement: Supplementary file 15 — Source Data [file 41467_2026_73869_MOESM15_ESM.zip]

Archive with 12 entries (10 files):
- Source_data/
- __MACOSX/._Source_data
- Source_data/.DS_Store
- __MACOSX/Source_data/._.DS_Store
- Source_data/Figure2/
- __MACOSX/Source_data/._Figure2
- Source_data/Source_data.xlsx
- __MACOSX/Source_data/._Source_data.xlsx
- Source_data/Figure2/Fig_2a.csv
- __MACOSX/Source_data/Figure2/._Fig_2a.csv
- Source_data/Figure2/Fig_2b.csv
- __MACOSX/Source_data/Figure2/._Fig_2b.csv
