# Supplementary material for: Complete genomes reveal a refined map of Mycobacterium tuberculosis genetic diversity across evolutionary scales
Source: Nat Commun. 2026 Jun 6;17:7242. doi: 10.1038/s41467-026-73869-5 (PMC13396471; doi:10.1038/s41467-026-73869-5)
Supplement: Supplementary file 15 — Source Data [file 41467_2026_73869_MOESM15_ESM.zip › Source_data/Source_data.xlsx]

## Sheet: Fig. 1a
Lineage of pairs	ID short read sequences	Pairwise genetic distance by short reads	ID complete genomes	Pairwise genetic distance by complete genomes
L2-L2	G1464_G1800	122	CCS_G1464m-CCS_G1800m	146
L2-L2	G1468_G1800	197	CCS_G1468m-CCS_G1800m	267
L2-L2	G1464_G1807	190	CCS_G1464m-CCS_G1807	229
L2-L2	G1800_G1807	205	CCS_G1800m-CCS_G1807	246
L2-L2	G1468_G1807	188	CCS_G1468m-CCS_G1807	252
L2-L2	G1464_G1468	177	CCS_G1464m-CCS_G1468m	231
L2-L3	G1464_G1668	1062	CCS_G1464m-CCS_G1668	1470
L2-L3	G1468_G1580	1054	CCS_G1468m-CCS_G1580m	1509
L2-L3	G1468_G1668	1057	CCS_G1468m-CCS_G1668	1498
L2-L3	G1464_G1580	1058	CCS_G1464m-CCS_G1580m	1482
L2-L4	G1464_G1944	1102	CCS_G1464m-CCS_G1944	1585
L2-L4	G1464_G1831	1113	CCS_G1464m-CCS_G1831m	1552
L2-L4	G1468_G1924	1075	CCS_G1468m-CCS_G1924	1522
L2-L4	G1468_G1851	1123	CCS_G1468m-CCS_G1851	1710
L2-L4	G1468_G1944	1097	CCS_G1468m-CCS_G1944	1613
L2-L4	G1464_G1536	1162	CCS_G1464m-CCS_G1536m	1583
L2-L4	G1464_G1465	1125	CCS_G1464m-CCS_G1465	1704
L2-L4	G1464_G1785	1125	CCS_G1464m-CCS_G1785m	1489
L2-L4	G1464_G1703	1065	CCS_G1464m-CCS_G1703	1550
L2-L4	G1468_G1619	1109	CCS_G1468m-CCS_G1619m	1675
L2-L4	G1807_G1860	1078	CCS_G1807-CCS_G1860	1569
L2-L4	G1468_G1943	1115	CCS_G1468m-CCS_G1943	1562
L2-L4	G1464_G1603	1144	CCS_G1464m-CCS_G1603m	1564
L2-L4	G1464_G1621	1095	CCS_G1464m-CCS_G1621m3	1504
L2-L4	G1464_G2059	1077	CCS_G1464m-CCS_G2059	1579
L2-L4	G1468_G1686	1070	CCS_G1468m-CCS_G1686m3	1571
L2-L4	G1800_G1940	1162	CCS_G1800m-CCS_G1940	1568
L2-L4	G1464_G1576	1111	CCS_G1464m-CCS_G1576m3	1570
L2-L4	G1464_G1533	1088	CCS_G1464m-CCS_G1533m	1634
L2-L4	G1464_G1693	1141	CCS_G1464m-CCS_G1693	1583
L2-L4	G1464_G1943	1117	CCS_G1464m-CCS_G1943	1532
L2-L4	G1468_G1948	1115	CCS_G1468m-CCS_G1948	1534
L2-L4	G1800_G2051	1149	CCS_G1800m-CCS_G2051	1512
L2-L4	G1464_G1762	1105	CCS_G1464m-CCS_G1762m3	1643
L2-L4	G1464_G1827	1132	CCS_G1464m-CCS_G1827m	1534
L2-L4	G1800_G1835	1139	CCS_G1800m-CCS_G1835	1725
L2-L4	G1468_G1532	1074	CCS_G1468m-CCS_G1532m	1486
L2-L4	G1800_G1850	1134	CCS_G1800m-CCS_G1850	1511
L2-L4	G1464_G1633	1110	CCS_G1464m-CCS_G1633	1660
L2-L4	G1800_G1958	1141	CCS_G1800m-CCS_G1958	1547
L2-L4	G1464_G1835	1115	CCS_G1464m-CCS_G1835	1690
L2-L4	G1800_G1948	1143	CCS_G1800m-CCS_G1948	1544
L2-L4	G1468_G1786	1128	CCS_G1468m-CCS_G1786	1553
L2-L4	G1464_G1651	1112	CCS_G1464m-CCS_G1651m	1589
L2-L4	G1468_G1761	1110	CCS_G1468m-CCS_G1761m	1700
L2-L4	G1800_G1906	1122	CCS_G1800m-CCS_G1906	1588
L2-L4	G1800_G1829	1083	CCS_G1800m-CCS_G1829m3	1572
L2-L4	G1464_G1795	1079	CCS_G1464m-CCS_G1795	1528
L2-L4	G1807_G1823	1161	CCS_G1807-CCS_G1823	1600
L2-L4	G1468_G1889	1107	CCS_G1468m-CCS_G1889	1498
L2-L4	G1464_G1924	1078	CCS_G1464m-CCS_G1924	1494
L2-L4	G1464_G1759	1120	CCS_G1464m-CCS_G1759	1473
L2-L4	G1464_G1520	1069	CCS_G1464m-CCS_G1520	1566
L2-L4	G1807_G1849	1130	CCS_G1807-CCS_G1849m3	1521
L2-L4	G1464_G1823	1146	CCS_G1464m-CCS_G1823	1577
L2-L4	G1800_G1945	1143	CCS_G1800m-CCS_G1945	1689
L2-L4	G1464_G1469	1101	CCS_G1464m-CCS_G1469m	1634
L2-L4	G1464_G1938	1097	CCS_G1464m-CCS_G1938m4	1487
L2-L4	G1464_G1537	1142	CCS_G1464m-CCS_G1537m	1536
L2-L4	G1468_G1651	1108	CCS_G1468m-CCS_G1651m	1615
L2-L4	G1468_G1519	1100	CCS_G1468m-CCS_G1519	1670
L2-L4	G1464_G1784	1124	CCS_G1464m-CCS_G1784m	1631
L2-L4	G1468_G1484	1094	CCS_G1468m-CCS_G1484m3	1600
L2-L4	G1800_G1943	1140	CCS_G1800m-CCS_G1943	1558
L2-L4	G1468_G1568	1137	CCS_G1468m-CCS_G1568	1673
L2-L4	G1468_G1703	1062	CCS_G1468m-CCS_G1703	1574
L2-L4	G1464_G1660	1130	CCS_G1464m-CCS_G1660m	1549
L2-L4	G1468_G1530	1108	CCS_G1468m-CCS_G1530	1556
L2-L4	G1464_G1467	1112	CCS_G1464m-CCS_G1467m	1514
L2-L4	G1468_G1513	1075	CCS_G1468m-CCS_G1513m	1591
L2-L4	G1468_G1612	1082	CCS_G1468m-CCS_G1612	1571
L2-L4	G1464_G1733	1093	CCS_G1464m-CCS_G1733m	1535
L2-L4	G1464_G1765	1138	CCS_G1464m-CCS_G1765	1497
L2-L4	G1468_G1724	1081	CCS_G1468m-CCS_G1724	1584
L2-L4	G1468_G1727	1111	CCS_G1468m-CCS_G1727	1557
L2-L4	G1464_G1725	1138	CCS_G1464m-CCS_G1725	1597
L2-L4	G1468_G1533	1085	CCS_G1468m-CCS_G1533m	1658
L2-L4	G1468_G1633	1108	CCS_G1468m-CCS_G1633	1691
L2-L4	G1468_G1824	1093	CCS_G1468m-CCS_G1824m	1597
L2-L4	G1464_G1516	1069	CCS_G1464m-CCS_G1516m	1532
L2-L4	G1464_G1613	1104	CCS_G1464m-CCS_G1613	1641
L2-L4	G1468_G1538	1039	CCS_G1468m-CCS_G1538m	1558
L2-L4	G1807_G1824	1110	CCS_G1807-CCS_G1824m	1599
L2-L4	G1464_G1697	1091	CCS_G1464m-CCS_G1697	1546
L2-L4	G1468_G1542	1104	CCS_G1468m-CCS_G1542	1696
L2-L4	G1464_G1582	1074	CCS_G1464m-CCS_G1582	1572
L2-L4	G1800_G2075	1145	CCS_G1800m-CCS_G2075	1517
L2-L4	G1807_G1945	1133	CCS_G1807-CCS_G1945	1685
L2-L4	G1468_G1885	1152	CCS_G1468m-CCS_G1885	1601
L2-L4	G1468_G1837	1113	CCS_G1468m-CCS_G1837m	1575
L2-L4	G1800_G1839	1134	CCS_G1800m-CCS_G1839m	1524
L2-L4	G1800_G1825	1163	CCS_G1800m-CCS_G1825	1587
L2-L4	G1464_G1726	1152	CCS_G1464m-CCS_G1726m	1511
L2-L4	G1468_G1607	1109	CCS_G1468m-CCS_G1607	1595
L2-L4	G1800_G1941	1095	CCS_G1800m-CCS_G1941	1616
L2-L4	G1468_G1661	1132	CCS_G1468m-CCS_G1661	1603
L2-L4	G1468_G1697	1088	CCS_G1468m-CCS_G1697	1570
L2-L4	G1464_G1538	1042	CCS_G1464m-CCS_G1538m	1534
L2-L4	G1807_G1932	1106	CCS_G1807-CCS_G1932	1487
L2-L4	G1468_G1581	1117	CCS_G1468m-CCS_G1581	1719
L2-L4	G1468_G1718	1066	CCS_G1468m-CCS_G1718m	1624
L2-L4	G1464_G2057	1122	CCS_G1464m-CCS_G2057	1562
L2-L4	G1464_G1967	1144	CCS_G1464m-CCS_G1967	1550
L2-L4	G1468_G1764	1054	CCS_G1468m-CCS_G1764	1582
L2-L4	G1464_G1567	1077	CCS_G1464m-CCS_G1567m	1553
L2-L4	G1800_G1938	1120	CCS_G1800m-CCS_G1938m4	1520
L2-L4	G1468_G2057	1118	CCS_G1468m-CCS_G2057	1593
L2-L4	G1464_G1686	1074	CCS_G1464m-CCS_G1686m3	1550
L2-L4	G1807_G1934	1171	CCS_G1807-CCS_G1934	1552
L2-L4	G1800_G1831	1135	CCS_G1800m-CCS_G1831m	1573
L2-L4	G1464_G1654	1117	CCS_G1464m-CCS_G1654	1498
L2-L4	G1468_G1822	1120	CCS_G1468m-CCS_G1822m	1582
L2-L4	G1468_G1497	1141	CCS_G1468m-CCS_G1497m	1551
L2-L4	G1468_G1860	1060	CCS_G1468m-CCS_G1860	1574
L2-L4	G1468_G1821	1109	CCS_G1468m-CCS_G1821m	1622
L2-L4	G1468_G1823	1141	CCS_G1468m-CCS_G1823	1593
L2-L4	G1464_G1544	1128	CCS_G1464m-CCS_G1544	1513
L2-L4	G1807_G1836	1093	CCS_G1807-CCS_G1836	1595
L2-L4	G1464_G1885	1157	CCS_G1464m-CCS_G1885	1576
L2-L4	G1464_G1786	1133	CCS_G1464m-CCS_G1786	1536
L2-L4	G1468_G1705	1089	CCS_G1468m-CCS_G1705m	1569
L2-L4	G1464_G1664	1103	CCS_G1464m-CCS_G1664m	1624
L2-L4	G1468_G1582	1070	CCS_G1468m-CCS_G1582	1595
L2-L4	G1468_G1517	1118	CCS_G1468m-CCS_G1517m	1649
L2-L4	G1468_G1805	1106	CCS_G1468m-CCS_G1805	1600
L2-L4	G1464_G1906	1101	CCS_G1464m-CCS_G1906	1565
L2-L4	G1468_G1967	1139	CCS_G1468m-CCS_G1967	1570
L2-L4	G1800_G1821	1137	CCS_G1800m-CCS_G1821m	1634
L2-L4	G1800_G1842	1105	CCS_G1800m-CCS_G1842	1613
L2-L4	G1464_G1783	1080	CCS_G1464m-CCS_G1783	1536
L2-L4	G1464_G1618	1091	CCS_G1464m-CCS_G1618m	1634
L2-L4	G1468_G2075	1119	CCS_G1468m-CCS_G2075	1519
L2-L4	G1464_G1727	1113	CCS_G1464m-CCS_G1727	1532
L2-L4	G1807_G1965	1122	CCS_G1807-CCS_G1965	1688
L2-L4	G1464_G1822	1122	CCS_G1464m-CCS_G1822m	1550
L2-L4	G1464_G1870	1122	CCS_G1464m-CCS_G1870	1487
L2-L4	G1464_G1824	1098	CCS_G1464m-CCS_G1824m	1576
L2-L4	G1807_G1940	1154	CCS_G1807-CCS_G1940	1557
L2-L4	G1800_G2059	1097	CCS_G1800m-CCS_G2059	1612
L2-L4	G1807_G1906	1110	CCS_G1807-CCS_G1906	1577
L2-L4	G1468_G1726	1152	CCS_G1468m-CCS_G1726m	1530
L2-L4	G1468_G1516	1064	CCS_G1468m-CCS_G1516m	1553
L2-L4	G1464_G1532	1078	CCS_G1464m-CCS_G1532m	1455
L2-L4	G1464_G1767	1103	CCS_G1464m-CCS_G1767	1470
L2-L4	G1800_G1823	1169	CCS_G1800m-CCS_G1823	1604
L2-L4	G1468_G1906	1097	CCS_G1468m-CCS_G1906	1593
L2-L4	G1468_G1732	1137	CCS_G1468m-CCS_G1732	1581
L2-L4	G1464_G1530	1112	CCS_G1464m-CCS_G1530	1531
L2-L4	G1464_G1543	1126	CCS_G1464m-CCS_G1543m	1480
L2-L4	G1807_G1837	1128	CCS_G1807-CCS_G1837m	1557
L2-L4	G1464_G1711	1100	CCS_G1464m-CCS_G1711	1461
L2-L4	G1468_G1842	1081	CCS_G1468m-CCS_G1842	1604
L2-L4	G1468_G1829	1061	CCS_G1468m-CCS_G1829m3	1563
L2-L4	G1464_G1829	1063	CCS_G1464m-CCS_G1829m3	1539
L2-L4	G1464_G1764	1055	CCS_G1464m-CCS_G1764	1558
L2-L4	G1800_G1932	1115	CCS_G1800m-CCS_G1932	1499
L2-L4	G1464_G1570	1138	CCS_G1464m-CCS_G1570m	1560
L2-L4	G1807_G2057	1135	CCS_G1807-CCS_G2057	1578
L2-L4	G1807_G2054	1134	CCS_G1807-CCS_G2054	1491
L2-L4	G1468_G1609	1066	CCS_G1468m-CCS_G1609	1566
L2-L4	G1464_G1676	1063	CCS_G1464m-CCS_G1676	1541
L2-L4	G1468_G1522	1082	CCS_G1468m-CCS_G1522m	1615
L2-L4	G1807_G1948	1135	CCS_G1807-CCS_G1948	1533
L2-L4	G1807_G1825	1155	CCS_G1807-CCS_G1825	1578
L2-L4	G1807_G1827	1147	CCS_G1807-CCS_G1827m	1557
L2-L4	G1468_G1615	1140	CCS_G1468m-CCS_G1615	1571
L2-L4	G1468_G1740	1104	CCS_G1468m-CCS_G1740	1676
L2-L4	G1468_G1801	1136	CCS_G1468m-CCS_G1801	1581
L2-L4	G1464_G1940	1139	CCS_G1464m-CCS_G1940	1535
L2-L4	G1464_G1609	1072	CCS_G1464m-CCS_G1609	1545
L2-L4	G1468_G1573	1103	CCS_G1468m-CCS_G1573m	1567
L2-L4	G1468_G1614	1115	CCS_G1468m-CCS_G1614	1511
L2-L4	G1464_G1619	1112	CCS_G1464m-CCS_G1619m	1650
L2-L4	G1468_G1536	1160	CCS_G1468m-CCS_G1536m	1616
L2-L4	G1464_G1778	1098	CCS_G1464m-CCS_G1778	1582
L2-L4	G1464_G1492	1097	CCS_G1464m-CCS_G1492m	1537
L2-L4	G1464_G1522	1088	CCS_G1464m-CCS_G1522m	1594
L2-L4	G1464_G1617	1106	CCS_G1464m-CCS_G1617m	1502
L2-L4	G1468_G1934	1151	CCS_G1468m-CCS_G1934	1554
L2-L4	G1807_G2051	1140	CCS_G1807-CCS_G2051	1499
L2-L4	G1464_G1821	1115	CCS_G1464m-CCS_G1821m	1604
L2-L4	G1464_G1842	1085	CCS_G1464m-CCS_G1842	1580
L2-L4	G1468_G2051	1126	CCS_G1468m-CCS_G2051	1514
L2-L4	G1468_G1835	1113	CCS_G1468m-CCS_G1835	1715
L2-L4	G1468_G1785	1123	CCS_G1468m-CCS_G1785m	1519
L2-L4	G1464_G1630	1125	CCS_G1464m-CCS_G1630m	1513
L2-L4	G1464_G1932	1091	CCS_G1464m-CCS_G1932	1474
L2-L4	G1468_G1701	1115	CCS_G1468m-CCS_G1701	1540
L2-L4	G1468_G1496	1135	CCS_G1468m-CCS_G1496m	1566
L2-L4	G1807_G1889	1124	CCS_G1807-CCS_G1889	1501
L2-L4	G1807_G1957	1135	CCS_G1807-CCS_G1957	1583
L2-L4	G1464_G1760	1140	CCS_G1464m-CCS_G1760	1515
L2-L4	G1468_G1792	1021	CCS_G1468m-CCS_G1792	1563
L2-L4	G1464_G1568	1140	CCS_G1464m-CCS_G1568	1642
L2-L4	G1468_G1782	1123	CCS_G1468m-CCS_G1782	1699
L2-L4	G1468_G1958	1113	CCS_G1468m-CCS_G1958	1537
L2-L4	G1468_G1850	1105	CCS_G1468m-CCS_G1850	1497
L2-L4	G1800_G1822	1145	CCS_G1800m-CCS_G1822m	1575
L2-L4	G1464_G1750	1103	CCS_G1464m-CCS_G1750	1674
L2-L4	G1468_G1630	1120	CCS_G1468m-CCS_G1630m	1535
L2-L4	G1464_G1743	1137	CCS_G1464m-CCS_G1743m	1511
L2-L4	G1464_G1604	1111	CCS_G1464m-CCS_G1604	1602
L2-L4	G1464_G1801	1140	CCS_G1464m-CCS_G1801	1563
L2-L4	G1464_G1615	1145	CCS_G1464m-CCS_G1615	1551
L2-L4	G1464_G1571	1144	CCS_G1464m-CCS_G1571	1563
L2-L4	G1468_G1543	1124	CCS_G1468m-CCS_G1543m	1510
L2-L4	G1468_G1647	1104	CCS_G1468m-CCS_G1647m4	1676
L2-L4	G1468_G1621	1094	CCS_G1468m-CCS_G1621m3	1535
L2-L4	G1468_G1716	1042	CCS_G1468m-CCS_G1716	1553
L2-L4	G1464_G1850	1110	CCS_G1464m-CCS_G1850	1477
L2-L4	G1464_G1747	1126	CCS_G1464m-CCS_G1747	1678
L2-L4	G1464_G1763	1143	CCS_G1464m-CCS_G1763	1561
L2-L4	G1464_G1851	1126	CCS_G1464m-CCS_G1851	1685
L2-L4	G1464_G1716	1046	CCS_G1464m-CCS_G1716	1532
L2-L4	G1800_G2054	1142	CCS_G1800m-CCS_G2054	1501
L2-L4	G1468_G1725	1133	CCS_G1468m-CCS_G1725	1618
L2-L4	G1807_G1821	1129	CCS_G1807-CCS_G1821m	1622
L2-L4	G1464_G1499	1127	CCS_G1464m-CCS_G1499m3	1514
L2-L4	G1464_G1837	1114	CCS_G1464m-CCS_G1837m	1543
L2-L4	G1807_G1968	1128	CCS_G1807-CCS_G1968	1500
L2-L4	G1464_G1715	1110	CCS_G1464m-CCS_G1715	1507
L2-L4	G1468_G1524	1107	CCS_G1468m-CCS_G1524	1601
L2-L4	G1468_G1825	1135	CCS_G1468m-CCS_G1825	1578
L2-L4	G1464_G1826	1135	CCS_G1464m-CCS_G1826m3	1639
L2-L4	G1800_G1924	1101	CCS_G1800m-CCS_G1924	1521
L2-L4	G1464_G1958	1118	CCS_G1464m-CCS_G1958	1516
L2-L4	G1468_G1631	1092	CCS_G1468m-CCS_G1631	1563
L2-L4	G1807_G1943	1129	CCS_G1807-CCS_G1943	1547
L2-L4	G1464_G1713	1080	CCS_G1464m-CCS_G1713	1607
L2-L4	G1800_G1849	1142	CCS_G1800m-CCS_G1849m3	1532
L2-L4	G1468_G1715	1105	CCS_G1468m-CCS_G1715	1528
L2-L4	G1468_G1836	1077	CCS_G1468m-CCS_G1836	1604
L2-L4	G1464_G1788	1051	CCS_G1464m-CCS_G1788	1564
L2-L4	G1464_G1498	1120	CCS_G1464m-CCS_G1498	1621
L2-L4	G1468_G1518	1113	CCS_G1468m-CCS_G1518m	1519
L2-L4	G1468_G1742	1116	CCS_G1468m-CCS_G1742m	1695
L2-L4	G1464_G1519	1103	CCS_G1464m-CCS_G1519	1641
L2-L4	G1464_G1631	1097	CCS_G1464m-CCS_G1631	1537
L2-L4	G1468_G1676	1061	CCS_G1468m-CCS_G1676	1565
L2-L4	G1807_G1924	1091	CCS_G1807-CCS_G1924	1506
L2-L4	G1464_G1773	1081	CCS_G1464m-CCS_G1773m	1556
L2-L4	G1800_G1957	1143	CCS_G1800m-CCS_G1957	1587
L2-L4	G1468_G1537	1136	CCS_G1468m-CCS_G1537m	1553
L2-L4	G1468_G1827	1127	CCS_G1468m-CCS_G1827m	1551
L2-L4	G1464_G1524	1111	CCS_G1464m-CCS_G1524	1570
L2-L4	G1468_G1777	1078	CCS_G1468m-CCS_G1777m	1595
L2-L4	G1468_G1941	1071	CCS_G1468m-CCS_G1941	1605
L2-L4	G1464_G1628	1072	CCS_G1464m-CCS_G1628	1601
L2-L4	G1468_G1713	1077	CCS_G1468m-CCS_G1713	1628
L2-L4	G1464_G1945	1120	CCS_G1464m-CCS_G1945	1671
L2-L4	G1800_G1966	1141	CCS_G1800m-CCS_G1966	1620
L2-L4	G1468_G1773	1079	CCS_G1468m-CCS_G1773m	1578
L2-L4	G1464_G1849	1119	CCS_G1464m-CCS_G1849m3	1498
L2-L4	G1464_G1539	1091	CCS_G1464m-CCS_G1539m	1569
L2-L4	G1464_G1581	1118	CCS_G1464m-CCS_G1581	1690
L2-L4	G1468_G1660	1128	CCS_G1468m-CCS_G1660m	1575
L2-L4	G1468_G1627	1082	CCS_G1468m-CCS_G1627	1653
L2-L4	G1468_G1570	1133	CCS_G1468m-CCS_G1570m	1583
L2-L4	G1464_G1577	1136	CCS_G1464m-CCS_G1577	1517
L2-L4	G1464_G1614	1120	CCS_G1464m-CCS_G1614	1493
L2-L4	G1464_G1803	1110	CCS_G1464m-CCS_G1803	1538
L2-L4	G1464_G1513	1077	CCS_G1464m-CCS_G1513m	1567
L2-L4	G1464_G1724	1082	CCS_G1464m-CCS_G1724	1557
L2-L4	G1800_G1925	1094	CCS_G1800m-CCS_G1925	1612
L2-L4	G1464_G1583	1120	CCS_G1464m-CCS_G1583	1506
L2-L4	G1468_G1711	1094	CCS_G1468m-CCS_G1711	1486
L2-L4	G1464_G1647	1107	CCS_G1464m-CCS_G1647m4	1647
L2-L4	G1464_G1754	1065	CCS_G1464m-CCS_G1754	1535
L2-L4	G1468_G1957	1117	CCS_G1468m-CCS_G1957	1593
L2-L4	G1468_G1728	1092	CCS_G1468m-CCS_G1728	1487
L2-L4	G1464_G1791	1107	CCS_G1464m-CCS_G1791	1542
L2-L4	G1800_G1934	1179	CCS_G1800m-CCS_G1934	1564
L2-L4	G1464_G1637	1101	CCS_G1464m-CCS_G1637m	1513
L2-L4	G1807_G1958	1133	CCS_G1807-CCS_G1958	1534
L2-L4	G1807_G1826	1148	CCS_G1807-CCS_G1826m3	1655
L2-L4	G1468_G1762	1104	CCS_G1468m-CCS_G1762m3	1673
L2-L4	G1468_G1966	1115	CCS_G1468m-CCS_G1966	1627
L2-L4	G1468_G1507	1108	CCS_G1468m-CCS_G1507m3	1569
L2-L4	G1468_G1739	1121	CCS_G1468m-CCS_G1739	1582
L2-L4	G1464_G1678	1087	CCS_G1464m-CCS_G1678	1553
L2-L4	G1468_G1817	1092	CCS_G1468m-CCS_G1817	1518
L2-L4	G1468_G1678	1083	CCS_G1468m-CCS_G1678	1577
L2-L4	G1800_G1860	1085	CCS_G1800m-CCS_G1860	1572
L2-L4	G1464_G1525	1123	CCS_G1464m-CCS_G1525m	1620
L2-L4	G1464_G1825	1140	CCS_G1464m-CCS_G1825	1557
L2-L4	G1468_G1946	1117	CCS_G1468m-CCS_G1946	1498
L2-L4	G1468_G1664	1099	CCS_G1468m-CCS_G1664m	1649
L2-L4	G1468_G1489	1120	CCS_G1468m-CCS_G1489m	1525
L2-L4	G1468_G1745	1102	CCS_G1468m-CCS_G1745	1538
L2-L4	G1468_G1747	1121	CCS_G1468m-CCS_G1747	1699
L2-L4	G1800_G1817	1117	CCS_G1800m-CCS_G1817	1513
L2-L4	G1800_G1836	1101	CCS_G1800m-CCS_G1836	1607
L2-L4	G1464_G1675	1066	CCS_G1464m-CCS_G1675	1511
L2-L4	G1807_G1870	1133	CCS_G1807-CCS_G1870	1510
L2-L4	G1468_G1646	1087	CCS_G1468m-CCS_G1646m	1580
L2-L4	G1807_G2075	1136	CCS_G1807-CCS_G2075	1503
L2-L4	G1468_G1499	1121	CCS_G1468m-CCS_G1499m3	1535
L2-L4	G1468_G1492	1095	CCS_G1468m-CCS_G1492m	1569
L2-L4	G1468_G1750	1101	CCS_G1468m-CCS_G1750	1704
L2-L4	G1468_G1693	1136	CCS_G1468m-CCS_G1693	1604
L2-L4	G1807_G1829	1076	CCS_G1807-CCS_G1829m3	1562
L2-L4	G1468_G1628	1066	CCS_G1468m-CCS_G1628	1624
L2-L4	G1468_G1784	1119	CCS_G1468m-CCS_G1784m	1652
L2-L4	G1800_G1889	1136	CCS_G1800m-CCS_G1889	1512
L2-L4	G1464_G1770	1086	CCS_G1464m-CCS_G1770	1557
L2-L4	G1468_G1644	1075	CCS_G1468m-CCS_G1644	1585
L2-L4	G1464_G1644	1078	CCS_G1464m-CCS_G1644	1561
L2-L4	G1468_G1767	1098	CCS_G1468m-CCS_G1767	1490
L2-L4	G1464_G1752	1035	CCS_G1464m-CCS_G1752	1566
L2-L4	G1464_G1528	1099	CCS_G1464m-CCS_G1528	1611
L2-L4	G1468_G1760	1138	CCS_G1468m-CCS_G1760	1546
L2-L4	G1464_G1728	1098	CCS_G1464m-CCS_G1728	1468
L2-L4	G1807_G1822	1135	CCS_G1807-CCS_G1822m	1564
L2-L4	G1468_G1603	1139	CCS_G1468m-CCS_G1603m	1580
L2-L4	G1800_G1837	1138	CCS_G1800m-CCS_G1837m	1568
L2-L4	G1464_G1661	1136	CCS_G1464m-CCS_G1661	1582
L2-L4	G1464_G1489	1125	CCS_G1464m-CCS_G1489m	1503
L2-L4	G1464_G1772	1065	CCS_G1464m-CCS_G1772m	1543
L2-L4	G1468_G2054	1116	CCS_G1468m-CCS_G2054	1505
L2-L4	G1468_G1636	1107	CCS_G1468m-CCS_G1636	1672
L2-L4	G1464_G1966	1119	CCS_G1464m-CCS_G1966	1597
L2-L4	G1807_G1946	1135	CCS_G1807-CCS_G1946	1502
L2-L4	G1464_G1741	1107	CCS_G1464m-CCS_G1741m	1504
L2-L4	G1464_G1860	1063	CCS_G1464m-CCS_G1860	1549
L2-L4	G1468_G1769	1134	CCS_G1468m-CCS_G1769	1581
L2-L4	G1468_G1787	1125	CCS_G1468m-CCS_G1787	1555
L2-L4	G1468_G1579	1088	CCS_G1468m-CCS_G1579m	1563
L2-L4	G1800_G1827	1156	CCS_G1800m-CCS_G1827m	1561
L2-L4	G1807_G1942	1157	CCS_G1807-CCS_G1942	1517
L2-L4	G1807_G1850	1123	CCS_G1807-CCS_G1850	1500
L2-L4	G1468_G1759	1118	CCS_G1468m-CCS_G1759	1505
L2-L4	G1464_G1732	1141	CCS_G1464m-CCS_G1732	1565
L2-L4	G1468_G1849	1113	CCS_G1468m-CCS_G1849m3	1518
L2-L4	G1800_G1965	1131	CCS_G1800m-CCS_G1965	1699
L2-L4	G1468_G1469	1098	CCS_G1468m-CCS_G1469m	1665
L2-L4	G1464_G2051	1126	CCS_G1464m-CCS_G2051	1484
L2-L4	G1464_G1636	1111	CCS_G1464m-CCS_G1636	1642
L2-L4	G1468_G1754	1064	CCS_G1468m-CCS_G1754	1560
L2-L4	G1807_G1939	1123	CCS_G1807-CCS_G1939	1500
L2-L4	G1464_G1646	1090	CCS_G1464m-CCS_G1646m	1554
L2-L4	G1464_G1607	1111	CCS_G1464m-CCS_G1607	1571
L2-L4	G1464_G1638	1124	CCS_G1464m-CCS_G1638m	1535
L2-L4	G1464_G1948	1120	CCS_G1464m-CCS_G1948	1512
L2-L4	G1468_G1965	1105	CCS_G1468m-CCS_G1965	1703
L2-L4	G1800_G1910	1106	CCS_G1800m-CCS_G1910m	1600
L2-L4	G1468_G1803	1106	CCS_G1468m-CCS_G1803	1565
L2-L4	G1464_G1635	1122	CCS_G1464m-CCS_G1635m	1622
L2-L4	G1468_G1638	1123	CCS_G1468m-CCS_G1638m	1565
L2-L4	G1468_G1613	1101	CCS_G1468m-CCS_G1613	1670
L2-L4	G1468_G1653	1126	CCS_G1468m-CCS_G1653	1519
L2-L4	G1468_G1770	1082	CCS_G1468m-CCS_G1770	1584
L2-L4	G1468_G1870	1116	CCS_G1468m-CCS_G1870	1507
L2-L4	G1807_G1835	1130	CCS_G1807-CCS_G1835	1714
L2-L4	G1807_G1817	1107	CCS_G1807-CCS_G1817	1502
L2-L4	G1800_G1824	1118	CCS_G1800m-CCS_G1824m	1611
L2-L4	G1468_G1826	1132	CCS_G1468m-CCS_G1826m3	1669
L2-L4	G1807_G1828	1098	CCS_G1807-CCS_G1828m	1589
L2-L4	G1468_G1774	1107	CCS_G1468m-CCS_G1774	1529
L2-L4	G1468_G1839	1108	CCS_G1468m-CCS_G1839m	1530
L2-L4	G1468_G1498	1117	CCS_G1468m-CCS_G1498	1643
L2-L4	G1468_G1752	1032	CCS_G1468m-CCS_G1752	1590
L2-L4	G1807_G1966	1132	CCS_G1807-CCS_G1966	1606
L2-L4	G1468_G1733	1092	CCS_G1468m-CCS_G1733m	1562
L2-L4	G1800_G1968	1139	CCS_G1800m-CCS_G1968	1511
L2-L4	G1464_G1751	1105	CCS_G1464m-CCS_G1751m	1615
L2-L4	G1468_G1708	1106	CCS_G1468m-CCS_G1708	1617
L2-L4	G1468_G1617	1100	CCS_G1468m-CCS_G1617m	1520
L2-L4	G1800_G2057	1143	CCS_G1800m-CCS_G2057	1586
L2-L4	G1464_G1704	1104	CCS_G1464m-CCS_G1704m	1602
L2-L4	G1807_G1941	1086	CCS_G1807-CCS_G1941	1607
L2-L4	G1468_G1571	1139	CCS_G1468m-CCS_G1571	1579
L2-L4	G1464_G1761	1114	CCS_G1464m-CCS_G1761m	1679
L2-L4	G1464_G1745	1108	CCS_G1464m-CCS_G1745	1518
L2-L4	G1807_G2059	1089	CCS_G1807-CCS_G2059	1599
L2-L4	G1468_G1831	1109	CCS_G1468m-CCS_G1831m	1579
L2-L4	G1468_G1509	1146	CCS_G1468m-CCS_G1509m	1559
L2-L4	G1468_G1765	1132	CCS_G1468m-CCS_G1765	1517
L2-L4	G1464_G1736	1083	CCS_G1464m-CCS_G1736	1550
L2-L4	G1464_G1708	1109	CCS_G1464m-CCS_G1708	1593
L2-L4	G1464_G1787	1129	CCS_G1464m-CCS_G1787	1532
L2-L4	G1464_G2054	1118	CCS_G1464m-CCS_G2054	1473
L2-L4	G1464_G1612	1088	CCS_G1464m-CCS_G1612	1550
L2-L4	G1468_G1520	1065	CCS_G1468m-CCS_G1520	1590
L2-L4	G1464_G1517	1122	CCS_G1464m-CCS_G1517m	1620
L2-L4	G1468_G1654	1113	CCS_G1468m-CCS_G1654	1520
L2-L4	G1464_G1805	1110	CCS_G1464m-CCS_G1805	1569
L2-L4	G1468_G1634	1104	CCS_G1468m-CCS_G1634	1584
L2-L4	G1464_G1484	1097	CCS_G1464m-CCS_G1484m3	1575
L2-L4	G1800_G1801	1164	CCS_G1800m-CCS_G1801	1592
L2-L4	G1468_G1910	1081	CCS_G1468m-CCS_G1910m	1591
L2-L4	G1464_G1910	1083	CCS_G1464m-CCS_G1910m	1567
L2-L4	G1468_G1925	1070	CCS_G1468m-CCS_G1925	1602
L2-L4	G1468_G1576	1107	CCS_G1468m-CCS_G1576m3	1601
L2-L4	G1468_G1523	1065	CCS_G1468m-CCS_G1523	1600
L2-L4	G1464_G1653	1129	CCS_G1464m-CCS_G1653	1489
L2-L4	G1464_G1758	1132	CCS_G1464m-CCS_G1758	1595
L2-L4	G1800_G1946	1147	CCS_G1800m-CCS_G1946	1513
L2-L4	G1800_G1944	1126	CCS_G1800m-CCS_G1944	1611
L2-L4	G1468_G1795	1077	CCS_G1468m-CCS_G1795	1550
L2-L4	G1464_G1769	1139	CCS_G1464m-CCS_G1769	1563
L2-L4	G1464_G1817	1096	CCS_G1464m-CCS_G1817	1488
L2-L4	G1807_G1944	1116	CCS_G1807-CCS_G1944	1600
L2-L4	G1468_G1968	1110	CCS_G1468m-CCS_G1968	1497
L2-L4	G1468_G1751	1102	CCS_G1468m-CCS_G1751m	1640
L2-L4	G1464_G1518	1119	CCS_G1464m-CCS_G1518m	1499
L2-L4	G1807_G1938	1112	CCS_G1807-CCS_G1938m4	1508
L2-L4	G1807_G1910	1097	CCS_G1807-CCS_G1910m	1588
L2-L4	G1464_G1542	1107	CCS_G1464m-CCS_G1542	1665
L2-L4	G1464_G1839	1113	CCS_G1464m-CCS_G1839m	1503
L2-L4	G1464_G1627	1085	CCS_G1464m-CCS_G1627	1629
L2-L4	G1464_G1701	1120	CCS_G1464m-CCS_G1701	1518
L2-L4	G1468_G1743	1133	CCS_G1468m-CCS_G1743m	1530
L2-L4	G1807_G1842	1097	CCS_G1807-CCS_G1842	1600
L2-L4	G1800_G1828	1106	CCS_G1800m-CCS_G1828m	1603
L2-L4	G1468_G1671	1130	CCS_G1468m-CCS_G1671	1528
L2-L4	G1468_G1828	1081	CCS_G1468m-CCS_G1828m	1592
L2-L4	G1464_G1782	1124	CCS_G1464m-CCS_G1782	1667
L2-L4	G1800_G1885	1180	CCS_G1800m-CCS_G1885	1602
L2-L4	G1468_G1675	1064	CCS_G1468m-CCS_G1675	1536
L2-L4	G1468_G1539	1087	CCS_G1468m-CCS_G1539m	1593
L2-L4	G1468_G1663	1119	CCS_G1468m-CCS_G1663	1635
L2-L4	G1468_G1567	1072	CCS_G1468m-CCS_G1567m	1574
L2-L4	G1464_G1634	1111	CCS_G1464m-CCS_G1634	1560
L2-L4	G1800_G1967	1167	CCS_G1800m-CCS_G1967	1582
L2-L4	G1468_G1799	1114	CCS_G1468m-CCS_G1799	1619
L2-L4	G1800_G1870	1145	CCS_G1800m-CCS_G1870	1521
L2-L4	G1807_G1967	1158	CCS_G1807-CCS_G1967	1569
L2-L4	G1464_G1616	1077	CCS_G1464m-CCS_G1616m	1562
L2-L4	G1464_G1965	1105	CCS_G1464m-CCS_G1965	1670
L2-L4	G1464_G1586	1154	CCS_G1464m-CCS_G1586m	1598
L2-L4	G1468_G1585	1106	CCS_G1468m-CCS_G1585	1523
L2-L4	G1464_G1934	1156	CCS_G1464m-CCS_G1934	1531
L2-L4	G1468_G1788	1050	CCS_G1468m-CCS_G1788	1588
L2-L4	G1464_G1889	1113	CCS_G1464m-CCS_G1889	1478
L2-L4	G1464_G1610	1144	CCS_G1464m-CCS_G1610m	1564
L2-L4	G1468_G1512	1075	CCS_G1468m-CCS_G1512m	1511
L2-L4	G1468_G1791	1106	CCS_G1468m-CCS_G1791	1570
L2-L4	G1468_G1940	1134	CCS_G1468m-CCS_G1940	1558
L2-L4	G1468_G1938	1094	CCS_G1468m-CCS_G1938m4	1511
L2-L4	G1464_G2075	1121	CCS_G1464m-CCS_G2075	1488
L2-L4	G1464_G1718	1071	CCS_G1464m-CCS_G1718m	1598
L2-L4	G1468_G1932	1090	CCS_G1468m-CCS_G1932	1505
L2-L4	G1464_G1512	1079	CCS_G1464m-CCS_G1512m	1489
L2-L4	G1468_G1700	1125	CCS_G1468m-CCS_G1700	1572
L2-L4	G1464_G1925	1073	CCS_G1464m-CCS_G1925	1577
L2-L4	G1807_G1885	1172	CCS_G1807-CCS_G1885	1591
L2-L4	G1800_G1803	1131	CCS_G1800m-CCS_G1803	1561
L2-L4	G1468_G1945	1117	CCS_G1468m-CCS_G1945	1698
L2-L4	G1800_G1826	1158	CCS_G1800m-CCS_G1826m3	1666
L2-L4	G1807_G1851	1139	CCS_G1807-CCS_G1851	1709
L2-L4	G1468_G1610	1139	CCS_G1468m-CCS_G1610m	1580
L2-L4	G1807_G1831	1126	CCS_G1807-CCS_G1831m	1568
L2-L4	G1468_G1635	1118	CCS_G1468m-CCS_G1635m	1651
L2-L4	G1468_G1942	1138	CCS_G1468m-CCS_G1942	1530
L2-L4	G1468_G1763	1138	CCS_G1468m-CCS_G1763	1579
L2-L4	G1464_G1828	1084	CCS_G1464m-CCS_G1828m	1570
L2-L4	G1464_G1946	1124	CCS_G1464m-CCS_G1946	1479
L2-L4	G1468_G1783	1079	CCS_G1468m-CCS_G1783	1559
L2-L4	G1468_G1577	1131	CCS_G1468m-CCS_G1577	1536
L2-L4	G1464_G1523	1069	CCS_G1464m-CCS_G1523	1578
L2-L4	G1468_G2059	1073	CCS_G1468m-CCS_G2059	1603
L2-L4	G1464_G1573	1107	CCS_G1464m-CCS_G1573m	1541
L2-L4	G1464_G1579	1092	CCS_G1464m-CCS_G1579m	1535
L2-L4	G1468_G1586	1150	CCS_G1468m-CCS_G1586m	1623
L2-L4	G1464_G1585	1111	CCS_G1464m-CCS_G1585	1502
L2-L4	G1464_G1968	1116	CCS_G1464m-CCS_G1968	1477
L2-L4	G1468_G1741	1103	CCS_G1468m-CCS_G1741m	1525
L2-L4	G1464_G1739	1125	CCS_G1464m-CCS_G1739	1564
L2-L4	G1800_G1851	1149	CCS_G1800m-CCS_G1851	1720
L2-L4	G1468_G1736	1079	CCS_G1468m-CCS_G1736	1576
L2-L4	G1468_G1637	1097	CCS_G1468m-CCS_G1637m	1539
L2-L4	G1468_G1604	1105	CCS_G1468m-CCS_G1604	1620
L2-L4	G1468_G1528	1092	CCS_G1468m-CCS_G1528	1570
L2-L4	G1468_G1758	1127	CCS_G1468m-CCS_G1758	1621
L2-L4	G1807_G1839	1124	CCS_G1807-CCS_G1839m	1519
L2-L4	G1468_G1939	1106	CCS_G1468m-CCS_G1939	1497
L2-L4	G1464_G1777	1082	CCS_G1464m-CCS_G1777m	1571
L2-L4	G1468_G1772	1064	CCS_G1468m-CCS_G1772m	1567
L2-L4	G1464_G1702	1112	CCS_G1464m-CCS_G1702m	1657
L2-L4	G1464_G1496	1140	CCS_G1464m-CCS_G1496m	1544
L2-L4	G1464_G1836	1081	CCS_G1464m-CCS_G1836	1580
L2-L4	G1464_G1671	1133	CCS_G1464m-CCS_G1671	1561
L2-L4	G1464_G1774	1112	CCS_G1464m-CCS_G1774	1507
L2-L4	G1464_G1957	1121	CCS_G1464m-CCS_G1957	1566
L2-L4	G1468_G1702	1110	CCS_G1468m-CCS_G1702m	1686
L2-L4	G1464_G1740	1106	CCS_G1464m-CCS_G1740	1651
L2-L4	G1468_G1778	1096	CCS_G1468m-CCS_G1778	1606
L2-L4	G1800_G1942	1166	CCS_G1800m-CCS_G1942	1527
L2-L4	G1464_G1939	1112	CCS_G1464m-CCS_G1939	1477
L2-L4	G1464_G1742	1118	CCS_G1464m-CCS_G1742m	1663
L2-L4	G1464_G1942	1141	CCS_G1464m-CCS_G1942	1500
L2-L4	G1464_G1507	1112	CCS_G1464m-CCS_G1507m3	1541
L2-L4	G1468_G1583	1115	CCS_G1468m-CCS_G1583	1523
L2-L4	G1464_G1497	1146	CCS_G1464m-CCS_G1497m	1529
L2-L4	G1464_G1663	1123	CCS_G1464m-CCS_G1663	1607
L2-L4	G1464_G1941	1075	CCS_G1464m-CCS_G1941	1582
L2-L4	G1464_G1705	1090	CCS_G1464m-CCS_G1705m	1537
L2-L4	G1468_G1652	1137	CCS_G1468m-CCS_G1652m4	1624
L2-L4	G1800_G1939	1135	CCS_G1800m-CCS_G1939	1511
L2-L4	G1464_G1652	1137	CCS_G1464m-CCS_G1652m4	1592
L2-L4	G1468_G1544	1123	CCS_G1468m-CCS_G1544	1535
L2-L4	G1468_G1616	1071	CCS_G1468m-CCS_G1616m	1583
L2-L4	G1468_G1704	1099	CCS_G1468m-CCS_G1704m	1620
L2-L4	G1464_G1792	1020	CCS_G1464m-CCS_G1792	1539
L2-L4	G1807_G1925	1085	CCS_G1807-CCS_G1925	1602
L2-L4	G1464_G1700	1126	CCS_G1464m-CCS_G1700	1546
L2-L4	G1468_G1525	1119	CCS_G1468m-CCS_G1525m	1649
L2-L4	G1468_G1618	1088	CCS_G1468m-CCS_G1618m	1659
L2-L4	G1464_G1509	1147	CCS_G1464m-CCS_G1509m	1527
L2-L4	G1800_G1805	1132	CCS_G1800m-CCS_G1805	1594
L2-L4	G1464_G1799	1118	CCS_G1464m-CCS_G1799	1595
L2-LBovis	G1468_G1706	2023	CCS_G1468m-CCS_G1706	2660
L2-LBovis	G1464_G1706	2020	CCS_G1464m-CCS_G1706	2628
L3-L2	G1668_G1800	1082	CCS_G1668-CCS_G1800m	1496
L3-L2	G1668_G1807	1073	CCS_G1668-CCS_G1807	1483
L3-L2	G1580_G1807	1069	CCS_G1580m-CCS_G1807	1493
L3-L2	G1580_G1800	1078	CCS_G1580m-CCS_G1800m	1508
L3-L3	G1580_G1668	188	CCS_G1580m-CCS_G1668	239
L3-L4	G1580_G1759	1091	CCS_G1580m-CCS_G1759	1455
L3-L4	G1580_G1637	1081	CCS_G1580m-CCS_G1637m	1504
L3-L4	G1668_G1787	1109	CCS_G1668-CCS_G1787	1504
L3-L4	G1580_G1736	1063	CCS_G1580m-CCS_G1736	1492
L3-L4	G1668_G1842	1066	CCS_G1668-CCS_G1842	1588
L3-L4	G1668_G1825	1118	CCS_G1668-CCS_G1825	1540
L3-L4	G1580_G1603	1114	CCS_G1580m-CCS_G1603m	1529
L3-L4	G1668_G1941	1059	CCS_G1668-CCS_G1941	1569
L3-L4	G1580_G1610	1114	CCS_G1580m-CCS_G1610m	1529
L3-L4	G1668_G1764	1042	CCS_G1668-CCS_G1764	1572
L3-L4	G1580_G1957	1092	CCS_G1580m-CCS_G1957	1533
L3-L4	G1580_G1851	1088	CCS_G1580m-CCS_G1851	1665
L3-L4	G1580_G1716	1023	CCS_G1580m-CCS_G1716	1534
L3-L4	G1580_G1585	1083	CCS_G1580m-CCS_G1585	1463
L3-L4	G1580_G1839	1093	CCS_G1580m-CCS_G1839m	1532
L3-L4	G1580_G2054	1089	CCS_G1580m-CCS_G2054	1455
L3-L4	G1580_G1770	1062	CCS_G1580m-CCS_G1770	1558
L3-L4	G1580_G1849	1090	CCS_G1580m-CCS_G1849m3	1456
L3-L4	G1580_G1742	1089	CCS_G1580m-CCS_G1742m	1626
L3-L4	G1580_G1727	1087	CCS_G1580m-CCS_G1727	1513
L3-L4	G1580_G1925	1052	CCS_G1580m-CCS_G1925	1571
L3-L4	G1580_G1740	1077	CCS_G1580m-CCS_G1740	1611
L3-L4	G1668_G1718	1063	CCS_G1668-CCS_G1718m	1598
L3-L4	G1580_G1762	1074	CCS_G1580m-CCS_G1762m3	1598
L3-L4	G1668_G1703	1046	CCS_G1668-CCS_G1703	1559
L3-L4	G1668_G1761	1093	CCS_G1668-CCS_G1761m	1689
L3-L4	G1580_G1805	1082	CCS_G1580m-CCS_G1805	1540
L3-L4	G1668_G1938	1078	CCS_G1668-CCS_G1938m4	1473
L3-L4	G1668_G1740	1083	CCS_G1668-CCS_G1740	1624
L3-L4	G1668_G1745	1088	CCS_G1668-CCS_G1745	1500
L3-L4	G1668_G1774	1092	CCS_G1668-CCS_G1774	1488
L3-L4	G1668_G1835	1093	CCS_G1668-CCS_G1835	1679
L3-L4	G1580_G1958	1087	CCS_G1580m-CCS_G1958	1485
L3-L4	G1580_G1619	1080	CCS_G1580m-CCS_G1619m	1611
L3-L4	G1580_G1612	1063	CCS_G1580m-CCS_G1612	1552
L3-L4	G1668_G1829	1049	CCS_G1668-CCS_G1829m3	1550
L3-L4	G1580_G1870	1094	CCS_G1580m-CCS_G1870	1458
L3-L4	G1668_G1958	1095	CCS_G1668-CCS_G1958	1498
L3-L4	G1580_G1769	1114	CCS_G1580m-CCS_G1769	1530
L3-L4	G1580_G1827	1103	CCS_G1580m-CCS_G1827m	1532
L3-L4	G1580_G1842	1060	CCS_G1580m-CCS_G1842	1574
L3-L4	G1668_G1697	1072	CCS_G1668-CCS_G1697	1524
L3-L4	G1580_G1713	1059	CCS_G1580m-CCS_G1713	1597
L3-L4	G1580_G1823	1115	CCS_G1580m-CCS_G1823	1532
L3-L4	G1580_G1924	1048	CCS_G1580m-CCS_G1924	1475
L3-L4	G1580_G1822	1100	CCS_G1580m-CCS_G1822m	1495
L3-L4	G1580_G1651	1083	CCS_G1580m-CCS_G1651m	1573
L3-L4	G1580_G1885	1124	CCS_G1580m-CCS_G1885	1532
L3-L4	G1580_G1676	1043	CCS_G1580m-CCS_G1676	1539
L3-L4	G1668_G1925	1058	CCS_G1668-CCS_G1925	1581
L3-L4	G1668_G1948	1100	CCS_G1668-CCS_G1948	1487
L3-L4	G1580_G1777	1055	CCS_G1580m-CCS_G1777m	1568
L3-L4	G1668_G1678	1070	CCS_G1668-CCS_G1678	1565
L3-L4	G1668_G1693	1120	CCS_G1668-CCS_G1693	1593
L3-L4	G1580_G1708	1083	CCS_G1580m-CCS_G1708	1606
L3-L4	G1580_G1860	1039	CCS_G1580m-CCS_G1860	1537
L3-L4	G1668_G1837	1097	CCS_G1668-CCS_G1837m	1498
L3-L4	G1668_G1828	1065	CCS_G1668-CCS_G1828m	1589
L3-L4	G1580_G1613	1072	CCS_G1580m-CCS_G1613	1620
L3-L4	G1580_G1752	1014	CCS_G1580m-CCS_G1752	1564
L3-L4	G1580_G1581	1095	CCS_G1580m-CCS_G1581	1655
L3-L4	G1668_G1821	1095	CCS_G1668-CCS_G1821m	1573
L3-L4	G1668_G1805	1086	CCS_G1668-CCS_G1805	1544
L3-L4	G1580_G1726	1119	CCS_G1580m-CCS_G1726m	1528
L3-L4	G1580_G1850	1085	CCS_G1580m-CCS_G1850	1445
L3-L4	G1668_G1939	1091	CCS_G1668-CCS_G1939	1458
L3-L4	G1580_G1835	1087	CCS_G1580m-CCS_G1835	1667
L3-L4	G1668_G1777	1059	CCS_G1668-CCS_G1777m	1580
L3-L4	G1580_G1627	1062	CCS_G1580m-CCS_G1627	1633
L3-L4	G1580_G1633	1083	CCS_G1580m-CCS_G1633	1653
L3-L4	G1580_G1836	1057	CCS_G1580m-CCS_G1836	1578
L3-L4	G1580_G1938	1071	CCS_G1580m-CCS_G1938m4	1462
L3-L4	G1668_G2054	1093	CCS_G1668-CCS_G2054	1449
L3-L4	G1580_G1783	1059	CCS_G1580m-CCS_G1783	1543
L3-L4	G1668_G1792	1011	CCS_G1668-CCS_G1792	1550
L3-L4	G1668_G1726	1129	CCS_G1668-CCS_G1726m	1531
L3-L4	G1580_G1647	1075	CCS_G1580m-CCS_G1647m4	1626
L3-L4	G1580_G1942	1119	CCS_G1580m-CCS_G1942	1502
L3-L4	G1668_G1826	1109	CCS_G1668-CCS_G1826m3	1612
L3-L4	G1668_G1760	1113	CCS_G1668-CCS_G1760	1536
L3-L4	G1580_G1948	1091	CCS_G1580m-CCS_G1948	1476
L3-L4	G1580_G1604	1083	CCS_G1580m-CCS_G1604	1561
L3-L4	G1668_G1836	1063	CCS_G1668-CCS_G1836	1591
L3-L4	G1668_G1860	1044	CCS_G1668-CCS_G1860	1548
L3-L4	G1668_G1782	1099	CCS_G1668-CCS_G1782	1635
L3-L4	G1668_G1759	1095	CCS_G1668-CCS_G1759	1449
L3-L4	G1580_G2075	1094	CCS_G1580m-CCS_G2075	1477
L3-L4	G1668_G1727	1093	CCS_G1668-CCS_G1727	1519
L3-L4	G1668_G1783	1064	CCS_G1668-CCS_G1783	1556
L3-L4	G1668_G1676	1049	CCS_G1668-CCS_G1676	1552
L3-L4	G1580_G1703	1042	CCS_G1580m-CCS_G1703	1547
L3-L4	G1668_G2057	1097	CCS_G1668-CCS_G2057	1547
L3-L4	G1668_G1675	1056	CCS_G1668-CCS_G1675	1487
L3-L4	G1580_G1946	1092	CCS_G1580m-CCS_G1946	1452
L3-L4	G1580_G1778	1075	CCS_G1580m-CCS_G1778	1571
L3-L4	G1580_G1817	1077	CCS_G1580m-CCS_G1817	1553
L3-L4	G1668_G1940	1117	CCS_G1668-CCS_G1940	1507
L3-L4	G1668_G1741	1091	CCS_G1668-CCS_G1741m	1475
L3-L4	G1580_G1943	1092	CCS_G1580m-CCS_G1943	1477
L3-L4	G1668_G1803	1097	CCS_G1668-CCS_G1803	1493
L3-L4	G1580_G1940	1111	CCS_G1580m-CCS_G1940	1497
L3-L4	G1668_G1906	1083	CCS_G1668-CCS_G1906	1535
L3-L4	G1580_G1792	1005	CCS_G1580m-CCS_G1792	1537
L3-L4	G1580_G1697	1067	CCS_G1580m-CCS_G1697	1510
L3-L4	G1580_G1586	1119	CCS_G1580m-CCS_G1586m	1580
L3-L4	G1580_G1828	1060	CCS_G1580m-CCS_G1828m	1582
L3-L4	G1668_G1733	1088	CCS_G1668-CCS_G1733m	1486
L3-L4	G1580_G1772	1045	CCS_G1580m-CCS_G1772m	1540
L3-L4	G1668_G1965	1082	CCS_G1668-CCS_G1965	1651
L3-L4	G1668_G1743	1120	CCS_G1668-CCS_G1743m	1500
L3-L4	G1580_G1763	1116	CCS_G1580m-CCS_G1763	1528
L3-L4	G1668_G1704	1086	CCS_G1668-CCS_G1704m	1571
L3-L4	G1668_G1942	1123	CCS_G1668-CCS_G1942	1486
L3-L4	G1580_G1739	1102	CCS_G1580m-CCS_G1739	1526
L3-L4	G1580_G1631	1063	CCS_G1580m-CCS_G1631	1502
L3-L4	G1580_G1941	1053	CCS_G1580m-CCS_G1941	1556
L3-L4	G1580_G1932	1062	CCS_G1580m-CCS_G1932	1431
L3-L4	G1668_G1708	1088	CCS_G1668-CCS_G1708	1604
L3-L4	G1668_G1943	1097	CCS_G1668-CCS_G1943	1486
L3-L4	G1580_G1967	1114	CCS_G1580m-CCS_G1967	1520
L3-L4	G1668_G1944	1077	CCS_G1668-CCS_G1944	1534
L3-L4	G1580_G1761	1088	CCS_G1580m-CCS_G1761m	1701
L3-L4	G1580_G1621	1068	CCS_G1580m-CCS_G1621m3	1436
L3-L4	G1580_G1785	1095	CCS_G1580m-CCS_G1785m	1474
L3-L4	G1580_G1791	1092	CCS_G1580m-CCS_G1791	1513
L3-L4	G1580_G1787	1103	CCS_G1580m-CCS_G1787	1495
L3-L4	G1668_G1728	1081	CCS_G1668-CCS_G1728	1450
L3-L4	G1668_G1889	1092	CCS_G1668-CCS_G1889	1459
L3-L4	G1668_G1885	1132	CCS_G1668-CCS_G1885	1545
L3-L4	G1668_G1773	1066	CCS_G1668-CCS_G1773m	1561
L3-L4	G1580_G1889	1085	CCS_G1580m-CCS_G1889	1448
L3-L4	G1580_G1782	1093	CCS_G1580m-CCS_G1782	1623
L3-L4	G1580_G1628	1049	CCS_G1580m-CCS_G1628	1557
L3-L4	G1580_G1764	1036	CCS_G1580m-CCS_G1764	1563
L3-L4	G1580_G2057	1093	CCS_G1580m-CCS_G2057	1545
L3-L4	G1580_G1725	1113	CCS_G1580m-CCS_G1725	1569
L3-L4	G1580_G1654	1090	CCS_G1580m-CCS_G1654	1472
L3-L4	G1668_G1713	1064	CCS_G1668-CCS_G1713	1612
L3-L4	G1668_G1750	1082	CCS_G1668-CCS_G1750	1657
L3-L4	G1668_G2051	1105	CCS_G1668-CCS_G2051	1506
L3-L4	G1580_G1760	1110	CCS_G1580m-CCS_G1760	1552
L3-L4	G1580_G1906	1075	CCS_G1580m-CCS_G1906	1524
L3-L4	G1580_G1788	1033	CCS_G1580m-CCS_G1788	1562
L3-L4	G1580_G1652	1112	CCS_G1580m-CCS_G1652m4	1585
L3-L4	G1580_G1678	1064	CCS_G1580m-CCS_G1678	1551
L3-L4	G1580_G1945	1089	CCS_G1580m-CCS_G1945	1633
L3-L4	G1580_G1965	1075	CCS_G1580m-CCS_G1965	1639
L3-L4	G1580_G1664	1083	CCS_G1580m-CCS_G1664m	1618
L3-L4	G1580_G2051	1101	CCS_G1580m-CCS_G2051	1524
L3-L4	G1580_G1724	1061	CCS_G1580m-CCS_G1724	1558
L3-L4	G1668_G1747	1102	CCS_G1668-CCS_G1747	1689
L3-L4	G1580_G1786	1106	CCS_G1580m-CCS_G1786	1533
L3-L4	G1580_G1910	1059	CCS_G1580m-CCS_G1910m	1574
L3-L4	G1580_G1837	1093	CCS_G1580m-CCS_G1837m	1488
L3-L4	G1580_G1614	1093	CCS_G1580m-CCS_G1614	1459
L3-L4	G1668_G1910	1065	CCS_G1668-CCS_G1910m	1587
L3-L4	G1580_G1693	1112	CCS_G1580m-CCS_G1693	1585
L3-L4	G1580_G1686	1051	CCS_G1580m-CCS_G1686m3	1542
L3-L4	G1580_G1801	1111	CCS_G1580m-CCS_G1801	1541
L3-L4	G1580_G1630	1098	CCS_G1580m-CCS_G1630m	1479
L3-L4	G1580_G1829	1042	CCS_G1580m-CCS_G1829m3	1537
L3-L4	G1668_G1716	1029	CCS_G1668-CCS_G1716	1539
L3-L4	G1668_G1932	1066	CCS_G1668-CCS_G1932	1438
L3-L4	G1580_G1718	1055	CCS_G1580m-CCS_G1718m	1579
L3-L4	G1668_G1769	1122	CCS_G1668-CCS_G1769	1540
L3-L4	G1668_G1770	1067	CCS_G1668-CCS_G1770	1568
L3-L4	G1580_G1671	1106	CCS_G1580m-CCS_G1671	1531
L3-L4	G1580_G1825	1110	CCS_G1580m-CCS_G1825	1548
L3-L4	G1580_G1826	1102	CCS_G1580m-CCS_G1826m3	1601
L3-L4	G1580_G1747	1097	CCS_G1580m-CCS_G1747	1701
L3-L4	G1668_G1772	1051	CCS_G1668-CCS_G1772m	1554
L3-L4	G1668_G1715	1090	CCS_G1668-CCS_G1715	1478
L3-L4	G1668_G1791	1098	CCS_G1668-CCS_G1791	1498
L3-L4	G1668_G1778	1082	CCS_G1668-CCS_G1778	1583
L3-L4	G1580_G1607	1084	CCS_G1580m-CCS_G1607	1562
L3-L4	G1668_G1686	1056	CCS_G1668-CCS_G1686m3	1548
L3-L4	G1668_G1945	1097	CCS_G1668-CCS_G1945	1648
L3-L4	G1580_G1968	1087	CCS_G1580m-CCS_G1968	1437
L3-L4	G1580_G1743	1111	CCS_G1580m-CCS_G1743m	1491
L3-L4	G1580_G1939	1084	CCS_G1580m-CCS_G1939	1447
L3-L4	G1668_G1705	1076	CCS_G1668-CCS_G1705m	1487
L3-L4	G1580_G1653	1097	CCS_G1580m-CCS_G1653	1474
L3-L4	G1668_G1849	1096	CCS_G1668-CCS_G1849m3	1467
L3-L4	G1580_G1824	1074	CCS_G1580m-CCS_G1824m	1563
L3-L4	G1580_G1675	1049	CCS_G1580m-CCS_G1675	1474
L3-L4	G1668_G1785	1100	CCS_G1668-CCS_G1785m	1468
L3-L4	G1668_G1823	1125	CCS_G1668-CCS_G1823	1530
L3-L4	G1580_G1704	1078	CCS_G1580m-CCS_G1704m	1561
L3-L4	G1580_G1663	1099	CCS_G1580m-CCS_G1663	1592
L3-L4	G1668_G1934	1135	CCS_G1668-CCS_G1934	1511
L3-L4	G1580_G1733	1082	CCS_G1580m-CCS_G1733m	1503
L3-L4	G1580_G1638	1098	CCS_G1580m-CCS_G1638m	1574
L3-L4	G1580_G1636	1080	CCS_G1580m-CCS_G1636	1601
L3-L4	G1668_G1967	1122	CCS_G1668-CCS_G1967	1530
L3-L4	G1668_G1724	1066	CCS_G1668-CCS_G1724	1568
L3-L4	G1580_G1750	1076	CCS_G1580m-CCS_G1750	1652
L3-L4	G1580_G1661	1110	CCS_G1580m-CCS_G1661	1584
L3-L4	G1668_G1924	1052	CCS_G1668-CCS_G1924	1478
L3-L4	G1668_G1711	1090	CCS_G1668-CCS_G1711	1530
L3-L4	G1580_G1934	1127	CCS_G1580m-CCS_G1934	1502
L3-L4	G1580_G1966	1098	CCS_G1580m-CCS_G1966	1567
L3-L4	G1580_G1715	1083	CCS_G1580m-CCS_G1715	1468
L3-L4	G1668_G1824	1079	CCS_G1668-CCS_G1824m	1578
L3-L4	G1668_G1788	1038	CCS_G1668-CCS_G1788	1574
L3-L4	G1668_G1762	1081	CCS_G1668-CCS_G1762m3	1613
L3-L4	G1580_G1774	1084	CCS_G1580m-CCS_G1774	1477
L3-L4	G1580_G1773	1060	CCS_G1580m-CCS_G1773m	1556
L3-L4	G1668_G1839	1097	CCS_G1668-CCS_G1839m	1531
L3-L4	G1580_G1821	1087	CCS_G1580m-CCS_G1821m	1563
L3-L4	G1580_G1644	1054	CCS_G1580m-CCS_G1644	1574
L3-L4	G1668_G1801	1119	CCS_G1668-CCS_G1801	1549
L3-L4	G1668_G1799	1094	CCS_G1668-CCS_G1799	1590
L3-L4	G1580_G1700	1099	CCS_G1580m-CCS_G1700	1553
L3-L4	G1668_G2075	1098	CCS_G1668-CCS_G2075	1461
L3-L4	G1580_G1616	1055	CCS_G1580m-CCS_G1616m	1557
L3-L4	G1580_G1803	1091	CCS_G1580m-CCS_G1803	1508
L3-L4	G1668_G1754	1052	CCS_G1668-CCS_G1754	1548
L3-L4	G1668_G1827	1111	CCS_G1668-CCS_G1827m	1537
L3-L4	G1668_G1752	1020	CCS_G1668-CCS_G1752	1577
L3-L4	G1668_G1767	1085	CCS_G1668-CCS_G1767	1460
L3-L4	G1580_G1615	1116	CCS_G1580m-CCS_G1615	1521
L3-L4	G1580_G1660	1102	CCS_G1580m-CCS_G1660m	1526
L3-L4	G1668_G1966	1105	CCS_G1668-CCS_G1966	1579
L3-L4	G1668_G1765	1117	CCS_G1668-CCS_G1765	1487
L3-L4	G1668_G1851	1095	CCS_G1668-CCS_G1851	1676
L3-L4	G1580_G1609	1049	CCS_G1580m-CCS_G1609	1534
L3-L4	G1580_G1728	1073	CCS_G1580m-CCS_G1728	1438
L3-L4	G1580_G1944	1071	CCS_G1580m-CCS_G1944	1527
L3-L4	G1668_G1736	1071	CCS_G1668-CCS_G1736	1504
L3-L4	G1580_G1635	1092	CCS_G1580m-CCS_G1635m	1596
L3-L4	G1668_G1957	1098	CCS_G1668-CCS_G1957	1523
L3-L4	G1580_G1646	1068	CCS_G1580m-CCS_G1646m	1557
L3-L4	G1668_G1751	1082	CCS_G1668-CCS_G1751m	1589
L3-L4	G1668_G2059	1058	CCS_G1668-CCS_G2059	1587
L3-L4	G1668_G1701	1103	CCS_G1668-CCS_G1701	1486
L3-L4	G1580_G1754	1048	CCS_G1580m-CCS_G1754	1534
L3-L4	G1580_G1741	1081	CCS_G1580m-CCS_G1741m	1465
L3-L4	G1580_G1758	1102	CCS_G1580m-CCS_G1758	1635
L3-L4	G1580_G1702	1082	CCS_G1580m-CCS_G1702m	1620
L3-L4	G1580_G2059	1052	CCS_G1580m-CCS_G2059	1573
L3-L4	G1668_G1831	1089	CCS_G1668-CCS_G1831m	1554
L3-L4	G1580_G1799	1088	CCS_G1580m-CCS_G1799	1593
L3-L4	G1668_G1725	1119	CCS_G1668-CCS_G1725	1578
L3-L4	G1668_G1758	1106	CCS_G1668-CCS_G1758	1625
L3-L4	G1668_G1795	1069	CCS_G1668-CCS_G1795	1538
L3-L4	G1668_G1850	1092	CCS_G1668-CCS_G1850	1456
L3-L4	G1668_G1763	1125	CCS_G1668-CCS_G1763	1538
L3-L4	G1580_G1705	1071	CCS_G1580m-CCS_G1705m	1476
L3-L4	G1580_G1701	1095	CCS_G1580m-CCS_G1701	1481
L3-L4	G1668_G1784	1102	CCS_G1668-CCS_G1784m	1607
L3-L4	G1668_G1968	1095	CCS_G1668-CCS_G1968	1448
L3-L4	G1668_G1671	1115	CCS_G1668-CCS_G1671	1530
L3-L4	G1668_G1739	1110	CCS_G1668-CCS_G1739	1535
L3-L4	G1668_G1702	1088	CCS_G1668-CCS_G1702m	1634
L3-L4	G1668_G1870	1101	CCS_G1668-CCS_G1870	1469
L3-L4	G1580_G1765	1109	CCS_G1580m-CCS_G1765	1476
L3-L4	G1580_G1767	1078	CCS_G1580m-CCS_G1767	1449
L3-L4	G1668_G1732	1122	CCS_G1668-CCS_G1732	1528
L3-L4	G1580_G1582	1052	CCS_G1580m-CCS_G1582	1560
L3-L4	G1580_G1732	1115	CCS_G1580m-CCS_G1732	1530
L3-L4	G1580_G1751	1075	CCS_G1580m-CCS_G1751m	1586
L3-L4	G1580_G1784	1097	CCS_G1580m-CCS_G1784m	1620
L3-L4	G1668_G1817	1085	CCS_G1668-CCS_G1817	1561
L3-L4	G1668_G1946	1101	CCS_G1668-CCS_G1946	1462
L3-L4	G1668_G1822	1104	CCS_G1668-CCS_G1822m	1505
L3-L4	G1580_G1795	1063	CCS_G1580m-CCS_G1795	1531
L3-L4	G1580_G1711	1083	CCS_G1580m-CCS_G1711	1515
L3-L4	G1668_G1742	1095	CCS_G1668-CCS_G1742m	1640
L3-L4	G1668_G1700	1102	CCS_G1668-CCS_G1700	1545
L3-L4	G1580_G1583	1089	CCS_G1580m-CCS_G1583	1527
L3-L4	G1580_G1745	1081	CCS_G1580m-CCS_G1745	1489
L3-L4	G1580_G1617	1078	CCS_G1580m-CCS_G1617m	1463
L3-L4	G1668_G1786	1115	CCS_G1668-CCS_G1786	1539
L3-L4	G1580_G1831	1083	CCS_G1580m-CCS_G1831m	1553
L3-L4	G1580_G1634	1084	CCS_G1580m-CCS_G1634	1524
L3-L4	G1580_G1618	1059	CCS_G1580m-CCS_G1618m	1612
L3-LBovis	G1580_G1706	2003	CCS_G1580m-CCS_G1706	2637
L3-LBovis	G1668_G1706	2014	CCS_G1668-CCS_G1706	2631
L4-L2	G1743_G1800	1160	CCS_G1743m-CCS_G1800m	1541
L4-L2	G1619_G1800	1135	CCS_G1619m-CCS_G1800m	1685
L4-L2	G1761_G1807	1128	CCS_G1761m-CCS_G1807	1702
L4-L2	G1528_G1800	1119	CCS_G1528-CCS_G1800m	1646
L4-L2	G1543_G1800	1150	CCS_G1543m-CCS_G1800m	1507
L4-L2	G1440_G1800	1114	CCS_G1440m-CCS_G1800m	1562
L4-L2	G1663_G1807	1136	CCS_G1663-CCS_G1807	1623
L4-L2	G1447_G1800	1171	CCS_G1447-CCS_G1800m	1553
L4-L2	G1727_G1800	1136	CCS_G1727-CCS_G1800m	1550
L4-L2	G1758_G1800	1154	CCS_G1758-CCS_G1800m	1617
L4-L2	G1784_G1807	1138	CCS_G1784m-CCS_G1807	1653
L4-L2	G1777_G1800	1102	CCS_G1777m-CCS_G1800m	1604
L4-L2	G1568_G1807	1153	CCS_G1568-CCS_G1807	1658
L4-L2	G1633_G1807	1123	CCS_G1633-CCS_G1807	1669
L4-L2	G1618_G1807	1103	CCS_G1618m-CCS_G1807	1656
L4-L2	G1618_G1800	1114	CCS_G1618m-CCS_G1800m	1669
L4-L2	G1619_G1807	1124	CCS_G1619m-CCS_G1807	1672
L4-L2	G1614_G1807	1130	CCS_G1614-CCS_G1807	1518
L4-L2	G1786_G1807	1147	CCS_G1786-CCS_G1807	1559
L4-L2	G1533_G1807	1101	CCS_G1533m-CCS_G1807	1655
L4-L2	G1799_G1800	1140	CCS_G1799-CCS_G1800m	1613
L4-L2	G1579_G1807	1104	CCS_G1579m-CCS_G1807	1543
L4-L2	G1446_G1800	1139	CCS_G1446-CCS_G1800m	1699
L4-L2	G1496_G1807	1154	CCS_G1496m-CCS_G1807	1565
L4-L2	G1761_G1800	1136	CCS_G1761m-CCS_G1800m	1708
L4-L2	G1465_G1807	1139	CCS_G1465-CCS_G1807	1718
L4-L2	G1701_G1807	1133	CCS_G1701-CCS_G1807	1539
L4-L2	G1573_G1800	1126	CCS_G1573m-CCS_G1800m	1560
L4-L2	G1759_G1800	1144	CCS_G1759-CCS_G1800m	1501
L4-L2	G1791_G1807	1121	CCS_G1791-CCS_G1807	1553
L4-L2	G1728_G1807	1110	CCS_G1728-CCS_G1807	1491
L4-L2	G1713_G1800	1102	CCS_G1713-CCS_G1800m	1642
L4-L2	G1498_G1807	1134	CCS_G1498-CCS_G1807	1642
L4-L2	G1787_G1807	1143	CCS_G1787-CCS_G1807	1554
L4-L2	G1422_G1807	1088	CCS_G1422m-CCS_G1807	1567
L4-L2	G1693_G1807	1155	CCS_G1693-CCS_G1807	1603
L4-L2	G1742_G1800	1141	CCS_G1742m-CCS_G1800m	1678
L4-L2	G1446_G1807	1129	CCS_G1446-CCS_G1807	1688
L4-L2	G1576_G1807	1123	CCS_G1576m3-CCS_G1807	1584
L4-L2	G1700_G1807	1141	CCS_G1700-CCS_G1807	1566
L4-L2	G1447_G1468	1146	CCS_G1447-CCS_G1468m	1557
L4-L2	G1767_G1807	1115	CCS_G1767-CCS_G1807	1493
L4-L2	G1421_G1468	1054	CCS_G1421-CCS_G1468m	1585
L4-L2	G1492_G1807	1109	CCS_G1492m-CCS_G1807	1549
L4-L2	G1440_G1464	1094	CCS_G1440m-CCS_G1464m	1527
L4-L2	G1422_G1464	1075	CCS_G1422m-CCS_G1464m	1546
L4-L2	G1742_G1807	1130	CCS_G1742m-CCS_G1807	1677
L4-L2	G1525_G1807	1136	CCS_G1525m-CCS_G1807	1628
L4-L2	G1440_G1807	1104	CCS_G1440m-CCS_G1807	1551
L4-L2	G1795_G1807	1091	CCS_G1795-CCS_G1807	1551
L4-L2	G1615_G1800	1168	CCS_G1615-CCS_G1800m	1583
L4-L2	G1484_G1800	1117	CCS_G1484m3-CCS_G1800m	1608
L4-L2	G1467_G1468	1106	CCS_G1467m-CCS_G1468m	1535
L4-L2	G1525_G1800	1146	CCS_G1525m-CCS_G1800m	1647
L4-L2	G1700_G1800	1150	CCS_G1700-CCS_G1800m	1567
L4-L2	G1583_G1807	1133	CCS_G1583-CCS_G1807	1526
L4-L2	G1621_G1807	1107	CCS_G1621m3-CCS_G1807	1521
L4-L2	G1697_G1800	1113	CCS_G1697-CCS_G1800m	1581
L4-L2	G1420_G1464	1144	CCS_G1420m-CCS_G1464m	1493
L4-L2	G1770_G1807	1097	CCS_G1770-CCS_G1807	1582
L4-L2	G1570_G1807	1153	CCS_G1570m-CCS_G1807	1581
L4-L2	G1678_G1807	1098	CCS_G1678-CCS_G1807	1577
L4-L2	G1704_G1807	1116	CCS_G1704m-CCS_G1807	1620
L4-L2	G1447_G1807	1163	CCS_G1447-CCS_G1807	1542
L4-L2	G1651_G1807	1124	CCS_G1651m-CCS_G1807	1600
L4-L2	G1604_G1807	1124	CCS_G1604-CCS_G1807	1620
L4-L2	G1702_G1800	1136	CCS_G1702m-CCS_G1800m	1682
L4-L2	G1792_G1800	1042	CCS_G1792-CCS_G1800m	1572
L4-L2	G1420_G1807	1160	CCS_G1420m-CCS_G1807	1511
L4-L2	G1646_G1807	1102	CCS_G1646m-CCS_G1807	1578
L4-L2	G1577_G1807	1150	CCS_G1577-CCS_G1807	1539
L4-L2	G1469_G1800	1124	CCS_G1469m-CCS_G1800m	1661
L4-L2	G1421_G1464	1060	CCS_G1421-CCS_G1464m	1558
L4-L2	G1725_G1800	1161	CCS_G1725-CCS_G1800m	1632
L4-L2	G1778_G1807	1109	CCS_G1778-CCS_G1807	1603
L4-L2	G1440_G1468	1089	CCS_G1440m-CCS_G1468m	1551
L4-L2	G1732_G1807	1155	CCS_G1732-CCS_G1807	1588
L4-L2	G1567_G1807	1088	CCS_G1567m-CCS_G1807	1576
L4-L2	G1513_G1800	1100	CCS_G1513m-CCS_G1800m	1600
L4-L2	G1702_G1807	1126	CCS_G1702m-CCS_G1807	1672
L4-L2	G1446_G1468	1113	CCS_G1446-CCS_G1468m	1703
L4-L2	G1518_G1807	1131	CCS_G1518m-CCS_G1807	1522
L4-L2	G1507_G1800	1134	CCS_G1507m3-CCS_G1800m	1565
L4-L2	G1799_G1807	1131	CCS_G1799-CCS_G1807	1612
L4-L2	G1461_G1807	1121	CCS_G1461m-CCS_G1807	1525
L4-L2	G1703_G1807	1079	CCS_G1703-CCS_G1807	1571
L4-L2	G1542_G1800	1130	CCS_G1542-CCS_G1800m	1688
L4-L2	G1439_G1464	1093	CCS_G1439m-CCS_G1464m	1578
L4-L2	G1537_G1807	1156	CCS_G1537m-CCS_G1807	1559
L4-L2	G1638_G1800	1148	CCS_G1638m-CCS_G1800m	1560
L4-L2	G1765_G1807	1150	CCS_G1765-CCS_G1807	1519
L4-L2	G1784_G1800	1147	CCS_G1784m-CCS_G1800m	1664
L4-L2	G1703_G1800	1087	CCS_G1703-CCS_G1800m	1583
L4-L2	G1774_G1807	1127	CCS_G1774-CCS_G1807	1527
L4-L2	G1617_G1800	1128	CCS_G1617m-CCS_G1800m	1532
L4-L2	G1496_G1800	1163	CCS_G1496m-CCS_G1800m	1576
L4-L2	G1369_G1800	1152	CCS_G1369-CCS_G1800m	1554
L4-L2	G1718_G1807	1082	CCS_G1718m-CCS_G1807	1623
L4-L2	G1636_G1800	1132	CCS_G1636-CCS_G1800m	1665
L4-L2	G1465_G1800	1147	CCS_G1465-CCS_G1800m	1726
L4-L2	G1497_G1800	1169	CCS_G1497m-CCS_G1800m	1561
L4-L2	G1524_G1800	1133	CCS_G1524-CCS_G1800m	1595
L4-L2	G1422_G1800	1097	CCS_G1422m-CCS_G1800m	1579
L4-L2	G1786_G1800	1156	CCS_G1786-CCS_G1800m	1563
L4-L2	G1736_G1807	1094	CCS_G1736-CCS_G1807	1564
L4-L2	G1770_G1800	1106	CCS_G1770-CCS_G1800m	1592
L4-L2	G1772_G1800	1087	CCS_G1772m-CCS_G1800m	1578
L4-L2	G1604_G1800	1133	CCS_G1604-CCS_G1800m	1632
L4-L2	G1616_G1807	1087	CCS_G1616m-CCS_G1807	1585
L4-L2	G1752_G1807	1048	CCS_G1752-CCS_G1807	1587
L4-L2	G1715_G1807	1124	CCS_G1715-CCS_G1807	1528
L4-L2	G1660_G1800	1153	CCS_G1660m-CCS_G1800m	1571
L4-L2	G1635_G1807	1135	CCS_G1635m-CCS_G1807	1630
L4-L2	G1461_G1464	1106	CCS_G1461m-CCS_G1464m	1504
L4-L2	G1582_G1807	1086	CCS_G1582-CCS_G1807	1595
L4-L2	G1769_G1800	1162	CCS_G1769-CCS_G1800m	1591
L4-L2	G1542_G1807	1121	CCS_G1542-CCS_G1807	1680
L4-L2	G1522_G1807	1100	CCS_G1522m-CCS_G1807	1617
L4-L2	G1675_G1800	1089	CCS_G1675-CCS_G1800m	1534
L4-L2	G1743_G1807	1151	CCS_G1743m-CCS_G1807	1533
L4-L2	G1615_G1807	1160	CCS_G1615-CCS_G1807	1570
L4-L2	G1711_G1800	1122	CCS_G1711-CCS_G1800m	1498
L4-L2	G1570_G1800	1161	CCS_G1570m-CCS_G1800m	1593
L4-L2	G1583_G1800	1142	CCS_G1583-CCS_G1800m	1534
L4-L2	G1609_G1800	1091	CCS_G1609-CCS_G1800m	1580
L4-L2	G1446_G1464	1114	CCS_G1446-CCS_G1464m	1670
L4-L2	G1630_G1800	1148	CCS_G1630m-CCS_G1800m	1545
L4-L2	G1652_G1800	1161	CCS_G1652m4-CCS_G1800m	1621
L4-L2	G1778_G1800	1118	CCS_G1778-CCS_G1800m	1615
L4-L2	G1773_G1807	1094	CCS_G1773m-CCS_G1807	1579
L4-L2	G1783_G1800	1102	CCS_G1783-CCS_G1800m	1571
L4-L2	G1773_G1800	1103	CCS_G1773m-CCS_G1800m	1591
L4-L2	G1537_G1800	1165	CCS_G1537m-CCS_G1800m	1563
L4-L2	G1751_G1800	1127	CCS_G1751m-CCS_G1800m	1635
L4-L2	G1517_G1807	1135	CCS_G1517m-CCS_G1807	1628
L4-L2	G1805_G1807	1123	CCS_G1805-CCS_G1807	1583
L4-L2	G1421_G1807	1071	CCS_G1421-CCS_G1807	1575
L4-L2	G1686_G1800	1095	CCS_G1686m3-CCS_G1800m	1585
L4-L2	G1653_G1807	1145	CCS_G1653-CCS_G1807	1507
L4-L2	G1724_G1800	1104	CCS_G1724-CCS_G1800m	1592
L4-L2	G1801_G1807	1154	CCS_G1801-CCS_G1807	1585
L4-L2	G1544_G1800	1151	CCS_G1544-CCS_G1800m	1545
L4-L2	G1724_G1807	1094	CCS_G1724-CCS_G1807	1582
L4-L2	G1420_G1800	1169	CCS_G1420m-CCS_G1800m	1524
L4-L2	G1739_G1800	1149	CCS_G1739-CCS_G1800m	1592
L4-L2	G1517_G1800	1145	CCS_G1517m-CCS_G1800m	1647
L4-L2	G1617_G1807	1120	CCS_G1617m-CCS_G1807	1521
L4-L2	G1760_G1807	1153	CCS_G1760-CCS_G1807	1529
L4-L2	G1635_G1800	1145	CCS_G1635m-CCS_G1800m	1649
L4-L2	G1754_G1800	1087	CCS_G1754-CCS_G1800m	1570
L4-L2	G1671_G1807	1147	CCS_G1671-CCS_G1807	1584
L4-L2	G1644_G1800	1100	CCS_G1644-CCS_G1800m	1594
L4-L2	G1499_G1807	1141	CCS_G1499m3-CCS_G1807	1534
L4-L2	G1713_G1807	1094	CCS_G1713-CCS_G1807	1630
L4-L2	G1369_G1807	1140	CCS_G1369-CCS_G1807	1543
L4-L2	G1745_G1800	1131	CCS_G1745-CCS_G1800m	1552
L4-L2	G1509_G1807	1163	CCS_G1509m-CCS_G1807	1544
L4-L2	G1461_G1468	1101	CCS_G1461m-CCS_G1468m	1525
L4-L2	G1705_G1800	1113	CCS_G1705m-CCS_G1800m	1562
L4-L2	G1676_G1807	1076	CCS_G1676-CCS_G1807	1564
L4-L2	G1467_G1800	1135	CCS_G1467m-CCS_G1800m	1546
L4-L2	G1369_G1464	1129	CCS_G1369-CCS_G1464m	1520
L4-L2	G1422_G1468	1072	CCS_G1422m-CCS_G1468m	1570
L4-L2	G1439_G1800	1113	CCS_G1439m-CCS_G1800m	1611
L4-L2	G1686_G1807	1086	CCS_G1686m3-CCS_G1807	1573
L4-L2	G1492_G1800	1120	CCS_G1492m-CCS_G1800m	1562
L4-L2	G1652_G1807	1151	CCS_G1652m4-CCS_G1807	1609
L4-L2	G1447_G1464	1147	CCS_G1447-CCS_G1464m	1525
L4-L2	G1636_G1807	1124	CCS_G1636-CCS_G1807	1657
L4-L2	G1528_G1807	1111	CCS_G1528-CCS_G1807	1634
L4-L2	G1585_G1807	1126	CCS_G1585-CCS_G1807	1523
L4-L2	G1612_G1807	1098	CCS_G1612-CCS_G1807	1572
L4-L2	G1518_G1800	1142	CCS_G1518m-CCS_G1800m	1533
L4-L2	G1513_G1807	1091	CCS_G1513m-CCS_G1807	1588
L4-L2	G1675_G1807	1078	CCS_G1675-CCS_G1807	1525
L4-L2	G1777_G1807	1093	CCS_G1777m-CCS_G1807	1592
L4-L2	G1791_G1800	1130	CCS_G1791-CCS_G1800m	1566
L4-L2	G1532_G1800	1099	CCS_G1532m-CCS_G1800m	1480
L4-L2	G1651_G1800	1134	CCS_G1651m-CCS_G1800m	1607
L4-L2	G1530_G1807	1126	CCS_G1530-CCS_G1807	1555
L4-L2	G1725_G1807	1152	CCS_G1725-CCS_G1807	1620
L4-L2	G1524_G1807	1123	CCS_G1524-CCS_G1807	1584
L4-L2	G1727_G1807	1127	CCS_G1727-CCS_G1807	1544
L4-L2	G1644_G1807	1091	CCS_G1644-CCS_G1807	1582
L4-L2	G1631_G1807	1108	CCS_G1631-CCS_G1807	1554
L4-L2	G1763_G1800	1166	CCS_G1763-CCS_G1800m	1589
L4-L2	G1711_G1807	1112	CCS_G1711-CCS_G1807	1488
L4-L2	G1764_G1807	1068	CCS_G1764-CCS_G1807	1577
L4-L2	G1705_G1807	1103	CCS_G1705m-CCS_G1807	1549
L4-L2	G1509_G1800	1171	CCS_G1509m-CCS_G1800m	1555
L4-L2	G1647_G1807	1120	CCS_G1647m4-CCS_G1807	1662
L4-L2	G1736_G1800	1103	CCS_G1736-CCS_G1800m	1575
L4-L2	G1758_G1807	1146	CCS_G1758-CCS_G1807	1613
L4-L2	G1573_G1807	1116	CCS_G1573m-CCS_G1807	1549
L4-L2	G1523_G1807	1082	CCS_G1523-CCS_G1807	1600
L4-L2	G1369_G1468	1123	CCS_G1369-CCS_G1468m	1540
L4-L2	G1785_G1807	1140	CCS_G1785m-CCS_G1807	1507
L4-L2	G1653_G1800	1153	CCS_G1653-CCS_G1800m	1517
L4-L2	G1539_G1800	1111	CCS_G1539m-CCS_G1800m	1602
L4-L2	G1612_G1800	1107	CCS_G1612-CCS_G1800m	1585
L4-L2	G1637_G1807	1114	CCS_G1637m-CCS_G1807	1525
L4-L2	G1716_G1807	1057	CCS_G1716-CCS_G1807	1551
L4-L2	G1769_G1807	1153	CCS_G1769-CCS_G1807	1586
L4-L2	G1739_G1807	1139	CCS_G1739-CCS_G1807	1587
L4-L2	G1519_G1800	1126	CCS_G1519-CCS_G1800m	1665
L4-L2	G1772_G1807	1078	CCS_G1772m-CCS_G1807	1568
L4-L2	G1520_G1800	1083	CCS_G1520-CCS_G1800m	1591
L4-L2	G1603_G1807	1158	CCS_G1603m-CCS_G1807	1587
L4-L2	G1489_G1800	1148	CCS_G1489m-CCS_G1800m	1535
L4-L2	G1678_G1800	1107	CCS_G1678-CCS_G1800m	1588
L4-L2	G1787_G1800	1152	CCS_G1787-CCS_G1800m	1565
L4-L2	G1627_G1807	1098	CCS_G1627-CCS_G1807	1650
L4-L2	G1607_G1800	1131	CCS_G1607-CCS_G1800m	1606
L4-L2	G1788_G1807	1064	CCS_G1788-CCS_G1807	1582
L4-L2	G1750_G1800	1125	CCS_G1750-CCS_G1800m	1699
L4-L2	G1614_G1800	1143	CCS_G1614-CCS_G1800m	1524
L4-L2	G1544_G1807	1142	CCS_G1544-CCS_G1807	1534
L4-L2	G1676_G1800	1083	CCS_G1676-CCS_G1800m	1574
L4-L2	G1519_G1807	1117	CCS_G1519-CCS_G1807	1656
L4-L2	G1637_G1800	1122	CCS_G1637m-CCS_G1800m	1537
L4-L2	G1782_G1800	1148	CCS_G1782-CCS_G1800m	1693
L4-L2	G1467_G1807	1125	CCS_G1467m-CCS_G1807	1533
L4-L2	G1610_G1807	1158	CCS_G1610m-CCS_G1807	1587
L4-L2	G1522_G1800	1108	CCS_G1522m-CCS_G1800m	1629
L4-L2	G1609_G1807	1083	CCS_G1609-CCS_G1807	1568
L4-L2	G1740_G1800	1127	CCS_G1740-CCS_G1800m	1684
L4-L2	G1628_G1807	1083	CCS_G1628-CCS_G1807	1624
L4-L2	G1750_G1807	1115	CCS_G1750-CCS_G1807	1690
L4-L2	G1507_G1807	1124	CCS_G1507m3-CCS_G1807	1552
L4-L2	G1760_G1800	1164	CCS_G1760-CCS_G1800m	1541
L4-L2	G1497_G1807	1158	CCS_G1497m-CCS_G1807	1549
L4-L2	G1613_G1800	1127	CCS_G1613-CCS_G1800m	1665
L4-L2	G1543_G1807	1142	CCS_G1543m-CCS_G1807	1496
L4-L2	G1628_G1800	1092	CCS_G1628-CCS_G1800m	1636
L4-L2	G1693_G1800	1164	CCS_G1693-CCS_G1800m	1616
L4-L2	G1631_G1800	1120	CCS_G1631-CCS_G1800m	1562
L4-L2	G1671_G1800	1156	CCS_G1671-CCS_G1800m	1590
L4-L2	G1759_G1807	1136	CCS_G1759-CCS_G1807	1491
L4-L2	G1586_G1800	1176	CCS_G1586m-CCS_G1800m	1621
L4-L2	G1762_G1800	1130	CCS_G1762m3-CCS_G1800m	1671
L4-L2	G1741_G1800	1130	CCS_G1741m-CCS_G1800m	1538
L4-L2	G1530_G1800	1135	CCS_G1530-CCS_G1800m	1565
L4-L2	G1754_G1807	1078	CCS_G1754-CCS_G1807	1560
L4-L2	G1765_G1800	1161	CCS_G1765-CCS_G1800m	1531
L4-L2	G1581_G1800	1141	CCS_G1581-CCS_G1800m	1711
L4-L2	G1571_G1807	1158	CCS_G1571-CCS_G1807	1586
L4-L2	G1715_G1800	1133	CCS_G1715-CCS_G1800m	1540
L4-L2	G1752_G1800	1056	CCS_G1752-CCS_G1800m	1599
L4-L2	G1469_G1807	1114	CCS_G1469m-CCS_G1807	1650
L4-L2	G1664_G1800	1123	CCS_G1664m-CCS_G1800m	1659
L4-L2	G1740_G1807	1116	CCS_G1740-CCS_G1807	1671
L4-L2	G1661_G1807	1150	CCS_G1661-CCS_G1807	1602
L4-L2	G1616_G1800	1096	CCS_G1616m-CCS_G1800m	1597
L4-L2	G1536_G1800	1185	CCS_G1536m-CCS_G1800m	1608
L4-L2	G1465_G1468	1122	CCS_G1465-CCS_G1468m	1735
L4-L2	G1610_G1800	1167	CCS_G1610m-CCS_G1800m	1591
L4-L2	G1745_G1807	1120	CCS_G1745-CCS_G1807	1541
L4-L2	G1763_G1807	1156	CCS_G1763-CCS_G1807	1584
L4-L2	G1571_G1800	1167	CCS_G1571-CCS_G1800m	1590
L4-L2	G1523_G1800	1089	CCS_G1523-CCS_G1800m	1613
L4-L2	G1613_G1807	1118	CCS_G1613-CCS_G1807	1656
L4-L2	G1732_G1800	1164	CCS_G1732-CCS_G1800m	1592
L4-L2	G1701_G1800	1143	CCS_G1701-CCS_G1800m	1550
L4-L2	G1654_G1807	1131	CCS_G1654-CCS_G1807	1519
L4-L2	G1792_G1807	1035	CCS_G1792-CCS_G1807	1562
L4-L2	G1586_G1807	1167	CCS_G1586m-CCS_G1807	1617
L4-L2	G1607_G1807	1122	CCS_G1607-CCS_G1807	1595
L4-L2	G1532_G1807	1088	CCS_G1532m-CCS_G1807	1468
L4-L2	G1516_G1807	1080	CCS_G1516m-CCS_G1807	1555
L4-L2	G1704_G1800	1125	CCS_G1704m-CCS_G1800m	1632
L4-L2	G1420_G1468	1143	CCS_G1420m-CCS_G1468m	1526
L4-L2	G1783_G1807	1092	CCS_G1783-CCS_G1807	1561
L4-L2	G1576_G1800	1133	CCS_G1576m3-CCS_G1800m	1595
L4-L2	G1439_G1807	1105	CCS_G1439m-CCS_G1807	1599
L4-L2	G1697_G1807	1103	CCS_G1697-CCS_G1807	1570
L4-L2	G1581_G1807	1131	CCS_G1581-CCS_G1807	1702
L4-L2	G1461_G1800	1129	CCS_G1461m-CCS_G1800m	1537
L4-L2	G1582_G1800	1094	CCS_G1582-CCS_G1800m	1607
L4-L2	G1708_G1800	1131	CCS_G1708-CCS_G1800m	1611
L4-L2	G1585_G1800	1134	CCS_G1585-CCS_G1800m	1535
L4-L2	G1630_G1807	1139	CCS_G1630m-CCS_G1807	1534
L4-L2	G1788_G1800	1073	CCS_G1788-CCS_G1800m	1597
L4-L2	G1633_G1800	1133	CCS_G1633-CCS_G1800m	1685
L4-L2	G1567_G1800	1097	CCS_G1567m-CCS_G1800m	1588
L4-L2	G1638_G1807	1139	CCS_G1638m-CCS_G1807	1550
L4-L2	G1741_G1807	1120	CCS_G1741m-CCS_G1807	1526
L4-L2	G1533_G1800	1110	CCS_G1533m-CCS_G1800m	1667
L4-L2	G1782_G1807	1138	CCS_G1782-CCS_G1807	1682
L4-L2	G1647_G1800	1130	CCS_G1647m4-CCS_G1800m	1671
L4-L2	G1708_G1807	1121	CCS_G1708-CCS_G1807	1610
L4-L2	G1489_G1807	1139	CCS_G1489m-CCS_G1807	1524
L4-L2	G1660_G1807	1143	CCS_G1660m-CCS_G1807	1565
L4-L2	G1512_G1800	1099	CCS_G1512m-CCS_G1800m	1524
L4-L2	G1634_G1807	1124	CCS_G1634-CCS_G1807	1572
L4-L2	G1664_G1807	1114	CCS_G1664m-CCS_G1807	1648
L4-L2	G1634_G1800	1132	CCS_G1634-CCS_G1800m	1581
L4-L2	G1716_G1800	1066	CCS_G1716-CCS_G1800m	1567
L4-L2	G1512_G1807	1092	CCS_G1512m-CCS_G1807	1511
L4-L2	G1774_G1800	1135	CCS_G1774-CCS_G1800m	1539
L4-L2	G1785_G1800	1149	CCS_G1785m-CCS_G1800m	1517
L4-L2	G1764_G1800	1077	CCS_G1764-CCS_G1800m	1589
L4-L2	G1726_G1807	1167	CCS_G1726m-CCS_G1807	1534
L4-L2	G1536_G1807	1177	CCS_G1536m-CCS_G1807	1600
L4-L2	G1661_G1800	1159	CCS_G1661-CCS_G1800m	1615
L4-L2	G1520_G1807	1077	CCS_G1520-CCS_G1807	1581
L4-L2	G1621_G1800	1118	CCS_G1621m3-CCS_G1800m	1531
L4-L2	G1568_G1800	1163	CCS_G1568-CCS_G1800m	1669
L4-L2	G1728_G1800	1121	CCS_G1728-CCS_G1800m	1502
L4-L2	G1663_G1800	1145	CCS_G1663-CCS_G1800m	1629
L4-L2	G1726_G1800	1176	CCS_G1726m-CCS_G1800m	1540
L4-L2	G1747_G1807	1139	CCS_G1747-CCS_G1807	1701
L4-L2	G1627_G1800	1107	CCS_G1627-CCS_G1800m	1662
L4-L2	G1603_G1800	1167	CCS_G1603m-CCS_G1800m	1591
L4-L2	G1795_G1800	1100	CCS_G1795-CCS_G1800m	1563
L4-L2	G1751_G1807	1118	CCS_G1751m-CCS_G1807	1631
L4-L2	G1538_G1807	1054	CCS_G1538m-CCS_G1807	1559
L4-L2	G1733_G1800	1116	CCS_G1733m-CCS_G1800m	1557
L4-L2	G1577_G1800	1159	CCS_G1577-CCS_G1800m	1546
L4-L2	G1539_G1807	1103	CCS_G1539m-CCS_G1807	1590
L4-L2	G1747_G1800	1148	CCS_G1747-CCS_G1800m	1707
L4-L2	G1767_G1800	1126	CCS_G1767-CCS_G1800m	1504
L4-L2	G1421_G1800	1080	CCS_G1421-CCS_G1800m	1587
L4-L2	G1762_G1807	1121	CCS_G1762m3-CCS_G1807	1657
L4-L2	G1516_G1800	1089	CCS_G1516m-CCS_G1800m	1567
L4-L2	G1733_G1807	1107	CCS_G1733m-CCS_G1807	1549
L4-L2	G1499_G1800	1149	CCS_G1499m3-CCS_G1800m	1545
L4-L2	G1579_G1800	1114	CCS_G1579m-CCS_G1800m	1556
L4-L2	G1718_G1800	1092	CCS_G1718m-CCS_G1800m	1633
L4-L2	G1646_G1800	1109	CCS_G1646m-CCS_G1800m	1589
L4-L2	G1538_G1800	1062	CCS_G1538m-CCS_G1800m	1569
L4-L2	G1439_G1468	1091	CCS_G1439m-CCS_G1468m	1602
L4-L2	G1498_G1800	1143	CCS_G1498-CCS_G1800m	1655
L4-L2	G1654_G1800	1140	CCS_G1654-CCS_G1800m	1530
L4-L2	G1484_G1807	1110	CCS_G1484m3-CCS_G1807	1597
L4-L2	G1803_G1807	1122	CCS_G1803-CCS_G1807	1552
L4-L3	G1576_G1668	1087	CCS_G1576m3-CCS_G1668	1545
L4-L3	G1507_G1668	1099	CCS_G1507m3-CCS_G1668	1497
L4-L3	G1512_G1580	1059	CCS_G1512m-CCS_G1580m	1576
L4-L3	G1420_G1580	1116	CCS_G1420m-CCS_G1580m	1488
L4-L3	G1499_G1580	1098	CCS_G1499m3-CCS_G1580m	1475
L4-L3	G1520_G1668	1051	CCS_G1520-CCS_G1668	1578
L4-L3	G1636_G1668	1086	CCS_G1636-CCS_G1668	1618
L4-L3	G1467_G1580	1083	CCS_G1467m-CCS_G1580m	1469
L4-L3	G1497_G1580	1118	CCS_G1497m-CCS_G1580m	1498
L4-L3	G1585_G1668	1090	CCS_G1585-CCS_G1668	1473
L4-L3	G1524_G1668	1087	CCS_G1524-CCS_G1668	1545
L4-L3	G1518_G1580	1090	CCS_G1518m-CCS_G1580m	1457
L4-L3	G1522_G1668	1071	CCS_G1522m-CCS_G1668	1591
L4-L3	G1518_G1668	1096	CCS_G1518m-CCS_G1668	1468
L4-L3	G1520_G1580	1046	CCS_G1520-CCS_G1580m	1565
L4-L3	G1647_G1668	1082	CCS_G1647m4-CCS_G1668	1627
L4-L3	G1524_G1580	1083	CCS_G1524-CCS_G1580m	1541
L4-L3	G1537_G1668	1121	CCS_G1537m-CCS_G1668	1539
L4-L3	G1631_G1668	1067	CCS_G1631-CCS_G1668	1509
L4-L3	G1567_G1668	1061	CCS_G1567m-CCS_G1668	1555
L4-L3	G1573_G1580	1080	CCS_G1573m-CCS_G1580m	1511
L4-L3	G1579_G1580	1067	CCS_G1579m-CCS_G1580m	1509
L4-L3	G1586_G1668	1123	CCS_G1586m-CCS_G1668	1570
L4-L3	G1610_G1668	1123	CCS_G1610m-CCS_G1668	1527
L4-L3	G1498_G1580	1092	CCS_G1498-CCS_G1580m	1531
L4-L3	G1530_G1668	1088	CCS_G1530-CCS_G1668	1516
L4-L3	G1582_G1668	1058	CCS_G1582-CCS_G1668	1576
L4-L3	G1497_G1668	1126	CCS_G1497m-CCS_G1668	1507
L4-L3	G1544_G1580	1101	CCS_G1544-CCS_G1580m	1479
L4-L3	G1525_G1580	1093	CCS_G1525m-CCS_G1580m	1594
L4-L3	G1567_G1580	1056	CCS_G1567m-CCS_G1580m	1549
L4-L3	G1542_G1580	1078	CCS_G1542-CCS_G1580m	1631
L4-L3	G1664_G1668	1089	CCS_G1664m-CCS_G1668	1633
L4-L3	G1533_G1580	1065	CCS_G1533m-CCS_G1580m	1638
L4-L3	G1614_G1668	1100	CCS_G1614-CCS_G1668	1471
L4-L3	G1465_G1668	1104	CCS_G1465-CCS_G1668	1675
L4-L3	G1507_G1580	1093	CCS_G1507m3-CCS_G1580m	1512
L4-L3	G1579_G1668	1074	CCS_G1579m-CCS_G1668	1522
L4-L3	G1523_G1580	1046	CCS_G1523-CCS_G1580m	1564
L4-L3	G1536_G1668	1137	CCS_G1536m-CCS_G1668	1557
L4-L3	G1420_G1668	1120	CCS_G1420m-CCS_G1668	1472
L4-L3	G1532_G1580	1061	CCS_G1532m-CCS_G1580m	1485
L4-L3	G1581_G1668	1101	CCS_G1581-CCS_G1668	1668
L4-L3	G1612_G1668	1069	CCS_G1612-CCS_G1668	1558
L4-L3	G1509_G1668	1124	CCS_G1509m-CCS_G1668	1523
L4-L3	G1577_G1668	1115	CCS_G1577-CCS_G1668	1489
L4-L3	G1484_G1668	1080	CCS_G1484m3-CCS_G1668	1596
L4-L3	G1644_G1668	1060	CCS_G1644-CCS_G1668	1585
L4-L3	G1613_G1668	1079	CCS_G1613-CCS_G1668	1621
L4-L3	G1536_G1580	1133	CCS_G1536m-CCS_G1580m	1575
L4-L3	G1634_G1668	1089	CCS_G1634-CCS_G1668	1537
L4-L3	G1607_G1668	1092	CCS_G1607-CCS_G1668	1578
L4-L3	G1421_G1668	1041	CCS_G1421-CCS_G1668	1548
L4-L3	G1517_G1668	1097	CCS_G1517m-CCS_G1668	1598
L4-L3	G1568_G1668	1113	CCS_G1568-CCS_G1668	1615
L4-L3	G1609_G1668	1055	CCS_G1609-CCS_G1668	1549
L4-L3	G1469_G1580	1070	CCS_G1469m-CCS_G1580m	1595
L4-L3	G1519_G1668	1078	CCS_G1519-CCS_G1668	1621
L4-L3	G1496_G1668	1120	CCS_G1496m-CCS_G1668	1518
L4-L3	G1532_G1668	1068	CCS_G1532m-CCS_G1668	1486
L4-L3	G1544_G1668	1109	CCS_G1544-CCS_G1668	1485
L4-L3	G1538_G1668	1025	CCS_G1538m-CCS_G1668	1545
L4-L3	G1509_G1580	1120	CCS_G1509m-CCS_G1580m	1528
L4-L3	G1528_G1668	1076	CCS_G1528-CCS_G1668	1611
L4-L3	G1543_G1668	1099	CCS_G1543m-CCS_G1668	1455
L4-L3	G1489_G1668	1101	CCS_G1489m-CCS_G1668	1486
L4-L3	G1530_G1580	1081	CCS_G1530-CCS_G1580m	1502
L4-L3	G1570_G1668	1117	CCS_G1570m-CCS_G1668	1534
L4-L3	G1638_G1668	1103	CCS_G1638m-CCS_G1668	1557
L4-L3	G1519_G1580	1071	CCS_G1519-CCS_G1580m	1620
L4-L3	G1568_G1580	1107	CCS_G1568-CCS_G1580m	1604
L4-L3	G1537_G1580	1112	CCS_G1537m-CCS_G1580m	1533
L4-L3	G1439_G1580	1071	CCS_G1439m-CCS_G1580m	1567
L4-L3	G1492_G1580	1079	CCS_G1492m-CCS_G1580m	1478
L4-L3	G1369_G1580	1099	CCS_G1369-CCS_G1580m	1478
L4-L3	G1571_G1580	1114	CCS_G1571-CCS_G1580m	1528
L4-L3	G1543_G1580	1095	CCS_G1543m-CCS_G1580m	1461
L4-L3	G1616_G1668	1061	CCS_G1616m-CCS_G1668	1566
L4-L3	G1538_G1580	1019	CCS_G1538m-CCS_G1580m	1551
L4-L3	G1539_G1580	1065	CCS_G1539m-CCS_G1580m	1563
L4-L3	G1498_G1668	1098	CCS_G1498-CCS_G1668	1548
L4-L3	G1447_G1580	1120	CCS_G1447-CCS_G1580m	1526
L4-L3	G1652_G1668	1117	CCS_G1652m4-CCS_G1668	1570
L4-L3	G1499_G1668	1106	CCS_G1499m3-CCS_G1668	1487
L4-L3	G1446_G1668	1090	CCS_G1446-CCS_G1668	1651
L4-L3	G1523_G1668	1053	CCS_G1523-CCS_G1668	1576
L4-L3	G1469_G1668	1077	CCS_G1469m-CCS_G1668	1608
L4-L3	G1654_G1668	1098	CCS_G1654-CCS_G1668	1483
L4-L3	G1440_G1580	1071	CCS_G1440m-CCS_G1580m	1490
L4-L3	G1663_G1668	1104	CCS_G1663-CCS_G1668	1584
L4-L3	G1513_G1668	1059	CCS_G1513m-CCS_G1668	1587
L4-L3	G1492_G1668	1083	CCS_G1492m-CCS_G1668	1487
L4-L3	G1604_G1668	1091	CCS_G1604-CCS_G1668	1571
L4-L3	G1621_G1668	1072	CCS_G1621m3-CCS_G1668	1452
L4-L3	G1467_G1668	1091	CCS_G1467m-CCS_G1668	1485
L4-L3	G1446_G1580	1083	CCS_G1446-CCS_G1580m	1639
L4-L3	G1617_G1668	1085	CCS_G1617m-CCS_G1668	1473
L4-L3	G1577_G1580	1108	CCS_G1577-CCS_G1580m	1481
L4-L3	G1627_G1668	1068	CCS_G1627-CCS_G1668	1647
L4-L3	G1637_G1668	1087	CCS_G1637m-CCS_G1668	1512
L4-L3	G1615_G1668	1124	CCS_G1615-CCS_G1668	1531
L4-L3	G1576_G1580	1083	CCS_G1576m3-CCS_G1580m	1541
L4-L3	G1439_G1668	1076	CCS_G1439m-CCS_G1668	1579
L4-L3	G1619_G1668	1086	CCS_G1619m-CCS_G1668	1623
L4-L3	G1461_G1580	1078	CCS_G1461m-CCS_G1580m	1465
L4-L3	G1573_G1668	1088	CCS_G1573m-CCS_G1668	1525
L4-L3	G1422_G1580	1051	CCS_G1422m-CCS_G1580m	1553
L4-L3	G1635_G1668	1097	CCS_G1635m-CCS_G1668	1600
L4-L3	G1447_G1668	1124	CCS_G1447-CCS_G1668	1521
L4-L3	G1539_G1668	1071	CCS_G1539m-CCS_G1668	1579
L4-L3	G1512_G1668	1066	CCS_G1512m-CCS_G1668	1584
L4-L3	G1653_G1668	1101	CCS_G1653-CCS_G1668	1468
L4-L3	G1513_G1580	1054	CCS_G1513m-CCS_G1580m	1574
L4-L3	G1369_G1668	1107	CCS_G1369-CCS_G1668	1489
L4-L3	G1630_G1668	1106	CCS_G1630m-CCS_G1668	1485
L4-L3	G1661_G1668	1117	CCS_G1661-CCS_G1668	1592
L4-L3	G1516_G1668	1051	CCS_G1516m-CCS_G1668	1535
L4-L3	G1571_G1668	1122	CCS_G1571-CCS_G1668	1526
L4-L3	G1646_G1668	1074	CCS_G1646m-CCS_G1668	1557
L4-L3	G1570_G1580	1109	CCS_G1570m-CCS_G1580m	1522
L4-L3	G1484_G1580	1074	CCS_G1484m3-CCS_G1580m	1584
L4-L3	G1522_G1580	1063	CCS_G1522m-CCS_G1580m	1583
L4-L3	G1533_G1668	1071	CCS_G1533m-CCS_G1668	1652
L4-L3	G1633_G1668	1091	CCS_G1633-CCS_G1668	1666
L4-L3	G1421_G1580	1035	CCS_G1421-CCS_G1580m	1545
L4-L3	G1517_G1580	1092	CCS_G1517m-CCS_G1580m	1594
L4-L3	G1618_G1668	1065	CCS_G1618m-CCS_G1668	1602
L4-L3	G1651_G1668	1088	CCS_G1651m-CCS_G1668	1574
L4-L3	G1628_G1668	1055	CCS_G1628-CCS_G1668	1576
L4-L3	G1440_G1668	1077	CCS_G1440m-CCS_G1668	1507
L4-L3	G1461_G1668	1085	CCS_G1461m-CCS_G1668	1475
L4-L3	G1422_G1668	1057	CCS_G1422m-CCS_G1668	1565
L4-L3	G1542_G1668	1084	CCS_G1542-CCS_G1668	1646
L4-L3	G1525_G1668	1098	CCS_G1525m-CCS_G1668	1598
L4-L3	G1603_G1668	1122	CCS_G1603m-CCS_G1668	1527
L4-L3	G1489_G1580	1093	CCS_G1489m-CCS_G1580m	1478
L4-L3	G1660_G1668	1108	CCS_G1660m-CCS_G1668	1534
L4-L3	G1465_G1580	1098	CCS_G1465-CCS_G1580m	1662
L4-L3	G1528_G1580	1071	CCS_G1528-CCS_G1580m	1606
L4-L3	G1583_G1668	1099	CCS_G1583-CCS_G1668	1519
L4-L3	G1516_G1580	1045	CCS_G1516m-CCS_G1580m	1522
L4-L3	G1496_G1580	1112	CCS_G1496m-CCS_G1580m	1510
L4-L4	G1369_G1420	656	CCS_G1369-CCS_G1420m	822
L4-L4	G1369_G1421	694	CCS_G1369-CCS_G1421	1023
L4-L4	G1420_G1421	710	CCS_G1420m-CCS_G1421	1003
L4-L4	G1420_G1422	719	CCS_G1420m-CCS_G1422m	1020
L4-L4	G1421_G1422	176	CCS_G1421-CCS_G1422m	283
L4-L4	G1369_G1422	704	CCS_G1369-CCS_G1422m	1026
L4-L4	G1421_G1439	202	CCS_G1421-CCS_G1439m	312
L4-L4	G1369_G1439	727	CCS_G1369-CCS_G1439m	1047
L4-L4	G1420_G1439	746	CCS_G1420m-CCS_G1439m	1045
L4-L4	G1422_G1439	151	CCS_G1422m-CCS_G1439m	202
L4-L4	G1439_G1440	241	CCS_G1439m-CCS_G1440m	374
L4-L4	G1422_G1440	212	CCS_G1422m-CCS_G1440m	344
L4-L4	G1369_G1440	729	CCS_G1369-CCS_G1440m	969
L4-L4	G1420_G1440	745	CCS_G1420m-CCS_G1440m	975
L4-L4	G1421_G1440	220	CCS_G1421-CCS_G1440m	358
L4-L4	G1439_G1446	712	CCS_G1439m-CCS_G1446	1166
L4-L4	G1421_G1446	678	CCS_G1421-CCS_G1446	1182
L4-L4	G1422_G1446	686	CCS_G1422m-CCS_G1446	1157
L4-L4	G1420_G1446	412	CCS_G1420m-CCS_G1446	686
L4-L4	G1369_G1446	629	CCS_G1369-CCS_G1446	924
L4-L4	G1440_G1446	710	CCS_G1440m-CCS_G1446	1132
L4-L4	G1446_G1447	410	CCS_G1446-CCS_G1447	664
L4-L4	G1369_G1447	662	CCS_G1369-CCS_G1447	854
L4-L4	G1420_G1447	229	CCS_G1420m-CCS_G1447	306
L4-L4	G1439_G1447	749	CCS_G1439m-CCS_G1447	1085
L4-L4	G1421_G1447	713	CCS_G1421-CCS_G1447	1034
L4-L4	G1422_G1447	723	CCS_G1422m-CCS_G1447	1059
L4-L4	G1440_G1447	749	CCS_G1440m-CCS_G1447	1018
L4-L4	G1440_G1461	706	CCS_G1440m-CCS_G1461m	954
L4-L4	G1446_G1461	606	CCS_G1446-CCS_G1461m	949
L4-L4	G1369_G1461	397	CCS_G1369-CCS_G1461m	501
L4-L4	G1421_G1461	675	CCS_G1421-CCS_G1461m	1015
L4-L4	G1422_G1461	685	CCS_G1422m-CCS_G1461m	1016
L4-L4	G1420_G1461	634	CCS_G1420m-CCS_G1461m	806
L4-L4	G1439_G1461	710	CCS_G1439m-CCS_G1461m	1038
L4-L4	G1447_G1461	640	CCS_G1447-CCS_G1461m	848
L4-L4	G1604_G1637	722	CCS_G1604-CCS_G1637m	1084
L4-L4	G1512_G1637	528	CCS_G1512m-CCS_G1637m	805
L4-L4	G1612_G1637	543	CCS_G1612-CCS_G1637m	771
L4-L4	G1616_G1637	528	CCS_G1616m-CCS_G1637m	798
L4-L4	G1631_G1637	697	CCS_G1631-CCS_G1637m	970
L4-L4	G1633_G1638	400	CCS_G1633-CCS_G1638m	740
L4-L4	G1422_G1638	707	CCS_G1422m-CCS_G1638m	1036
L4-L4	G1636_G1638	393	CCS_G1636-CCS_G1638m	657
L4-L4	G1528_G1638	727	CCS_G1528-CCS_G1638m	1113
L4-L4	G1369_G1465	644	CCS_G1369-CCS_G1465	957
L4-L4	G1421_G1465	694	CCS_G1421-CCS_G1465	1206
L4-L4	G1634_G1638	740	CCS_G1634-CCS_G1638m	1051
L4-L4	G1446_G1465	206	CCS_G1446-CCS_G1465	335
L4-L4	G1439_G1465	730	CCS_G1439m-CCS_G1465	1192
L4-L4	G1420_G1465	425	CCS_G1420m-CCS_G1465	714
L4-L4	G1422_G1465	704	CCS_G1422m-CCS_G1465	1167
L4-L4	G1447_G1465	429	CCS_G1447-CCS_G1465	702
L4-L4	G1461_G1465	620	CCS_G1461m-CCS_G1465	980
L4-L4	G1440_G1465	727	CCS_G1440m-CCS_G1465	1161
L4-L4	G1369_G1467	401	CCS_G1369-CCS_G1467m	531
L4-L4	G1421_G1467	678	CCS_G1421-CCS_G1467m	1008
L4-L4	G1446_G1467	614	CCS_G1446-CCS_G1467m	915
L4-L4	G1439_G1467	713	CCS_G1439m-CCS_G1467m	1029
L4-L4	G1420_G1467	641	CCS_G1420m-CCS_G1467m	834
L4-L4	G1461_G1467	301	CCS_G1461m-CCS_G1467m	435
L4-L4	G1465_G1467	629	CCS_G1465-CCS_G1467m	942
L4-L4	G1586_G1638	421	CCS_G1586m-CCS_G1638m	633
L4-L4	G1440_G1467	712	CCS_G1440m-CCS_G1467m	948
L4-L4	G1422_G1467	689	CCS_G1422m-CCS_G1467m	1014
L4-L4	G1447_G1467	649	CCS_G1447-CCS_G1467m	877
L4-L4	G1519_G1638	385	CCS_G1519-CCS_G1638m	713
L4-L4	G1573_G1638	739	CCS_G1573m-CCS_G1638m	1045
L4-L4	G1446_G1638	396	CCS_G1446-CCS_G1638m	709
L4-L4	G1532_G1638	721	CCS_G1532m-CCS_G1638m	1054
L4-L4	G1635_G1638	639	CCS_G1635m-CCS_G1638m	1017
L4-L4	G1489_G1638	643	CCS_G1489m-CCS_G1638m	880
L4-L4	G1618_G1638	372	CCS_G1618m-CCS_G1638m	713
L4-L4	G1621_G1638	611	CCS_G1621m3-CCS_G1638m	911
L4-L4	G1615_G1638	662	CCS_G1615-CCS_G1638m	914
L4-L4	G1609_G1638	709	CCS_G1609-CCS_G1638m	1051
L4-L4	G1544_G1638	649	CCS_G1544-CCS_G1638m	884
L4-L4	G1542_G1724	695	CCS_G1542-CCS_G1724	1163
L4-L4	G1439_G1469	695	CCS_G1439m-CCS_G1469m	1128
L4-L4	G1420_G1469	403	CCS_G1420m-CCS_G1469m	648
L4-L4	G1369_G1469	617	CCS_G1369-CCS_G1469m	880
L4-L4	G1619_G1638	393	CCS_G1619m-CCS_G1638m	753
L4-L4	G1446_G1469	125	CCS_G1446-CCS_G1469m	179
L4-L4	G1465_G1469	199	CCS_G1465-CCS_G1469m	295
L4-L4	G1421_G1469	664	CCS_G1421-CCS_G1469m	1139
L4-L4	G1579_G1638	727	CCS_G1579m-CCS_G1638m	1049
L4-L4	G1467_G1469	602	CCS_G1467m-CCS_G1469m	870
L4-L4	G1461_G1469	595	CCS_G1461m-CCS_G1469m	902
L4-L4	G1447_G1469	403	CCS_G1447-CCS_G1469m	630
L4-L4	G1440_G1469	696	CCS_G1440m-CCS_G1469m	1088
L4-L4	G1422_G1469	673	CCS_G1422m-CCS_G1469m	1114
L4-L4	G1446_G1484	713	CCS_G1446-CCS_G1484m3	1189
L4-L4	G1440_G1484	244	CCS_G1440m-CCS_G1484m3	366
L4-L4	G1439_G1484	185	CCS_G1439m-CCS_G1484m3	234
L4-L4	G1420_G1484	743	CCS_G1420m-CCS_G1484m3	1046
L4-L4	G1542_G1638	391	CCS_G1542-CCS_G1638m	740
L4-L4	G1369_G1638	645	CCS_G1369-CCS_G1638m	907
L4-L4	G1467_G1484	714	CCS_G1467m-CCS_G1484m3	1038
L4-L4	G1369_G1484	730	CCS_G1369-CCS_G1484m3	1051
L4-L4	G1447_G1484	747	CCS_G1447-CCS_G1484m3	1085
L4-L4	G1465_G1484	730	CCS_G1465-CCS_G1484m3	1205
L4-L4	G1421_G1484	208	CCS_G1421-CCS_G1484m3	319
L4-L4	G1461_G1484	710	CCS_G1461m-CCS_G1484m3	1040
L4-L4	G1469_G1484	700	CCS_G1469m-CCS_G1484m3	1146
L4-L4	G1422_G1484	151	CCS_G1422m-CCS_G1484m3	198
L4-L4	G1498_G1638	401	CCS_G1498-CCS_G1638m	650
L4-L4	G1446_G1489	623	CCS_G1446-CCS_G1489m	957
L4-L4	G1421_G1489	691	CCS_G1421-CCS_G1489m	1025
L4-L4	G1440_G1489	724	CCS_G1440m-CCS_G1489m	967
L4-L4	G1369_G1489	412	CCS_G1369-CCS_G1489m	521
L4-L4	G1484_G1489	725	CCS_G1484m3-CCS_G1489m	1052
L4-L4	G1439_G1489	724	CCS_G1439m-CCS_G1489m	1053
L4-L4	G1465_G1489	639	CCS_G1465-CCS_G1489m	977
L4-L4	G1420_G1489	653	CCS_G1420m-CCS_G1489m	817
L4-L4	G1422_G1489	701	CCS_G1422m-CCS_G1489m	1028
L4-L4	G1467_G1489	193	CCS_G1467m-CCS_G1489m	289
L4-L4	G1461_G1489	313	CCS_G1461m-CCS_G1489m	429
L4-L4	G1607_G1638	746	CCS_G1607-CCS_G1638m	1089
L4-L4	G1469_G1489	611	CCS_G1469m-CCS_G1489m	909
L4-L4	G1447_G1489	660	CCS_G1447-CCS_G1489m	858
L4-L4	G1369_G1492	570	CCS_G1369-CCS_G1492m	771
L4-L4	G1446_G1492	599	CCS_G1446-CCS_G1492m	1028
L4-L4	G1439_G1492	708	CCS_G1439m-CCS_G1492m	1087
L4-L4	G1484_G1492	706	CCS_G1484m3-CCS_G1492m	1082
L4-L4	G1422_G1492	683	CCS_G1422m-CCS_G1492m	1060
L4-L4	G1489_G1492	568	CCS_G1489m-CCS_G1492m	774
L4-L4	G1420_G1492	634	CCS_G1420m-CCS_G1492m	858
L4-L4	G1525_G1644	703	CCS_G1525m-CCS_G1644	1164
L4-L4	G1617_G1644	688	CCS_G1617m-CCS_G1644	1018
L4-L4	G1440_G1492	707	CCS_G1440m-CCS_G1492m	1033
L4-L4	G1461_G1492	551	CCS_G1461m-CCS_G1492m	793
L4-L4	G1465_G1492	616	CCS_G1465-CCS_G1492m	1055
L4-L4	G1469_G1492	588	CCS_G1469m-CCS_G1492m	982
L4-L4	G1447_G1492	637	CCS_G1447-CCS_G1492m	901
L4-L4	G1467_G1492	556	CCS_G1467m-CCS_G1492m	784
L4-L4	G1421_G1492	674	CCS_G1421-CCS_G1492m	1069
L4-L4	G1369_G1496	430	CCS_G1369-CCS_G1496m	553
L4-L4	G1446_G1496	648	CCS_G1446-CCS_G1496m	1000
L4-L4	G1422_G1496	723	CCS_G1422m-CCS_G1496m	1052
L4-L4	G1439_G1496	747	CCS_G1439m-CCS_G1496m	1079
L4-L4	G1484_G1496	749	CCS_G1484m3-CCS_G1496m	1077
L4-L4	G1585_G1644	691	CCS_G1585-CCS_G1644	1028
L4-L4	G1519_G1644	680	CCS_G1519-CCS_G1644	1155
L4-L4	G1461_G1496	328	CCS_G1461m-CCS_G1496m	452
L4-L4	G1420_G1496	672	CCS_G1420m-CCS_G1496m	848
L4-L4	G1421_G1496	713	CCS_G1421-CCS_G1496m	1051
L4-L4	G1447_G1496	679	CCS_G1447-CCS_G1496m	899
L4-L4	G1489_G1496	220	CCS_G1489m-CCS_G1496m	309
L4-L4	G1492_G1496	587	CCS_G1492m-CCS_G1496m	814
L4-L4	G1465_G1496	662	CCS_G1465-CCS_G1496m	1025
L4-L4	G1469_G1496	633	CCS_G1469m-CCS_G1496m	948
L4-L4	G1467_G1496	201	CCS_G1467m-CCS_G1496m	304
L4-L4	G1440_G1496	744	CCS_G1440m-CCS_G1496m	991
L4-L4	G1446_G1497	647	CCS_G1446-CCS_G1497m	980
L4-L4	G1369_G1497	435	CCS_G1369-CCS_G1497m	542
L4-L4	G1421_G1497	714	CCS_G1421-CCS_G1497m	1036
L4-L4	G1422_G1497	725	CCS_G1422m-CCS_G1497m	1040
L4-L4	G1439_G1497	749	CCS_G1439m-CCS_G1497m	1067
L4-L4	G1420_G1497	675	CCS_G1420m-CCS_G1497m	846
L4-L4	G1447_G1497	682	CCS_G1447-CCS_G1497m	888
L4-L4	G1484_G1497	750	CCS_G1484m3-CCS_G1497m	1064
L4-L4	G1469_G1497	636	CCS_G1469m-CCS_G1497m	932
L4-L4	G1465_G1497	662	CCS_G1465-CCS_G1497m	1008
L4-L4	G1492_G1497	591	CCS_G1492m-CCS_G1497m	797
L4-L4	G1489_G1497	227	CCS_G1489m-CCS_G1497m	292
L4-L4	G1615_G1644	724	CCS_G1615-CCS_G1644	1069
L4-L4	G1461_G1497	335	CCS_G1461m-CCS_G1497m	438
L4-L4	G1467_G1497	208	CCS_G1467m-CCS_G1497m	287
L4-L4	G1440_G1497	748	CCS_G1440m-CCS_G1497m	981
L4-L4	G1496_G1497	237	CCS_G1496m-CCS_G1497m	303
L4-L4	G1509_G1644	725	CCS_G1509m-CCS_G1644	1079
L4-L4	G1461_G1498	613	CCS_G1461m-CCS_G1498	923
L4-L4	G1369_G1498	637	CCS_G1369-CCS_G1498	906
L4-L4	G1420_G1498	419	CCS_G1420m-CCS_G1498	625
L4-L4	G1421_G1498	692	CCS_G1421-CCS_G1498	1139
L4-L4	G1439_G1498	726	CCS_G1439m-CCS_G1498	1137
L4-L4	G1492_G1498	609	CCS_G1492m-CCS_G1498	958
L4-L4	G1440_G1498	724	CCS_G1440m-CCS_G1498	1085
L4-L4	G1484_G1498	725	CCS_G1484m3-CCS_G1498	1139
L4-L4	G1446_G1498	389	CCS_G1446-CCS_G1498	679
L4-L4	G1469_G1498	379	CCS_G1469m-CCS_G1498	671
L4-L4	G1467_G1498	622	CCS_G1467m-CCS_G1498	908
L4-L4	G1496_G1498	653	CCS_G1496m-CCS_G1498	943
L4-L4	G1422_G1498	700	CCS_G1422m-CCS_G1498	1104
L4-L4	G1489_G1498	632	CCS_G1489m-CCS_G1498	889
L4-L4	G1533_G1644	109	CCS_G1533m-CCS_G1644	212
L4-L4	G1497_G1498	654	CCS_G1497m-CCS_G1498	919
L4-L4	G1576_G1644	691	CCS_G1576m3-CCS_G1644	1103
L4-L4	G1447_G1498	424	CCS_G1447-CCS_G1498	633
L4-L4	G1465_G1498	401	CCS_G1465-CCS_G1498	747
L4-L4	G1420_G1499	655	CCS_G1420m-CCS_G1499m3	825
L4-L4	G1369_G1499	414	CCS_G1369-CCS_G1499m3	529
L4-L4	G1439_G1499	725	CCS_G1439m-CCS_G1499m3	1039
L4-L4	G1461_G1499	314	CCS_G1461m-CCS_G1499m3	421
L4-L4	G1421_G1499	691	CCS_G1421-CCS_G1499m3	1012
L4-L4	G1498_G1499	634	CCS_G1498-CCS_G1499m3	928
L4-L4	G1446_G1499	627	CCS_G1446-CCS_G1499m3	989
L4-L4	G1484_G1499	725	CCS_G1484m3-CCS_G1499m3	1038
L4-L4	G1440_G1499	725	CCS_G1440m-CCS_G1499m3	952
L4-L4	G1422_G1499	701	CCS_G1422m-CCS_G1499m3	1016
L4-L4	G1492_G1499	572	CCS_G1492m-CCS_G1499m3	783
L4-L4	G1467_G1499	308	CCS_G1467m-CCS_G1499m3	389
L4-L4	G1447_G1499	662	CCS_G1447-CCS_G1499m3	870
L4-L4	G1616_G1644	184	CCS_G1616m-CCS_G1644	314
L4-L4	G1496_G1499	335	CCS_G1496m-CCS_G1499m3	434
L4-L4	G1497_G1499	341	CCS_G1497m-CCS_G1499m3	417
L4-L4	G1465_G1499	639	CCS_G1465-CCS_G1499m3	1011
L4-L4	G1469_G1499	615	CCS_G1469m-CCS_G1499m3	938
L4-L4	G1499_G1646	718	CCS_G1499m3-CCS_G1646m	1013
L4-L4	G1489_G1499	318	CCS_G1489m-CCS_G1499m3	410
L4-L4	G1420_G1507	758	CCS_G1420m-CCS_G1507m3	937
L4-L4	G1461_G1507	724	CCS_G1461m-CCS_G1507m3	987
L4-L4	G1440_G1507	724	CCS_G1440m-CCS_G1507m3	1024
L4-L4	G1446_G1507	730	CCS_G1446-CCS_G1507m3	1136
L4-L4	G1369_G1507	743	CCS_G1369-CCS_G1507m3	976
L4-L4	G1492_G1507	719	CCS_G1492m-CCS_G1507m3	1007
L4-L4	G1447_G1507	763	CCS_G1447-CCS_G1507m3	988
L4-L4	G1439_G1507	723	CCS_G1439m-CCS_G1507m3	1058
L4-L4	G1497_G1507	765	CCS_G1497m-CCS_G1507m3	980
L4-L4	G1421_G1507	693	CCS_G1421-CCS_G1507m3	1070
L4-L4	G1499_G1507	744	CCS_G1499m3-CCS_G1507m3	989
L4-L4	G1496_G1507	762	CCS_G1496m-CCS_G1507m3	1000
L4-L4	G1519_G1646	696	CCS_G1519-CCS_G1646m	1157
L4-L4	G1465_G1507	744	CCS_G1465-CCS_G1507m3	1176
L4-L4	G1498_G1507	738	CCS_G1498-CCS_G1507m3	1085
L4-L4	G1484_G1507	727	CCS_G1484m3-CCS_G1507m3	1067
L4-L4	G1467_G1507	729	CCS_G1467m-CCS_G1507m3	963
L4-L4	G1489_G1507	741	CCS_G1489m-CCS_G1507m3	944
L4-L4	G1422_G1507	698	CCS_G1422m-CCS_G1507m3	1041
L4-L4	G1469_G1507	716	CCS_G1469m-CCS_G1507m3	1098
L4-L4	G1604_G1646	707	CCS_G1604-CCS_G1646m	1104
L4-L4	G1447_G1509	14	CCS_G1447-CCS_G1509m	18
L4-L4	G1499_G1509	663	CCS_G1499m3-CCS_G1509m	873
L4-L4	G1369_G1509	662	CCS_G1369-CCS_G1509m	856
L4-L4	G1498_G1509	424	CCS_G1498-CCS_G1509m	635
L4-L4	G1496_G1509	679	CCS_G1496m-CCS_G1509m	901
L4-L4	G1439_G1509	749	CCS_G1439m-CCS_G1509m	1087
L4-L4	G1440_G1509	749	CCS_G1440m-CCS_G1509m	1022
L4-L4	G1492_G1509	638	CCS_G1492m-CCS_G1509m	903
L4-L4	G1484_G1509	747	CCS_G1484m3-CCS_G1509m	1087
L4-L4	G1421_G1509	713	CCS_G1421-CCS_G1509m	1036
L4-L4	G1420_G1509	228	CCS_G1420m-CCS_G1509m	308
L4-L4	G1525_G1646	719	CCS_G1525m-CCS_G1646m	1149
L4-L4	G1446_G1509	410	CCS_G1446-CCS_G1509m	666
L4-L4	G1422_G1509	723	CCS_G1422m-CCS_G1509m	1061
L4-L4	G1507_G1509	763	CCS_G1507m3-CCS_G1509m	990
L4-L4	G1465_G1509	429	CCS_G1465-CCS_G1509m	704
L4-L4	G1469_G1509	403	CCS_G1469m-CCS_G1509m	632
L4-L4	G1497_G1509	682	CCS_G1497m-CCS_G1509m	890
L4-L4	G1461_G1509	640	CCS_G1461m-CCS_G1509m	850
L4-L4	G1467_G1509	649	CCS_G1467m-CCS_G1509m	879
L4-L4	G1579_G1646	536	CCS_G1579m-CCS_G1646m	759
L4-L4	G1489_G1509	660	CCS_G1489m-CCS_G1509m	860
L4-L4	G1420_G1512	730	CCS_G1420m-CCS_G1512m	1038
L4-L4	G1439_G1512	208	CCS_G1439m-CCS_G1512m	321
L4-L4	G1497_G1512	735	CCS_G1497m-CCS_G1512m	1055
L4-L4	G1440_G1512	220	CCS_G1440m-CCS_G1512m	364
L4-L4	G1484_G1512	211	CCS_G1484m3-CCS_G1512m	326
L4-L4	G1465_G1512	714	CCS_G1465-CCS_G1512m	1236
L4-L4	G1369_G1512	716	CCS_G1369-CCS_G1512m	1047
L4-L4	G1498_G1512	708	CCS_G1498-CCS_G1512m	1164
L4-L4	G1447_G1512	734	CCS_G1447-CCS_G1512m	1077
L4-L4	G1446_G1512	697	CCS_G1446-CCS_G1512m	1219
L4-L4	G1469_G1512	684	CCS_G1469m-CCS_G1512m	1174
L4-L4	G1496_G1512	732	CCS_G1496m-CCS_G1512m	1068
L4-L4	G1498_G1646	718	CCS_G1498-CCS_G1646m	1140
L4-L4	G1467_G1512	699	CCS_G1467m-CCS_G1512m	1030
L4-L4	G1507_G1512	707	CCS_G1507m3-CCS_G1512m	1106
L4-L4	G1499_G1512	709	CCS_G1499m3-CCS_G1512m	1032
L4-L4	G1422_G1512	182	CCS_G1422m-CCS_G1512m	283
L4-L4	G1489_G1512	708	CCS_G1489m-CCS_G1512m	1046
L4-L4	G1507_G1646	721	CCS_G1507m3-CCS_G1646m	1086
L4-L4	G1492_G1512	693	CCS_G1492m-CCS_G1512m	1101
L4-L4	G1421_G1512	137	CCS_G1421-CCS_G1512m	248
L4-L4	G1461_G1512	695	CCS_G1461m-CCS_G1512m	1029
L4-L4	G1509_G1512	733	CCS_G1509m-CCS_G1512m	1079
L4-L4	G1440_G1513	217	CCS_G1440m-CCS_G1513m	364
L4-L4	G1484_G1513	158	CCS_G1484m3-CCS_G1513m	222
L4-L4	G1469_G1513	675	CCS_G1469m-CCS_G1513m	1133
L4-L4	G1467_G1513	689	CCS_G1467m-CCS_G1513m	1032
L4-L4	G1497_G1513	725	CCS_G1497m-CCS_G1513m	1058
L4-L4	G1447_G1513	724	CCS_G1447-CCS_G1513m	1075
L4-L4	G1498_G1513	700	CCS_G1498-CCS_G1513m	1119
L4-L4	G1369_G1513	704	CCS_G1369-CCS_G1513m	1040
L4-L4	G1496_G1513	723	CCS_G1496m-CCS_G1513m	1070
L4-L4	G1507_G1513	702	CCS_G1507m3-CCS_G1513m	1063
L4-L4	G1439_G1513	159	CCS_G1439m-CCS_G1513m	220
L4-L4	G1420_G1513	720	CCS_G1420m-CCS_G1513m	1034
L4-L4	G1512_G1646	86	CCS_G1512m-CCS_G1646m	157
L4-L4	G1422_G1513	87	CCS_G1422m-CCS_G1513m	124
L4-L4	G1461_G1513	685	CCS_G1461m-CCS_G1513m	1032
L4-L4	G1446_G1513	688	CCS_G1446-CCS_G1513m	1178
L4-L4	G1465_G1513	702	CCS_G1465-CCS_G1513m	1184
L4-L4	G1499_G1513	701	CCS_G1499m3-CCS_G1513m	1033
L4-L4	G1509_G1513	724	CCS_G1509m-CCS_G1513m	1077
L4-L4	G1512_G1513	187	CCS_G1512m-CCS_G1513m	306
L4-L4	G1585_G1647	600	CCS_G1585-CCS_G1647m4	927
L4-L4	G1421_G1513	181	CCS_G1421-CCS_G1513m	305
L4-L4	G1489_G1513	701	CCS_G1489m-CCS_G1513m	1044
L4-L4	G1492_G1513	681	CCS_G1492m-CCS_G1513m	1075
L4-L4	G1440_G1516	218	CCS_G1440m-CCS_G1516m	323
L4-L4	G1484_G1516	209	CCS_G1484m3-CCS_G1516m	283
L4-L4	G1636_G1647	372	CCS_G1636-CCS_G1647m4	692
L4-L4	G1469_G1516	673	CCS_G1469m-CCS_G1516m	1125
L4-L4	G1497_G1516	723	CCS_G1497m-CCS_G1516m	1002
L4-L4	G1513_G1516	181	CCS_G1513m-CCS_G1516m	269
L4-L4	G1467_G1516	688	CCS_G1467m-CCS_G1516m	978
L4-L4	G1496_G1516	721	CCS_G1496m-CCS_G1516m	1017
L4-L4	G1489_G1516	699	CCS_G1489m-CCS_G1516m	992
L4-L4	G1498_G1516	698	CCS_G1498-CCS_G1516m	1113
L4-L4	G1369_G1516	705	CCS_G1369-CCS_G1516m	997
L4-L4	G1507_G1516	701	CCS_G1507m3-CCS_G1516m	1055
L4-L4	G1461_G1516	683	CCS_G1461m-CCS_G1516m	984
L4-L4	G1439_G1516	205	CCS_G1439m-CCS_G1516m	276
L4-L4	G1422_G1516	176	CCS_G1422m-CCS_G1516m	248
L4-L4	G1465_G1516	702	CCS_G1465-CCS_G1516m	1188
L4-L4	G1499_G1516	698	CCS_G1499m3-CCS_G1516m	982
L4-L4	G1447_G1516	723	CCS_G1447-CCS_G1516m	1024
L4-L4	G1420_G1516	720	CCS_G1420m-CCS_G1516m	988
L4-L4	G1421_G1516	93	CCS_G1421-CCS_G1516m	148
L4-L4	G1644_G1647	681	CCS_G1644-CCS_G1647m4	1161
L4-L4	G1509_G1516	722	CCS_G1509m-CCS_G1516m	1028
L4-L4	G1446_G1516	686	CCS_G1446-CCS_G1516m	1167
L4-L4	G1512_G1516	132	CCS_G1512m-CCS_G1516m	215
L4-L4	G1492_G1516	683	CCS_G1492m-CCS_G1516m	1050
L4-L4	G1467_G1517	619	CCS_G1467m-CCS_G1517m	863
L4-L4	G1516_G1517	699	CCS_G1516m-CCS_G1517m	1135
L4-L4	G1571_G1647	636	CCS_G1571-CCS_G1647m4	1020
L4-L4	G1469_G1517	610	CCS_G1469m-CCS_G1517m	970
L4-L4	G1422_G1517	701	CCS_G1422m-CCS_G1517m	1145
L4-L4	G1507_G1517	739	CCS_G1507m3-CCS_G1517m	1058
L4-L4	G1484_G1517	726	CCS_G1484m3-CCS_G1517m	1172
L4-L4	G1498_G1517	623	CCS_G1498-CCS_G1517m	1038
L4-L4	G1465_G1517	637	CCS_G1465-CCS_G1517m	1047
L4-L4	G1420_G1517	652	CCS_G1420m-CCS_G1517m	963
L4-L4	G1369_G1517	633	CCS_G1369-CCS_G1517m	876
L4-L4	G1440_G1517	721	CCS_G1440m-CCS_G1517m	1107
L4-L4	G1446_G1517	622	CCS_G1446-CCS_G1517m	1015
L4-L4	G1522_G1647	694	CCS_G1522m-CCS_G1647m4	1211
L4-L4	G1461_G1517	612	CCS_G1461m-CCS_G1517m	941
L4-L4	G1497_G1517	652	CCS_G1497m-CCS_G1517m	962
L4-L4	G1489_G1517	628	CCS_G1489m-CCS_G1517m	947
L4-L4	G1421_G1517	692	CCS_G1421-CCS_G1517m	1138
L4-L4	G1513_G1517	702	CCS_G1513m-CCS_G1517m	1165
L4-L4	G1499_G1517	631	CCS_G1499m3-CCS_G1517m	937
L4-L4	G1512_G1517	709	CCS_G1512m-CCS_G1517m	1179
L4-L4	G1492_G1517	613	CCS_G1492m-CCS_G1517m	961
L4-L4	G1509_G1517	656	CCS_G1509m-CCS_G1517m	979
L4-L4	G1439_G1517	725	CCS_G1439m-CCS_G1517m	1139
L4-L4	G1496_G1517	644	CCS_G1496m-CCS_G1517m	979
L4-L4	G1447_G1517	656	CCS_G1447-CCS_G1517m	977
L4-L4	G1465_G1518	635	CCS_G1465-CCS_G1518m	962
L4-L4	G1528_G1647	700	CCS_G1528-CCS_G1647m4	1223
L4-L4	G1440_G1518	719	CCS_G1440m-CCS_G1518m	948
L4-L4	G1469_G1518	607	CCS_G1469m-CCS_G1518m	885
L4-L4	G1516_G1518	695	CCS_G1516m-CCS_G1518m	976
L4-L4	G1446_G1518	620	CCS_G1446-CCS_G1518m	929
L4-L4	G1369_G1518	27	CCS_G1369-CCS_G1518m	39
L4-L4	G1507_G1518	735	CCS_G1507m3-CCS_G1518m	955
L4-L4	G1498_G1518	629	CCS_G1498-CCS_G1518m	885
L4-L4	G1517_G1518	624	CCS_G1517m-CCS_G1518m	855
L4-L4	G1603_G1647	636	CCS_G1603m-CCS_G1647m4	1021
L4-L4	G1422_G1518	694	CCS_G1422m-CCS_G1518m	1005
L4-L4	G1420_G1518	649	CCS_G1420m-CCS_G1518m	801
L4-L4	G1509_G1518	655	CCS_G1509m-CCS_G1518m	835
L4-L4	G1497_G1518	426	CCS_G1497m-CCS_G1518m	521
L4-L4	G1512_G1518	706	CCS_G1512m-CCS_G1518m	1026
L4-L4	G1467_G1518	392	CCS_G1467m-CCS_G1518m	510
L4-L4	G1492_G1518	560	CCS_G1492m-CCS_G1518m	750
L4-L4	G1461_G1518	388	CCS_G1461m-CCS_G1518m	504
L4-L4	G1484_G1518	720	CCS_G1484m3-CCS_G1518m	1030
L4-L4	G1489_G1518	403	CCS_G1489m-CCS_G1518m	500
L4-L4	G1439_G1518	718	CCS_G1439m-CCS_G1518m	1026
L4-L4	G1421_G1518	685	CCS_G1421-CCS_G1518m	1002
L4-L4	G1447_G1518	655	CCS_G1447-CCS_G1518m	833
L4-L4	G1513_G1518	694	CCS_G1513m-CCS_G1518m	1019
L4-L4	G1496_G1518	421	CCS_G1496m-CCS_G1518m	532
L4-L4	G1499_G1518	406	CCS_G1499m3-CCS_G1518m	508
L4-L4	G1465_G1519	198	CCS_G1465-CCS_G1519	316
L4-L4	G1440_G1519	701	CCS_G1440m-CCS_G1519	1111
L4-L4	G1484_G1519	703	CCS_G1484m3-CCS_G1519	1163
L4-L4	G1422_G1519	677	CCS_G1422m-CCS_G1519	1132
L4-L4	G1509_G1519	404	CCS_G1509m-CCS_G1519	638
L4-L4	G1518_G1519	607	CCS_G1518m-CCS_G1519	903
L4-L4	G1489_G1519	615	CCS_G1489m-CCS_G1519	931
L4-L4	G1536_G1651	408	CCS_G1536m-CCS_G1651m	659
L4-L4	G1469_G1519	161	CCS_G1469m-CCS_G1519	228
L4-L4	G1516_G1519	677	CCS_G1516m-CCS_G1519	1144
L4-L4	G1512_G1519	688	CCS_G1512m-CCS_G1519	1195
L4-L4	G1507_G1519	717	CCS_G1507m3-CCS_G1519	1106
L4-L4	G1369_G1519	615	CCS_G1369-CCS_G1519	898
L4-L4	G1421_G1519	667	CCS_G1421-CCS_G1519	1157
L4-L4	G1517_G1519	611	CCS_G1517m-CCS_G1519	974
L4-L4	G1461_G1519	595	CCS_G1461m-CCS_G1519	923
L4-L4	G1497_G1519	636	CCS_G1497m-CCS_G1519	947
L4-L4	G1469_G1651	372	CCS_G1469m-CCS_G1651m	703
L4-L4	G1446_G1519	168	CCS_G1446-CCS_G1519	259
L4-L4	G1420_G1519	401	CCS_G1420m-CCS_G1519	653
L4-L4	G1496_G1519	634	CCS_G1496m-CCS_G1519	963
L4-L4	G1499_G1519	615	CCS_G1499m3-CCS_G1519	964
L4-L4	G1467_G1519	602	CCS_G1467m-CCS_G1519	888
L4-L4	G1498_G1519	377	CCS_G1498-CCS_G1519	700
L4-L4	G1439_G1519	703	CCS_G1439m-CCS_G1519	1139
L4-L4	G1492_G1519	589	CCS_G1492m-CCS_G1519	998
L4-L4	G1447_G1519	404	CCS_G1447-CCS_G1519	636
L4-L4	G1513_G1519	678	CCS_G1513m-CCS_G1519	1151
L4-L4	G1440_G1520	214	CCS_G1440m-CCS_G1520	365
L4-L4	G1446_G1520	686	CCS_G1446-CCS_G1520	1169
L4-L4	G1489_G1520	699	CCS_G1489m-CCS_G1520	1027
L4-L4	G1422_G1520	144	CCS_G1422m-CCS_G1520	201
L4-L4	G1484_G1520	174	CCS_G1484m3-CCS_G1520	238
L4-L4	G1519_G1520	677	CCS_G1519-CCS_G1520	1143
L4-L4	G1369_G1520	703	CCS_G1369-CCS_G1520	1012
L4-L4	G1518_G1520	693	CCS_G1518m-CCS_G1520	991
L4-L4	G1509_G1520	722	CCS_G1509m-CCS_G1520	1055
L4-L4	G1517_G1520	699	CCS_G1517m-CCS_G1520	1149
L4-L4	G1465_G1520	702	CCS_G1465-CCS_G1520	1185
L4-L4	G1509_G1651	399	CCS_G1509m-CCS_G1651m	607
L4-L4	G1516_G1520	180	CCS_G1516m-CCS_G1520	263
L4-L4	G1496_G1520	721	CCS_G1496m-CCS_G1520	1057
L4-L4	G1461_G1520	683	CCS_G1461m-CCS_G1520	1018
L4-L4	G1513_G1520	150	CCS_G1513m-CCS_G1520	220
L4-L4	G1469_G1520	673	CCS_G1469m-CCS_G1520	1129
L4-L4	G1467_G1520	688	CCS_G1467m-CCS_G1520	1017
L4-L4	G1420_G1520	719	CCS_G1420m-CCS_G1520	1014
L4-L4	G1512_G1520	182	CCS_G1512m-CCS_G1520	306
L4-L4	G1492_G1520	682	CCS_G1492m-CCS_G1520	1048
L4-L4	G1498_G1520	699	CCS_G1498-CCS_G1520	1107
L4-L4	G1637_G1651	716	CCS_G1637m-CCS_G1651m	1084
L4-L4	G1439_G1520	173	CCS_G1439m-CCS_G1520	236
L4-L4	G1499_G1520	700	CCS_G1499m3-CCS_G1520	1017
L4-L4	G1421_G1520	180	CCS_G1421-CCS_G1520	297
L4-L4	G1507_G1520	702	CCS_G1507m3-CCS_G1520	1039
L4-L4	G1447_G1520	722	CCS_G1447-CCS_G1520	1053
L4-L4	G1497_G1520	719	CCS_G1497m-CCS_G1520	1037
L4-L4	G1469_G1522	688	CCS_G1469m-CCS_G1522m	1186
L4-L4	G1496_G1522	739	CCS_G1496m-CCS_G1522m	1078
L4-L4	G1516_G1522	112	CCS_G1516m-CCS_G1522m	175
L4-L4	G1422_G1522	196	CCS_G1422m-CCS_G1522m	310
L4-L4	G1573_G1651	726	CCS_G1573m-CCS_G1651m	1071
L4-L4	G1509_G1522	739	CCS_G1509m-CCS_G1522m	1090
L4-L4	G1499_G1522	717	CCS_G1499m3-CCS_G1522m	1039
L4-L4	G1498_G1522	715	CCS_G1498-CCS_G1522m	1176
L4-L4	G1484_G1522	229	CCS_G1484m3-CCS_G1522m	345
L4-L4	G1440_G1522	238	CCS_G1440m-CCS_G1522m	379
L4-L4	G1465_G1522	720	CCS_G1465-CCS_G1522m	1250
L4-L4	G1507_G1522	719	CCS_G1507m3-CCS_G1522m	1116
L4-L4	G1489_G1522	717	CCS_G1489m-CCS_G1522m	1057
L4-L4	G1519_G1522	693	CCS_G1519-CCS_G1522m	1205
L4-L4	G1369_G1522	722	CCS_G1369-CCS_G1522m	1046
L4-L4	G1421_G1522	116	CCS_G1421-CCS_G1522m	203
L4-L4	G1420_G1522	736	CCS_G1420m-CCS_G1522m	1054
L4-L4	G1516_G1651	687	CCS_G1516m-CCS_G1651m	1085
L4-L4	G1461_G1522	701	CCS_G1461m-CCS_G1522m	1040
L4-L4	G1518_G1522	712	CCS_G1518m-CCS_G1522m	1025
L4-L4	G1467_G1522	705	CCS_G1467m-CCS_G1522m	1035
L4-L4	G1439_G1522	225	CCS_G1439m-CCS_G1522m	341
L4-L4	G1497_G1522	740	CCS_G1497m-CCS_G1522m	1061
L4-L4	G1513_G1522	200	CCS_G1513m-CCS_G1522m	332
L4-L4	G1447_G1522	739	CCS_G1447-CCS_G1522m	1088
L4-L4	G1520_G1522	198	CCS_G1520-CCS_G1522m	291
L4-L4	G1446_G1522	702	CCS_G1446-CCS_G1522m	1228
L4-L4	G1512_G1522	155	CCS_G1512m-CCS_G1522m	275
L4-L4	G1492_G1522	702	CCS_G1492m-CCS_G1522m	1111
L4-L4	G1517_G1522	717	CCS_G1517m-CCS_G1522m	1193
L4-L4	G1440_G1523	233	CCS_G1440m-CCS_G1523	368
L4-L4	G1369_G1523	706	CCS_G1369-CCS_G1523	1038
L4-L4	G1422_G1523	189	CCS_G1422m-CCS_G1523	286
L4-L4	G1516_G1523	140	CCS_G1516m-CCS_G1523	211
L4-L4	G1607_G1652	761	CCS_G1607-CCS_G1652m4	1148
L4-L4	G1469_G1523	675	CCS_G1469m-CCS_G1523	1151
L4-L4	G1520_G1523	194	CCS_G1520-CCS_G1523	303
L4-L4	G1496_G1523	724	CCS_G1496m-CCS_G1523	1049
L4-L4	G1467_G1523	690	CCS_G1467m-CCS_G1523	1018
L4-L4	G1522_G1523	164	CCS_G1522m-CCS_G1523	272
L4-L4	G1499_G1523	702	CCS_G1499m3-CCS_G1523	1029
L4-L4	G1465_G1523	706	CCS_G1465-CCS_G1523	1214
L4-L4	G1421_G1523	142	CCS_G1421-CCS_G1523	240
L4-L4	G1446_G1523	688	CCS_G1446-CCS_G1523	1196
L4-L4	G1507_G1523	705	CCS_G1507m3-CCS_G1523	1097
L4-L4	G1498_G1523	702	CCS_G1498-CCS_G1523	1150
L4-L4	G1518_G1523	697	CCS_G1518m-CCS_G1523	1017
L4-L4	G1519_G1523	679	CCS_G1519-CCS_G1523	1170
L4-L4	G1484_G1523	222	CCS_G1484m3-CCS_G1523	325
L4-L4	G1439_G1523	217	CCS_G1439m-CCS_G1523	318
L4-L4	G1513_G1523	195	CCS_G1513m-CCS_G1523	308
L4-L4	G1447_G1523	724	CCS_G1447-CCS_G1523	1070
L4-L4	G1512_G1523	150	CCS_G1512m-CCS_G1523	261
L4-L4	G1509_G1523	724	CCS_G1509m-CCS_G1523	1072
L4-L4	G1528_G1652	741	CCS_G1528-CCS_G1652m4	1173
L4-L4	G1461_G1523	686	CCS_G1461m-CCS_G1523	1031
L4-L4	G1517_G1523	703	CCS_G1517m-CCS_G1523	1168
L4-L4	G1489_G1523	702	CCS_G1489m-CCS_G1523	1035
L4-L4	G1497_G1523	726	CCS_G1497m-CCS_G1523	1047
L4-L4	G1492_G1523	686	CCS_G1492m-CCS_G1523	1093
L4-L4	G1420_G1523	721	CCS_G1420m-CCS_G1523	1033
L4-L4	G1422_G1524	689	CCS_G1422m-CCS_G1524	1081
L4-L4	G1499_G1524	627	CCS_G1499m3-CCS_G1524	877
L4-L4	G1369_G1524	628	CCS_G1369-CCS_G1524	869
L4-L4	G1520_G1524	687	CCS_G1520-CCS_G1524	1077
L4-L4	G1465_G1524	394	CCS_G1465-CCS_G1524	744
L4-L4	G1618_G1652	386	CCS_G1618m-CCS_G1652m4	725
L4-L4	G1513_G1524	687	CCS_G1513m-CCS_G1524	1100
L4-L4	G1507_G1524	730	CCS_G1507m3-CCS_G1524	997
L4-L4	G1496_G1524	644	CCS_G1496m-CCS_G1524	918
L4-L4	G1522_G1524	706	CCS_G1522m-CCS_G1524	1117
L4-L4	G1516_G1524	689	CCS_G1516m-CCS_G1524	1057
L4-L4	G1492_G1524	598	CCS_G1492m-CCS_G1524	883
L4-L4	G1518_G1524	620	CCS_G1518m-CCS_G1524	848
L4-L4	G1440_G1524	714	CCS_G1440m-CCS_G1524	1034
L4-L4	G1467_G1524	610	CCS_G1467m-CCS_G1524	864
L4-L4	G1489_G1524	623	CCS_G1489m-CCS_G1524	872
L4-L4	G1447_G1524	400	CCS_G1447-CCS_G1524	598
L4-L4	G1523_G1524	692	CCS_G1523-CCS_G1524	1096
L4-L4	G1421_G1524	681	CCS_G1421-CCS_G1524	1073
L4-L4	G1439_G1524	715	CCS_G1439m-CCS_G1524	1099
L4-L4	G1461_G1524	604	CCS_G1461m-CCS_G1524	859
L4-L4	G1512_G1524	699	CCS_G1512m-CCS_G1524	1108
L4-L4	G1469_G1524	371	CCS_G1469m-CCS_G1524	689
L4-L4	G1509_G1524	400	CCS_G1509m-CCS_G1524	600
L4-L4	G1484_G1524	714	CCS_G1484m3-CCS_G1524	1109
L4-L4	G1517_G1524	619	CCS_G1517m-CCS_G1524	971
L4-L4	G1446_G1524	382	CCS_G1446-CCS_G1524	724
L4-L4	G1581_G1652	424	CCS_G1581-CCS_G1652m4	811
L4-L4	G1497_G1524	644	CCS_G1497m-CCS_G1524	895
L4-L4	G1420_G1524	393	CCS_G1420m-CCS_G1524	572
L4-L4	G1519_G1524	370	CCS_G1519-CCS_G1524	691
L4-L4	G1498_G1524	388	CCS_G1498-CCS_G1524	687
L4-L4	G1422_G1525	701	CCS_G1422m-CCS_G1525m	1145
L4-L4	G1465_G1525	637	CCS_G1465-CCS_G1525m	1047
L4-L4	G1499_G1525	632	CCS_G1499m3-CCS_G1525m	937
L4-L4	G1369_G1525	634	CCS_G1369-CCS_G1525m	876
L4-L4	G1522_G1525	717	CCS_G1522m-CCS_G1525m	1193
L4-L4	G1440_G1525	721	CCS_G1440m-CCS_G1525m	1107
L4-L4	G1509_G1525	656	CCS_G1509m-CCS_G1525m	979
L4-L4	G1571_G1652	677	CCS_G1571-CCS_G1652m4	985
L4-L4	G1496_G1525	645	CCS_G1496m-CCS_G1525m	979
L4-L4	G1469_G1525	609	CCS_G1469m-CCS_G1525m	970
L4-L4	G1489_G1525	630	CCS_G1489m-CCS_G1525m	947
L4-L4	G1517_G1525	0	CCS_G1517m-CCS_G1525m	0
L4-L4	G1518_G1525	625	CCS_G1518m-CCS_G1525m	855
L4-L4	G1519_G1525	610	CCS_G1519-CCS_G1525m	974
L4-L4	G1439_G1525	725	CCS_G1439m-CCS_G1525m	1139
L4-L4	G1520_G1525	699	CCS_G1520-CCS_G1525m	1149
L4-L4	G1513_G1525	702	CCS_G1513m-CCS_G1525m	1165
L4-L4	G1524_G1525	619	CCS_G1524-CCS_G1525m	971
L4-L4	G1492_G1525	613	CCS_G1492m-CCS_G1525m	961
L4-L4	G1467_G1525	619	CCS_G1467m-CCS_G1525m	863
L4-L4	G1516_G1525	699	CCS_G1516m-CCS_G1525m	1135
L4-L4	G1523_G1525	703	CCS_G1523-CCS_G1525m	1168
L4-L4	G1498_G1525	624	CCS_G1498-CCS_G1525m	1038
L4-L4	G1497_G1525	653	CCS_G1497m-CCS_G1525m	962
L4-L4	G1512_G1525	709	CCS_G1512m-CCS_G1525m	1179
L4-L4	G1461_G1525	612	CCS_G1461m-CCS_G1525m	941
L4-L4	G1507_G1525	739	CCS_G1507m3-CCS_G1525m	1058
L4-L4	G1420_G1525	652	CCS_G1420m-CCS_G1525m	963
L4-L4	G1421_G1525	691	CCS_G1421-CCS_G1525m	1138
L4-L4	G1484_G1525	726	CCS_G1484m3-CCS_G1525m	1172
L4-L4	G1447_G1525	656	CCS_G1447-CCS_G1525m	977
L4-L4	G1544_G1653	642	CCS_G1544-CCS_G1653	823
L4-L4	G1446_G1525	621	CCS_G1446-CCS_G1525m	1015
L4-L4	G1499_G1528	719	CCS_G1499m3-CCS_G1528	1052
L4-L4	G1439_G1528	227	CCS_G1439m-CCS_G1528	356
L4-L4	G1518_G1528	713	CCS_G1518m-CCS_G1528	1045
L4-L4	G1519_G1528	698	CCS_G1519-CCS_G1528	1217
L4-L4	G1422_G1528	198	CCS_G1422m-CCS_G1528	327
L4-L4	G1513_G1528	203	CCS_G1513m-CCS_G1528	347
L4-L4	G1524_G1528	710	CCS_G1524-CCS_G1528	1134
L4-L4	G1369_G1528	723	CCS_G1369-CCS_G1528	1066
L4-L4	G1496_G1528	741	CCS_G1496m-CCS_G1528	1090
L4-L4	G1492_G1528	705	CCS_G1492m-CCS_G1528	1127
L4-L4	G1447_G1528	743	CCS_G1447-CCS_G1528	1104
L4-L4	G1461_G1528	701	CCS_G1461m-CCS_G1528	1052
L4-L4	G1465_G1528	725	CCS_G1465-CCS_G1528	1266
L4-L4	G1467_G1528	706	CCS_G1467m-CCS_G1528	1050
L4-L4	G1509_G1528	743	CCS_G1509m-CCS_G1528	1106
L4-L4	G1522_G1528	138	CCS_G1522m-CCS_G1528	252
L4-L4	G1523_G1528	166	CCS_G1523-CCS_G1528	289
L4-L4	G1497_G1528	742	CCS_G1497m-CCS_G1528	1074
L4-L4	G1469_G1528	693	CCS_G1469m-CCS_G1528	1201
L4-L4	G1420_G1528	741	CCS_G1420m-CCS_G1528	1066
L4-L4	G1440_G1528	241	CCS_G1440m-CCS_G1528	403
L4-L4	G1507_G1528	722	CCS_G1507m3-CCS_G1528	1129
L4-L4	G1525_G1528	719	CCS_G1525m-CCS_G1528	1207
L4-L4	G1520_G1528	202	CCS_G1520-CCS_G1528	337
L4-L4	G1496_G1653	656	CCS_G1496m-CCS_G1653	855
L4-L4	G1516_G1528	115	CCS_G1516m-CCS_G1528	192
L4-L4	G1498_G1528	722	CCS_G1498-CCS_G1528	1190
L4-L4	G1520_G1732	723	CCS_G1520-CCS_G1732	1095
L4-L4	G1512_G1528	161	CCS_G1512m-CCS_G1528	293
L4-L4	G1489_G1528	719	CCS_G1489m-CCS_G1528	1063
L4-L4	G1517_G1528	720	CCS_G1517m-CCS_G1528	1207
L4-L4	G1421_G1528	119	CCS_G1421-CCS_G1528	225
L4-L4	G1484_G1528	231	CCS_G1484m3-CCS_G1528	363
L4-L4	G1446_G1528	707	CCS_G1446-CCS_G1528	1244
L4-L4	G1439_G1530	711	CCS_G1439m-CCS_G1530	977
L4-L4	G1461_G1530	301	CCS_G1461m-CCS_G1530	445
L4-L4	G1469_G1530	601	CCS_G1469m-CCS_G1530	950
L4-L4	G1499_G1530	317	CCS_G1499m3-CCS_G1530	430
L4-L4	G1420_G1530	642	CCS_G1420m-CCS_G1530	845
L4-L4	G1513_G1530	687	CCS_G1513m-CCS_G1530	971
L4-L4	G1421_G1530	677	CCS_G1421-CCS_G1530	954
L4-L4	G1509_G1530	649	CCS_G1509m-CCS_G1530	886
L4-L4	G1440_G1530	712	CCS_G1440m-CCS_G1530	899
L4-L4	G1528_G1530	705	CCS_G1528-CCS_G1530	990
L4-L4	G1518_G1530	392	CCS_G1518m-CCS_G1530	528
L4-L4	G1507_G1530	730	CCS_G1507m3-CCS_G1530	1013
L4-L4	G1517_G1530	617	CCS_G1517m-CCS_G1530	958
L4-L4	G1447_G1530	648	CCS_G1447-CCS_G1530	884
L4-L4	G1369_G1530	401	CCS_G1369-CCS_G1530	549
L4-L4	G1496_G1530	332	CCS_G1496m-CCS_G1530	478
L4-L4	G1520_G1530	686	CCS_G1520-CCS_G1530	957
L4-L4	G1492_G1530	557	CCS_G1492m-CCS_G1530	820
L4-L4	G1465_G1530	628	CCS_G1465-CCS_G1530	1030
L4-L4	G1422_G1530	687	CCS_G1422m-CCS_G1530	955
L4-L4	G1484_G1530	712	CCS_G1484m3-CCS_G1530	977
L4-L4	G1524_G1530	612	CCS_G1524-CCS_G1530	900
L4-L4	G1522_G1530	703	CCS_G1522m-CCS_G1530	980
L4-L4	G1516_G1530	685	CCS_G1516m-CCS_G1530	923
L4-L4	G1497_G1530	338	CCS_G1497m-CCS_G1530	462
L4-L4	G1512_G1530	697	CCS_G1512m-CCS_G1530	972
L4-L4	G1446_G1530	613	CCS_G1446-CCS_G1530	999
L4-L4	G1519_G1530	601	CCS_G1519-CCS_G1530	974
L4-L4	G1523_G1530	688	CCS_G1523-CCS_G1530	972
L4-L4	G1525_G1530	618	CCS_G1525m-CCS_G1530	958
L4-L4	G1489_G1530	313	CCS_G1489m-CCS_G1530	452
L4-L4	G1467_G1530	304	CCS_G1467m-CCS_G1530	444
L4-L4	G1628_G1653	708	CCS_G1628-CCS_G1653	1036
L4-L4	G1585_G1653	621	CCS_G1585-CCS_G1653	800
L4-L4	G1498_G1530	619	CCS_G1498-CCS_G1530	941
L4-L4	G1421_G1532	501	CCS_G1421-CCS_G1532m	767
L4-L4	G1461_G1532	694	CCS_G1461m-CCS_G1532m	973
L4-L4	G1420_G1532	732	CCS_G1420m-CCS_G1532m	992
L4-L4	G1507_G1532	708	CCS_G1507m3-CCS_G1532m	993
L4-L4	G1523_G1532	513	CCS_G1523-CCS_G1532m	787
L4-L4	G1440_G1532	528	CCS_G1440m-CCS_G1532m	728
L4-L4	G1518_G1532	708	CCS_G1518m-CCS_G1532m	973
L4-L4	G1509_G1532	734	CCS_G1509m-CCS_G1532m	1041
L4-L4	G1497_G1532	734	CCS_G1497m-CCS_G1532m	1002
L4-L4	G1517_G1532	705	CCS_G1517m-CCS_G1532m	1094
L4-L4	G1469_G1532	691	CCS_G1469m-CCS_G1532m	1066
L4-L4	G1499_G1532	715	CCS_G1499m3-CCS_G1532m	975
L4-L4	G1525_G1532	706	CCS_G1525m-CCS_G1532m	1094
L4-L4	G1512_G1532	514	CCS_G1512m-CCS_G1532m	711
L4-L4	G1439_G1532	530	CCS_G1439m-CCS_G1532m	804
L4-L4	G1422_G1532	508	CCS_G1422m-CCS_G1532m	768
L4-L4	G1522_G1532	528	CCS_G1522m-CCS_G1532m	813
L4-L4	G1447_G1532	735	CCS_G1447-CCS_G1532m	1037
L4-L4	G1492_G1532	691	CCS_G1492m-CCS_G1532m	1010
L4-L4	G1513_G1532	512	CCS_G1513m-CCS_G1532m	786
L4-L4	G1369_G1532	716	CCS_G1369-CCS_G1532m	994
L4-L4	G1528_G1532	534	CCS_G1528-CCS_G1532m	823
L4-L4	G1530_G1532	700	CCS_G1530-CCS_G1532m	924
L4-L4	G1638_G1654	642	CCS_G1638m-CCS_G1654	872
L4-L4	G1465_G1532	718	CCS_G1465-CCS_G1532m	1134
L4-L4	G1496_G1532	732	CCS_G1496m-CCS_G1532m	999
L4-L4	G1446_G1532	705	CCS_G1446-CCS_G1532m	1119
L4-L4	G1498_G1532	711	CCS_G1498-CCS_G1532m	1081
L4-L4	G1524_G1532	701	CCS_G1524-CCS_G1532m	1046
L4-L4	G1516_G1532	506	CCS_G1516m-CCS_G1532m	748
L4-L4	G1467_G1532	700	CCS_G1467m-CCS_G1532m	985
L4-L4	G1489_G1532	710	CCS_G1489m-CCS_G1532m	984
L4-L4	G1484_G1532	530	CCS_G1484m3-CCS_G1532m	798
L4-L4	G1637_G1654	732	CCS_G1637m-CCS_G1654	994
L4-L4	G1519_G1532	689	CCS_G1519-CCS_G1532m	1081
L4-L4	G1520_G1532	506	CCS_G1520-CCS_G1532m	776
L4-L4	G1421_G1533	191	CCS_G1421-CCS_G1533m	370
L4-L4	G1461_G1533	697	CCS_G1461m-CCS_G1533m	1097
L4-L4	G1492_G1533	697	CCS_G1492m-CCS_G1533m	1148
L4-L4	G1522_G1533	211	CCS_G1522m-CCS_G1533m	397
L4-L4	G1528_G1533	213	CCS_G1528-CCS_G1533m	410
L4-L4	G1369_G1533	718	CCS_G1369-CCS_G1533m	1111
L4-L4	G1509_G1533	736	CCS_G1509m-CCS_G1533m	1133
L4-L4	G1496_G1533	735	CCS_G1496m-CCS_G1533m	1135
L4-L4	G1525_G1533	714	CCS_G1525m-CCS_G1533m	1231
L4-L4	G1484_G1533	167	CCS_G1484m3-CCS_G1533m	285
L4-L4	G1499_G1533	715	CCS_G1499m3-CCS_G1533m	1101
L4-L4	G1469_G1533	686	CCS_G1469m-CCS_G1533m	1148
L4-L4	G1532_G1533	522	CCS_G1532m-CCS_G1533m	854
L4-L4	G1523_G1533	205	CCS_G1523-CCS_G1533m	373
L4-L4	G1497_G1533	739	CCS_G1497m-CCS_G1533m	1125
L4-L4	G1439_G1533	168	CCS_G1439m-CCS_G1533m	285
L4-L4	G1447_G1533	736	CCS_G1447-CCS_G1533m	1131
L4-L4	G1422_G1533	104	CCS_G1422m-CCS_G1533m	197
L4-L4	G1517_G1533	714	CCS_G1517m-CCS_G1533m	1231
L4-L4	G1520_G1533	158	CCS_G1520-CCS_G1533m	283
L4-L4	G1524_G1533	703	CCS_G1524-CCS_G1533m	1173
L4-L4	G1467_G1533	703	CCS_G1467m-CCS_G1533m	1096
L4-L4	G1420_G1533	733	CCS_G1420m-CCS_G1533m	1104
L4-L4	G1512_G1533	197	CCS_G1512m-CCS_G1533m	371
L4-L4	G1513_G1533	111	CCS_G1513m-CCS_G1533m	215
L4-L4	G1489_G1533	715	CCS_G1489m-CCS_G1533m	1111
L4-L4	G1440_G1533	225	CCS_G1440m-CCS_G1533m	428
L4-L4	G1518_G1533	708	CCS_G1518m-CCS_G1533m	1090
L4-L4	G1530_G1533	701	CCS_G1530-CCS_G1533m	1033
L4-L4	G1507_G1533	713	CCS_G1507m3-CCS_G1533m	1130
L4-L4	G1619_G1654	621	CCS_G1619m-CCS_G1654	927
L4-L4	G1609_G1654	706	CCS_G1609-CCS_G1654	992
L4-L4	G1516_G1533	191	CCS_G1516m-CCS_G1533m	334
L4-L4	G1465_G1533	716	CCS_G1465-CCS_G1533m	1209
L4-L4	G1498_G1533	714	CCS_G1498-CCS_G1533m	1165
L4-L4	G1519_G1533	690	CCS_G1519-CCS_G1533m	1175
L4-L4	G1446_G1533	699	CCS_G1446-CCS_G1533m	1193
L4-L4	G1421_G1536	727	CCS_G1421-CCS_G1536m	1097
L4-L4	G1461_G1536	651	CCS_G1461m-CCS_G1536m	899
L4-L4	G1439_G1536	763	CCS_G1439m-CCS_G1536m	1129
L4-L4	G1520_G1536	736	CCS_G1520-CCS_G1536m	1097
L4-L4	G1528_G1536	759	CCS_G1528-CCS_G1536m	1161
L4-L4	G1492_G1536	649	CCS_G1492m-CCS_G1536m	934
L4-L4	G1525_G1536	667	CCS_G1525m-CCS_G1536m	1049
L4-L4	G1420_G1536	238	CCS_G1420m-CCS_G1536m	352
L4-L4	G1469_G1536	417	CCS_G1469m-CCS_G1536m	704
L4-L4	G1533_G1536	750	CCS_G1533m-CCS_G1536m	1091
L4-L4	G1447_G1536	237	CCS_G1447-CCS_G1536m	388
L4-L4	G1522_G1536	754	CCS_G1522m-CCS_G1536m	1147
L4-L4	G1497_G1536	692	CCS_G1497m-CCS_G1536m	938
L4-L4	G1513_G1536	737	CCS_G1513m-CCS_G1536m	1117
L4-L4	G1496_G1536	688	CCS_G1496m-CCS_G1536m	946
L4-L4	G1523_G1536	737	CCS_G1523-CCS_G1536m	1118
L4-L4	G1524_G1536	409	CCS_G1524-CCS_G1536m	665
L4-L4	G1532_G1536	750	CCS_G1532m-CCS_G1536m	1085
L4-L4	G1499_G1536	672	CCS_G1499m3-CCS_G1536m	917
L4-L4	G1369_G1536	672	CCS_G1369-CCS_G1536m	895
L4-L4	G1509_G1536	236	CCS_G1509m-CCS_G1536m	390
L4-L4	G1465_G1536	440	CCS_G1465-CCS_G1536m	764
L4-L4	G1518_G1536	665	CCS_G1518m-CCS_G1536m	874
[truncated: 21,221 more rows]

## Sheet: Fig. 1bc
Data	Evolutionary rate
Short_reads_R1	4.62808e+07
Short_reads_R1	4.57207e+07
Short_reads_R1	5.5674e+07
Short_reads_R1	4.84179e+07
Short_reads_R1	5.21871e+06
Short_reads_R1	5.15259e+08
Short_reads_R1	6.08336e+07
Short_reads_R1	6.0079e+07
Short_reads_R1	4.2957e+07
Short_reads_R1	4.97243e+07
Short_reads_R1	5.58366e+07
Short_reads_R1	4.52589e+07
Short_reads_R1	4.7032e+07
Short_reads_R1	5.0881e+08
Short_reads_R1	5.1618e+07
Short_reads_R1	5.27547e+08
Short_reads_R1	6.35639e+07
Short_reads_R1	4.71053e+06
Short_reads_R1	6.63142e+07
Short_reads_R1	5.96886e+06
Short_reads_R1	5.34591e+07
Short_reads_R1	5.91444e+07
Short_reads_R1	5.53351e+07
Short_reads_R1	5.424e+08
Short_reads_R1	5.9428e+07
Short_reads_R1	5.58123e+08
Short_reads_R1	5.69942e+07
Short_reads_R1	5.40755e+08
Short_reads_R1	5.21933e+06
Short_reads_R1	6.45772e+07
Short_reads_R1	6.61875e+07
Short_reads_R1	5.67296e+07
Short_reads_R1	5.85451e+07
Short_reads_R1	6.28301e+07
Short_reads_R1	5.48977e+07
Short_reads_R1	5.16748e+07
Short_reads_R1	5.15605e+06
Short_reads_R1	5.09551e+08
Short_reads_R1	6.62632e+07
Short_reads_R1	4.91058e+08
Short_reads_R1	5.39737e+08
Short_reads_R1	5.79888e+08
Short_reads_R1	5.43514e+08
Short_reads_R1	4.69668e+08
Short_reads_R1	5.9365e+07
Short_reads_R1	4.20838e+07
Short_reads_R1	4.65382e+08
Short_reads_R1	5.688e+08
Short_reads_R1	4.52686e+08
Short_reads_R1	5.47516e+07
Short_reads_R1	5.98017e+07
Short_reads_R1	5.88678e+07
Short_reads_R1	4.74037e+07
Short_reads_R1	5.49405e+08
Short_reads_R1	4.31217e+08
Short_reads_R1	6.26397e+07
Short_reads_R1	5.09871e+08
Short_reads_R1	6.60284e+07
Short_reads_R1	4.48981e+08
Short_reads_R1	4.70048e+07
Short_reads_R1	4.92301e+08
Short_reads_R1	5.68363e+07
Short_reads_R1	4.61535e+07
Short_reads_R1	5.13978e+07
Short_reads_R1	4.61477e+08
Short_reads_R1	5.08329e+07
Short_reads_R1	5.40886e+07
Short_reads_R1	5.43635e+06
Short_reads_R1	5.70617e+07
Short_reads_R1	6.12726e+07
Short_reads_R1	5.30206e+08
Short_reads_R1	5.24187e+07
Short_reads_R1	7.09825e+07
Short_reads_R1	5.25196e+08
Short_reads_R1	4.14562e+07
Short_reads_R1	4.2014e+08
Short_reads_R1	4.4564e+07
Short_reads_R1	5.50586e+07
Short_reads_R1	4.0832e+07
Short_reads_R1	4.68468e+07
Short_reads_R1	5.23429e+07
Short_reads_R1	5.52586e+07
Short_reads_R1	5.45142e+07
Short_reads_R1	6.10589e+07
Short_reads_R1	5.596e+08
Short_reads_R1	5.55065e+07
Short_reads_R1	4.22581e+07
Short_reads_R1	4.05669e+08
Short_reads_R1	6.05859e+07
Short_reads_R1	5.86102e+07
Short_reads_R1	6.41283e+07
Short_reads_R1	4.97717e+08
Short_reads_R1	5.61182e+07
Short_reads_R1	6.15413e+07
Short_reads_R1	4.75076e+08
Short_reads_R1	4.99375e+07
Short_reads_R1	5.02692e+07
Short_reads_R1	5.76036e+08
Short_reads_R1	6.43816e+06
Short_reads_R1	6.57209e+07
Short_reads_R1	5.50382e+07
Short_reads_R1	6.14229e+07
Short_reads_R1	5.98276e+06
Short_reads_R1	5.93334e+07
Short_reads_R1	6.54114e+07
Short_reads_R1	5.20348e+08
Short_reads_R1	5.27975e+07
Short_reads_R1	7.05312e+07
Short_reads_R1	5.3339e+08
Short_reads_R1	6.96818e+07
Short_reads_R1	6.13316e+06
Short_reads_R1	4.37674e+07
Short_reads_R1	5.5456e+07
Short_reads_R1	5.33862e+07
Short_reads_R1	5.16314e+08
Short_reads_R1	6.8564e+07
Short_reads_R1	6.36592e+07
Short_reads_R1	6.62172e+07
Short_reads_R1	6.38704e+07
Short_reads_R1	5.34407e+08
Short_reads_R1	6.33339e+07
Short_reads_R1	5.84344e+08
Short_reads_R1	5.62993e+08
Short_reads_R1	6.48638e+07
Short_reads_R1	5.56318e+07
Short_reads_R1	6.26407e+07
Short_reads_R1	5.37027e+07
Short_reads_R1	6.90612e+07
Short_reads_R1	4.83805e+07
Short_reads_R1	4.71257e+08
Short_reads_R1	5.31903e+07
Short_reads_R1	4.45825e+07
Short_reads_R1	5.72197e+07
Short_reads_R1	6.11903e+07
Short_reads_R1	5.56393e+08
Short_reads_R1	5.54866e+07
Short_reads_R1	5.62447e+07
Short_reads_R1	5.47424e+07
Short_reads_R1	5.91819e+08
Short_reads_R1	5.82617e+07
Short_reads_R1	6.06436e+06
Short_reads_R1	4.93242e+07
Short_reads_R1	4.58429e+07
Short_reads_R1	5.55959e+07
Short_reads_R1	5.04366e+08
Short_reads_R1	5.9526e+08
Short_reads_R1	6.26927e+07
Short_reads_R1	5.21224e+07
Short_reads_R1	4.15744e+07
Short_reads_R1	4.7152e+07
Short_reads_R1	4.1203e+08
Short_reads_R1	5.38088e+07
Short_reads_R1	5.95937e+08
Short_reads_R1	4.50211e+07
Short_reads_R1	4.70524e+06
Short_reads_R1	5.82174e+08
Short_reads_R1	5.70008e+08
Short_reads_R1	5.00487e+08
Short_reads_R1	4.47063e+08
Short_reads_R1	4.59642e+07
Short_reads_R1	5.59765e+06
Short_reads_R1	5.10137e+07
Short_reads_R1	6.77575e+07
Short_reads_R1	6.2109e+07
Short_reads_R1	6.43991e+07
Short_reads_R1	6.06159e+07
Short_reads_R1	6.29949e+07
Short_reads_R1	4.9562e+08
Short_reads_R1	5.39698e+07
Short_reads_R1	4.88708e+07
Short_reads_R1	5.71386e+08
Short_reads_R1	5.04233e+07
Short_reads_R1	5.82224e+07
Short_reads_R1	5.14935e+07
Short_reads_R1	6.59128e+07
Short_reads_R1	6.41488e+07
Short_reads_R1	5.99183e+07
Short_reads_R1	6.38403e+07
Short_reads_R1	5.86425e+08
Short_reads_R1	5.69715e+07
Short_reads_R1	6.12177e+07
Short_reads_R1	5.8859e+07
Short_reads_R1	4.77154e+07
Short_reads_R1	5.35541e+07
Short_reads_R1	5.37925e+08
Short_reads_R1	4.5715e+08
Short_reads_R1	6.212e+07
Short_reads_R1	5.90895e+07
Short_reads_R1	5.87601e+07
Short_reads_R1	6.3417e+07
Short_reads_R1	5.25794e+08
Short_reads_R1	4.91701e+07
Short_reads_R1	5.18911e+06
Short_reads_R1	5.41988e+08
Short_reads_R1	5.54971e+07
Short_reads_R1	5.37649e+07
Short_reads_R1	5.96431e+07
Short_reads_R1	5.10887e+08
Short_reads_R1	4.43791e+08
Short_reads_R1	4.51992e+07
Short_reads_R1	4.69097e+08
Short_reads_R1	4.54028e+07
Short_reads_R1	5.14297e+07
Short_reads_R1	5.39989e+07
Short_reads_R1	5.32097e+07
Short_reads_R1	4.16529e+07
Short_reads_R1	5.70515e+08
Short_reads_R1	5.14512e+08
Short_reads_R1	5.96193e+07
Short_reads_R1	5.17735e+06
Short_reads_R1	5.3639e+08
Short_reads_R1	5.03066e+07
Short_reads_R1	5.94958e+08
Short_reads_R1	5.47659e+07
Short_reads_R1	4.73232e+07
Short_reads_R1	4.88036e+06
Short_reads_R1	5.4735e+07
Short_reads_R1	3.66187e+07
Short_reads_R1	6.64671e+07
Short_reads_R1	4.58829e+08
Short_reads_R1	5.41409e+07
Short_reads_R1	6.10649e+07
Short_reads_R1	5.41868e+07
Short_reads_R1	4.81359e+07
Short_reads_R1	5.83457e+07
Short_reads_R1	6.41337e+07
Short_reads_R1	5.85008e+07
Short_reads_R1	5.79773e+07
Short_reads_R1	5.70518e+08
Short_reads_R1	5.70724e+08
Short_reads_R1	5.53747e+07
Short_reads_R1	5.84056e+07
Short_reads_R1	6.06351e+07
Short_reads_R1	5.917e+08
Short_reads_R1	4.97538e+07
Short_reads_R1	5.05075e+08
Short_reads_R1	5.61496e+08
Short_reads_R1	5.43728e+08
Short_reads_R1	5.34301e+07
Short_reads_R1	5.85619e+07
Short_reads_R1	4.7873e+07
Short_reads_R1	5.06267e+08
Short_reads_R1	5.41997e+07
Short_reads_R1	4.48418e+08
Short_reads_R1	5.35958e+06
Short_reads_R1	5.74853e+07
Short_reads_R1	5.0549e+08
Short_reads_R1	4.98529e+07
Short_reads_R1	6.05036e+07
Short_reads_R1	5.49183e+07
Short_reads_R1	5.1623e+06
Short_reads_R1	6.24695e+06
Short_reads_R1	6.43369e+06
Short_reads_R1	6.39924e+07
Short_reads_R1	4.85236e+08
Short_reads_R1	5.08207e+07
Short_reads_R1	4.60218e+07
Short_reads_R1	5.17804e+07
Short_reads_R1	5.58438e+07
Short_reads_R1	4.71862e+07
Short_reads_R1	5.22567e+08
Short_reads_R1	5.73887e+07
Short_reads_R1	6.78302e+07
Short_reads_R1	5.48296e+08
Short_reads_R1	5.81101e+07
Short_reads_R1	5.52715e+08
Short_reads_R1	6.20134e+07
Short_reads_R1	6.01901e+07
Short_reads_R1	5.14399e+06
Short_reads_R1	4.95327e+08
Short_reads_R1	5.99694e+07
Short_reads_R1	5.7754e+08
Short_reads_R1	6.26264e+07
Short_reads_R1	5.36738e+07
Short_reads_R1	5.09095e+07
Short_reads_R1	4.61856e+07
Short_reads_R1	5.16738e+07
Short_reads_R1	4.23069e+08
Short_reads_R1	5.0811e+07
Short_reads_R1	5.77556e+07
Short_reads_R1	6.09957e+07
Short_reads_R1	5.74807e+08
Short_reads_R1	4.85864e+07
Short_reads_R1	6.42266e+07
Short_reads_R1	6.65901e+07
Short_reads_R1	5.85795e+07
Short_reads_R1	5.10264e+07
Short_reads_R1	4.53825e+07
Short_reads_R1	5.34722e+07
Short_reads_R1	5.65882e+06
Short_reads_R1	5.61891e+08
Short_reads_R1	3.80043e+07
Short_reads_R1	4.46225e+06
Short_reads_R1	4.33302e+08
Short_reads_R1	5.25304e+07
Short_reads_R1	4.39661e+08
Short_reads_R1	5.67131e+07
Short_reads_R1	5.43288e+08
Short_reads_R1	5.52346e+08
Short_reads_R1	5.18962e+08
Short_reads_R1	538638
Short_reads_R1	5.22287e+07
Short_reads_R1	5.08449e+07
Short_reads_R1	5.81061e+07
Short_reads_R1	4.69776e+07
Short_reads_R1	5.37905e+07
Short_reads_R1	5.33125e+08
Short_reads_R1	5.82719e+06
Short_reads_R1	5.07579e+07
Short_reads_R1	5.05766e+07
Short_reads_R1	4.4619e+08
Short_reads_R1	5.70936e+06
Short_reads_R1	5.6399e+07
Short_reads_R1	6.24464e+07
Short_reads_R1	5.82822e+07
Short_reads_R1	5.28157e+07
Short_reads_R1	4.87744e+08
Short_reads_R1	4.44261e+07
Short_reads_R1	4.68351e+08
Short_reads_R1	5.46293e+08
Short_reads_R1	4.518e+07
Short_reads_R1	6.21042e+07
Short_reads_R1	5.44205e+07
Short_reads_R1	4.96234e+08
Short_reads_R1	4.30078e+07
Short_reads_R1	5.22359e+07
Short_reads_R1	4.54307e+08
Short_reads_R1	4.76801e+07
Short_reads_R1	4.73908e+06
Short_reads_R1	5.23116e+07
Short_reads_R1	4.87827e+07
Short_reads_R1	5.19245e+07
Short_reads_R1	5.84031e+08
Short_reads_R1	4.96724e+07
Short_reads_R1	5.02375e+08
Short_reads_R1	5.98027e+07
Short_reads_R1	5.80108e+07
Short_reads_R1	4.90385e+07
Short_reads_R1	617697
Short_reads_R1	5.60504e+07
Short_reads_R1	6.26346e+07
Short_reads_R1	5.36389e+07
Short_reads_R1	5.83313e+08
Short_reads_R1	6.48176e+07
Short_reads_R1	6.23535e+07
Short_reads_R1	5.49937e+06
Short_reads_R1	4.55745e+08
Short_reads_R1	4.0013e+07
Short_reads_R1	5.24355e+07
Short_reads_R1	5.86205e+07
Short_reads_R1	6.45243e+06
Short_reads_R1	5.55394e+07
Short_reads_R1	5.79966e+08
Short_reads_R1	5.92507e+07
Short_reads_R1	5.09726e+08
Short_reads_R1	6.26756e+07
Short_reads_R1	5.43464e+07
Short_reads_R1	5.80115e+07
Short_reads_R1	6.05456e+07
Short_reads_R1	5.66912e+07
Short_reads_R1	5.50545e+07
Short_reads_R1	5.12207e+07
Short_reads_R1	5.83013e+08
Short_reads_R1	6.73083e+07
Short_reads_R1	5.418e+08
Short_reads_R1	5.09196e+08
Short_reads_R1	6.01164e+07
Short_reads_R1	5.50179e+07
Short_reads_R1	4.38708e+06
Short_reads_R1	4.42158e+07
Short_reads_R1	4.72088e+07
Short_reads_R1	4.48774e+07
Short_reads_R1	5.12698e+08
Short_reads_R1	5.57727e+07
Short_reads_R1	4.93399e+08
Short_reads_R1	4.86894e+07
Short_reads_R1	5.72335e+08
Short_reads_R1	6.12108e+07
Short_reads_R1	5.65135e+07
Short_reads_R1	5.09191e+07
Short_reads_R1	4.41979e+06
Short_reads_R1	5.31429e+06
Short_reads_R1	6.06803e+07
Short_reads_R1	5.88861e+08
Short_reads_R1	6.41273e+06
Short_reads_R1	5.86841e+07
Short_reads_R1	4.84148e+07
Short_reads_R1	5.3687e+08
Short_reads_R1	4.90094e+08
Short_reads_R1	5.59436e+08
Short_reads_R1	649150
Short_reads_R1	5.55889e+07
Short_reads_R1	4.49729e+07
Short_reads_R1	5.83238e+07
Short_reads_R1	4.80502e+06
Short_reads_R1	6.38846e+07
Short_reads_R1	4.98104e+07
Short_reads_R1	6.56844e+07
Short_reads_R1	5.63373e+07
Short_reads_R1	4.37262e+08
Short_reads_R1	4.61336e+08
Short_reads_R1	5.61806e+07
Short_reads_R1	5.91774e+08
Short_reads_R1	5.81073e+08
Short_reads_R1	5.93959e+07
Short_reads_R1	5.0251e+07
Short_reads_R1	4.26774e+08
Short_reads_R1	5.71592e+07
Short_reads_R1	4.15453e+08
Short_reads_R1	5.32153e+06
Short_reads_R1	5.14401e+07
Short_reads_R1	6.30337e+07
Short_reads_R1	5.90652e+07
Short_reads_R1	6.00348e+06
Short_reads_R1	6.25523e+06
Short_reads_R1	5.72016e+08
Short_reads_R1	5.0987e+08
Short_reads_R1	4.82322e+07
Short_reads_R1	6.1612e+07
Short_reads_R1	5.582e+07
Short_reads_R1	4.84242e+08
Short_reads_R1	4.71244e+07
Short_reads_R1	6.04127e+07
Short_reads_R1	4.89191e+08
Short_reads_R1	5.092e+07
Short_reads_R1	5.16027e+07
Short_reads_R1	5.65574e+07
Short_reads_R1	6.59117e+07
Short_reads_R1	5.6602e+07
Short_reads_R1	5.808e+06
Short_reads_R1	6.22053e+07
Short_reads_R1	5.03193e+08
Short_reads_R1	5.62485e+06
Short_reads_R1	4.55992e+08
Short_reads_R1	4.80367e+08
Short_reads_R1	6.2575e+07
Short_reads_R1	4.95042e+07
Short_reads_R1	5.63227e+07
Short_reads_R1	4.63117e+08
Short_reads_R1	5.45607e+07
Short_reads_R1	5.46228e+07
Short_reads_R1	6.29986e+07
Short_reads_R1	6.3171e+07
Short_reads_R1	5.47728e+07
Short_reads_R1	4.37542e+08
Short_reads_R1	4.59097e+08
Short_reads_R1	4.7594e+07
Short_reads_R1	5.4739e+08
Short_reads_R1	6.47433e+07
Short_reads_R1	6.52524e+07
Short_reads_R1	5.45676e+07
Short_reads_R1	4.10488e+06
Short_reads_R1	5.5521e+07
Short_reads_R1	5.87029e+07
Short_reads_R1	5.31792e+08
Short_reads_R1	5.88157e+07
Short_reads_R1	5.10644e+08
Short_reads_R1	5.2679e+07
Short_reads_R1	5.47221e+06
Short_reads_R1	4.41142e+08
Short_reads_R1	4.35143e+07
Short_reads_R1	6.49813e+06
Short_reads_R1	6.56677e+07
Short_reads_R1	4.14753e+07
Short_reads_R1	5.99423e+07
Short_reads_R1	4.90173e+08
Short_reads_R1	4.9132e+08
Short_reads_R1	6.45594e+07
Short_reads_R1	4.23031e+07
Short_reads_R1	4.76276e+06
Short_reads_R1	6.28417e+07
Short_reads_R1	5.07461e+07
Short_reads_R1	6.08116e+07
Short_reads_R1	6.38781e+07
Short_reads_R1	5.30004e+07
Short_reads_R1	5.58633e+08
Short_reads_R1	5.88143e+08
Short_reads_R1	4.96919e+07
Short_reads_R1	5.79932e+07
Short_reads_R1	5.18117e+07
Short_reads_R1	6.01408e+07
Short_reads_R1	5.39206e+07
Short_reads_R1	5.13058e+07
Short_reads_R1	6.58578e+07
Short_reads_R1	4.35063e+07
Short_reads_R1	5.42162e+07
Short_reads_R1	5.57154e+08
Short_reads_R1	5.21808e+07
Short_reads_R1	5.15295e+07
Short_reads_R1	5.79536e+07
Short_reads_R1	5.51731e+08
Short_reads_R1	4.79769e+07
Short_reads_R1	4.03001e+07
Short_reads_R1	5.68118e+07
Short_reads_R1	5.876e+08
Short_reads_R1	4.72579e+07
Short_reads_R1	4.72206e+08
Short_reads_R1	4.90112e+08
Short_reads_R1	3.93193e+07
Short_reads_R1	4.79008e+07
Short_reads_R1	5.65071e+07
Short_reads_R1	5.71478e+08
Short_reads_R1	3.69868e+07
Short_reads_R1	5.77835e+07
Short_reads_R1	4.77482e+08
Short_reads_R1	5.38122e+08
Short_reads_R1	4.66936e+07
Short_reads_R1	5.06734e+07
Short_reads_R1	4.95869e+08
Short_reads_R1	4.70792e+07
Short_reads_R1	5.88133e+07
Short_reads_R1	5.18217e+08
Short_reads_R1	4.05128e+08
Short_reads_R1	5.23489e+07
Short_reads_R1	5.50521e+07
Short_reads_R1	5.3214e+07
Short_reads_R1	4.73227e+08
Short_reads_R1	5.43983e+07
Short_reads_R1	4.77564e+08
Short_reads_R1	5.34704e+07
Short_reads_R1	4.40007e+08
Short_reads_R1	4.98738e+07
Short_reads_R1	5.77095e+07
Short_reads_R1	5.94528e+08
Short_reads_R1	5.25707e+08
Short_reads_R1	4.30592e+07
Short_reads_R1	4.94824e+07
Short_reads_R1	6.51096e+07
Short_reads_R1	5.92548e+07
Short_reads_R1	6.16361e+06
Short_reads_R1	5.58458e+07
Short_reads_R1	5.6338e+07
Short_reads_R1	4.91611e+07
Short_reads_R1	5.07976e+07
Short_reads_R1	5.4882e+08
Short_reads_R1	5.00819e+07
Short_reads_R1	5.18026e+07
Short_reads_R1	5.57292e+08
Short_reads_R1	5.1353e+08
Short_reads_R1	5.64259e+06
Short_reads_R1	59321.5
Short_reads_R1	5.42337e+08
Short_reads_R1	4.79051e+06
Short_reads_R1	5.78474e+07
Short_reads_R1	5.39856e+07
Short_reads_R1	5.30563e+07
Short_reads_R1	4.65015e+07
Short_reads_R1	5.00947e+07
Short_reads_R1	5.56493e+07
Short_reads_R1	5.16821e+07
Short_reads_R1	4.27126e+07
Short_reads_R1	5.47154e+07
Short_reads_R1	4.44281e+07
Short_reads_R1	4.52144e+07
Short_reads_R1	5.4001e+07
Short_reads_R1	5.82359e+07
Short_reads_R1	5.84668e+07
Short_reads_R1	7.01396e+06
Short_reads_R1	5.51523e+08
Short_reads_R1	5.00085e+07
Short_reads_R1	5.90788e+07
Short_reads_R1	6.13056e+07
Short_reads_R1	5.38835e+07
Short_reads_R1	6.12615e+07
Short_reads_R1	5.63111e+07
Short_reads_R1	6.07304e+07
Short_reads_R1	6.66455e+07
Short_reads_R1	5.57409e+08
Short_reads_R1	3.92321e+07
Short_reads_R1	4.33792e+08
Short_reads_R1	4.65339e+07
Short_reads_R1	4.56826e+07
Short_reads_R1	5.66588e+07
Short_reads_R1	6.09351e+07
Short_reads_R1	5.46109e+06
Short_reads_R1	5.17931e+07
Short_reads_R1	5.21886e+07
Short_reads_R1	4.85774e+08
Short_reads_R1	4.57967e+08
Short_reads_R1	4.15708e+08
Short_reads_R1	4.90269e+07
Short_reads_R1	4.88609e+08
Short_reads_R1	6.08224e+07
Short_reads_R1	6.43367e+07
Short_reads_R1	4.66999e+08
Short_reads_R1	5.83499e+07
Short_reads_R1	5.05735e+07
Short_reads_R1	4.68212e+07
Short_reads_R1	4.95409e+07
Short_reads_R1	6.24302e+07
Short_reads_R1	5.85119e+06
Short_reads_R1	4.73463e+08
Short_reads_R1	4.7018e+08
Short_reads_R1	5.744e+08
Short_reads_R1	5.41363e+07
Short_reads_R1	5.35698e+08
Short_reads_R1	4.98495e+07
Short_reads_R1	6.20749e+07
Short_reads_R1	5.08768e+07
Short_reads_R1	5.86196e+08
Short_reads_R1	5.46492e+07
Short_reads_R1	5.7817e+08
Short_reads_R1	5.8844e+07
Short_reads_R1	5.63244e+07
Short_reads_R1	5.79642e+08
Short_reads_R1	4.78107e+07
Short_reads_R1	5.50273e+07
Short_reads_R1	5.34514e+08
Short_reads_R1	5.20696e+08
Short_reads_R1	4.68622e+07
Short_reads_R1	5.60019e+07
Short_reads_R1	5.2621e+07
Short_reads_R1	6.48215e+07
Short_reads_R1	4.55456e+08
Short_reads_R1	5.62702e+08
Short_reads_R1	5.00883e+07
Short_reads_R1	5.55559e+08
Short_reads_R1	4.5892e+07
Short_reads_R1	4.842e+07
Short_reads_R1	4.18391e+06
Short_reads_R1	5.47118e+07
Short_reads_R1	5.41648e+07
Short_reads_R1	5.54432e+07
Short_reads_R1	4.36911e+08
Short_reads_R1	4.60019e+07
Short_reads_R1	5.14238e+07
Short_reads_R1	5.28813e+07
Short_reads_R1	4.94861e+08
Short_reads_R1	4.98201e+08
Short_reads_R1	5.54272e+07
Short_reads_R1	4.78964e+08
Short_reads_R1	5.62716e+07
Short_reads_R1	6.29802e+07
Short_reads_R1	4.38513e+07
Short_reads_R1	5.31759e+08
Short_reads_R1	5.28842e+08
Short_reads_R1	5.72247e+07
Short_reads_R1	5.03609e+07
Short_reads_R1	4.40545e+08
Short_reads_R1	4.47988e+07
Short_reads_R1	4.77027e+08
Short_reads_R1	5.20106e+07
Short_reads_R1	4.9922e+07
Short_reads_R1	6.11483e+07
Short_reads_R1	5.57737e+07
Short_reads_R1	4.53412e+07
Short_reads_R1	6.531e+07
Short_reads_R1	6.27624e+07
Short_reads_R1	6.23147e+07
Short_reads_R1	6.14996e+07
Short_reads_R1	6.17281e+07
Short_reads_R1	5.92364e+08
Short_reads_R1	6.06189e+07
Short_reads_R1	5.2893e+07
Short_reads_R1	5.70328e+07
Short_reads_R1	6.65199e+07
Short_reads_R1	5.63287e+07
Short_reads_R1	5.54966e+07
Short_reads_R1	4.95019e+07
Short_reads_R1	6.0678e+07
Short_reads_R1	5.566e+07
Short_reads_R1	5.51903e+08
Short_reads_R1	6.30366e+07
Short_reads_R1	6.18335e+07
Short_reads_R1	5.88342e+06
Short_reads_R1	4.66985e+07
Short_reads_R1	4.74327e+08
Short_reads_R1	5.90353e+07
Short_reads_R1	5.71129e+08
Short_reads_R1	4.98823e+08
Short_reads_R1	5.84215e+08
Short_reads_R1	5.88488e+08
Short_reads_R1	6.07076e+07
Short_reads_R1	5.22976e+07
Short_reads_R1	5.94641e+07
Short_reads_R1	5.67292e+08
Short_reads_R1	6.07629e+06
Short_reads_R1	5.36901e+07
Short_reads_R1	5.46105e+07
Short_reads_R1	6.23557e+07
Short_reads_R1	6.68945e+07
Short_reads_R1	5.18062e+08
Short_reads_R1	4.66079e+08
Short_reads_R1	4.68627e+07
Short_reads_R1	5.32115e+07
Short_reads_R1	4.80384e+07
Short_reads_R1	4.51808e+07
Short_reads_R1	7.25762e+07
Short_reads_R1	5.35646e+08
Short_reads_R1	5.83904e+07
Short_reads_R1	4.39566e+07
Short_reads_R1	4.81014e+07
Short_reads_R1	5.84046e+08
Short_reads_R1	6.75633e+07
Short_reads_R1	5.69158e+07
Short_reads_R1	5.4014e+08
Short_reads_R1	6.44475e+07
Short_reads_R1	4.88693e+07
Short_reads_R1	5.13598e+07
Short_reads_R1	4.611e+07
Short_reads_R1	5.57217e+07
Short_reads_R1	6.63029e+07
Short_reads_R1	5.18206e+07
Short_reads_R1	6.30435e+07
Short_reads_R1	5.13868e+07
Short_reads_R1	5.0714e+08
Short_reads_R1	6.79335e+07
Short_reads_R1	5.50832e+08
Short_reads_R1	5.74576e+07
Short_reads_R1	6.19924e+07
Short_reads_R1	6.85084e+07
Short_reads_R1	6.15774e+07
Short_reads_R1	4.35153e+07
Short_reads_R1	3.89633e+07
Short_reads_R1	5.3396e+07
Short_reads_R1	5.15894e+07
Short_reads_R1	5.6552e+07
Short_reads_R1	6.26504e+07
Short_reads_R1	5.05193e+07
Short_reads_R1	5.16061e+08
Short_reads_R1	5.33874e+08
Short_reads_R1	5.07947e+07
Short_reads_R1	3.92514e+07
Short_reads_R1	5.65582e+08
Short_reads_R1	4.84478e+07
Short_reads_R1	4.811e+08
Short_reads_R1	5.15514e+07
Short_reads_R1	5.64364e+06
Short_reads_R1	6.01159e+07
Short_reads_R1	4.49128e+07
Short_reads_R1	4.4203e+08
Short_reads_R1	4.42469e+08
Short_reads_R1	4.42971e+08
Short_reads_R1	4.93317e+07
Short_reads_R1	5.29618e+08
Short_reads_R1	5.09098e+08
Short_reads_R1	5.7476e+08
Short_reads_R1	5.69026e+06
Short_reads_R1	5.52421e+08
Short_reads_R1	5.6823e+07
Short_reads_R1	5.42594e+07
Short_reads_R1	5.28176e+07
Short_reads_R1	59191.3
Short_reads_R1	7.10664e+06
Short_reads_R1	5.14874e+08
Short_reads_R1	5.846e+07
Short_reads_R1	5.51668e+07
Short_reads_R1	5.63824e+07
Short_reads_R1	6.7372e+07
Short_reads_R1	4.75004e+07
Short_reads_R1	5.87942e+07
Short_reads_R1	4.81507e+08
Short_reads_R1	5.30559e+07
Short_reads_R1	5.06986e+07
Short_reads_R1	3.47861e+07
Short_reads_R1	5.65139e+07
Short_reads_R1	5.9751e+07
Short_reads_R1	5.5311e+07
Short_reads_R1	4.886e+07
Short_reads_R1	4.92116e+07
Short_reads_R1	5.13826e+07
Short_reads_R1	5.45605e+07
Short_reads_R1	5.84203e+07
Short_reads_R1	5.13942e+07
Short_reads_R1	4.94637e+07
Short_reads_R1	4.73091e+07
Short_reads_R1	6.36851e+06
Short_reads_R1	4.6067e+07
Short_reads_R1	5.07422e+07
Short_reads_R1	6.34335e+07
Short_reads_R1	5.31386e+06
Short_reads_R1	6.35104e+07
Short_reads_R1	5.48062e+07
Short_reads_R1	5.38164e+08
Short_reads_R1	6.11097e+07
Short_reads_R1	5.83127e+08
Short_reads_R1	5.31182e+07
Short_reads_R1	5.24147e+07
Short_reads_R1	5.83256e+07
Short_reads_R1	6.25924e+07
Short_reads_R1	5.73101e+08
Short_reads_R1	5.51848e+06
Short_reads_R1	5.33623e+08
Short_reads_R1	5.08921e+08
Short_reads_R1	4.25613e+07
Short_reads_R1	5.7601e+08
Short_reads_R1	4.89543e+07
Short_reads_R1	5.10919e+07
Short_reads_R1	5.76702e+08
Short_reads_R1	5.18502e+08
Short_reads_R1	4.97312e+07
Short_reads_R1	5.56323e+08
Short_reads_R1	4.00624e+07
Short_reads_R1	5.90057e+07
Short_reads_R1	5.73512e+07
Short_reads_R1	4.84388e+08
Short_reads_R1	5.03292e+07
Short_reads_R1	5.86711e+07
Short_reads_R1	5.53764e+07
Short_reads_R1	4.84828e+06
Short_reads_R1	5.04662e+07
Short_reads_R1	5.41392e+07
Short_reads_R1	5.58651e+07
Short_reads_R1	4.20309e+08
Short_reads_R1	5.16154e+08
Short_reads_R1	5.29595e+07
Short_reads_R1	6.23367e+07
Short_reads_R1	5.64654e+07
Short_reads_R1	5.67173e+07
Short_reads_R1	5.79564e+07
Short_reads_R1	5.23319e+07
Short_reads_R1	5.724e+08
Short_reads_R1	4.04293e+08
Short_reads_R1	5.7135e+07
Short_reads_R1	5.44142e+07
Short_reads_R1	7.3727e+07
Short_reads_R1	5.66586e+08
Short_reads_R1	5.6478e+07
Short_reads_R1	5.10011e+06
Short_reads_R1	5.11892e+07
Short_reads_R1	4.61623e+08
Short_reads_R1	5.17212e+08
Short_reads_R1	4.57908e+07
Short_reads_R1	4.77367e+08
Short_reads_R1	5.60528e+07
Short_reads_R1	4.38002e+07
Short_reads_R1	4.80037e+08
Short_reads_R1	5.44161e+07
Short_reads_R1	5.80312e+07
Short_reads_R1	5.92439e+07
Short_reads_R1	7.26747e+07
Short_reads_R1	4.77794e+07
Short_reads_R1	6.13672e+07
Short_reads_R1	5.87715e+08
Short_reads_R1	5.71776e+07
Short_reads_R1	5.78316e+08
Short_reads_R1	4.61943e+07
Short_reads_R1	5.86256e+07
Short_reads_R1	5.37954e+07
Short_reads_R1	4.80288e+07
Short_reads_R1	4.90901e+08
Short_reads_R1	5.11347e+07
Short_reads_R1	3.14943e+07
Short_reads_R1	5.17868e+07
Short_reads_R1	6.06765e+07
Short_reads_R1	5.36799e+07
Short_reads_R1	5.52502e+07
Short_reads_R1	5.79613e+06
Short_reads_R1	5.58671e+08
Short_reads_R1	5.99988e+07
Short_reads_R1	6.22759e+07
Short_reads_R1	4.71116e+07
Short_reads_R1	5.63991e+07
Short_reads_R1	4.24021e+07
Short_reads_R1	6.50077e+07
Short_reads_R1	4.45922e+08
Short_reads_R1	4.77975e+07
Short_reads_R1	5.09191e+07
Short_reads_R1	3.96878e+07
Short_reads_R1	4.96385e+08
Short_reads_R1	5.43627e+07
Short_reads_R1	4.80455e+08
Short_reads_R1	4.0543e+07
Short_reads_R1	4.04669e+07
Short_reads_R1	4.59575e+08
Short_reads_R1	4.25205e+08
Short_reads_R1	5.49926e+07
Short_reads_R1	5.25408e+07
Short_reads_R1	4.65957e+07
Short_reads_R1	4.81212e+07
Short_reads_R1	4.54201e+07
Short_reads_R1	5.14671e+07
Short_reads_R1	6.22259e+07
Short_reads_R1	5.38209e+07
Short_reads_R1	4.47406e+07
Short_reads_R1	5.07641e+07
Short_reads_R1	564616
Short_reads_R1	5.19544e+07
Short_reads_R1	6.21445e+07
Short_reads_R1	5.34427e+07
Short_reads_R1	5.11734e+07
Short_reads_R1	5.76801e+07
Short_reads_R1	5.78805e+08
Short_reads_R1	5.57162e+08
Short_reads_R1	5.2732e+08
Short_reads_R1	4.74239e+07
Short_reads_R1	5.60277e+08
Short_reads_R1	6.78441e+07
Short_reads_R1	6.77675e+07
Short_reads_R1	5.11887e+07
Short_reads_R1	6.02779e+07
Short_reads_R1	6.2497e+07
Short_reads_R1	5.76102e+06
Short_reads_R1	5.6773e+08
Short_reads_R1	5.17263e+07
Short_reads_R1	5.077e+07
Short_reads_R1	4.58875e+08
Short_reads_R1	6.26345e+06
Short_reads_R1	6.16781e+07
Short_reads_R1	5.59226e+07
Short_reads_R1	6.42831e+07
Short_reads_R1	5.68061e+08
Short_reads_R1	4.90212e+07
Short_reads_R1	5.58282e+07
Short_reads_R1	5.33017e+07
Short_reads_R1	5.83614e+07
Short_reads_R1	5.59406e+07
Short_reads_R1	4.46781e+08
Short_reads_R1	4.59893e+07
Short_reads_R1	6.32212e+07
Short_reads_R1	5.06988e+07
Short_reads_R1	5.12318e+07
Short_reads_R1	5.90515e+07
Short_reads_R1	5.08653e+07
Short_reads_R1	4.96347e+08
Short_reads_R1	5.06871e+08
Short_reads_R1	5.28004e+08
Short_reads_R1	6.1988e+07
Short_reads_R1	5.14873e+08
Short_reads_R1	4.37143e+07
Short_reads_R1	5.85759e+07
Short_reads_R1	5.75777e+08
Short_reads_R1	5.17671e+07
Short_reads_R1	4.96944e+07
Short_reads_R1	5.04232e+08
Short_reads_R1	5.3239e+08
Short_reads_R1	5.49873e+07
Short_reads_R1	4.8732e+08
Short_reads_R1	4.39844e+07
Short_reads_R1	5.32662e+08
Short_reads_R1	6.82278e+07
Short_reads_R1	6.12444e+07
Short_reads_R1	4.9054e+08
Short_reads_R1	5.10918e+07
Short_reads_R1	6.24024e+07
Short_reads_R1	5.80781e+07
Short_reads_R1	6.44171e+07
Short_reads_R1	6.58889e+07
Short_reads_R1	6.11723e+07
Short_reads_R1	5.26411e+07
Short_reads_R1	5.60489e+08
Short_reads_R1	5.13596e+08
Short_reads_R1	4.68959e+07
Short_reads_R1	4.46306e+07
Short_reads_R1	5.02402e+07
Short_reads_R1	5.7276e+07
Short_reads_R1	5.84119e+07
Short_reads_R1	6.55038e+07
Short_reads_R1	5.49992e+08
Short_reads_R1	5.53322e+07
Short_reads_R1	5.1185e+07
Short_reads_R1	6.0634e+07
Short_reads_R1	5.41665e+07
Short_reads_R1	5.48763e+08
Short_reads_R1	5.49341e+06
Short_reads_R1	4.93679e+08
Short_reads_R1	4.62698e+07
Short_reads_R1	5.18437e+06
Short_reads_R1	5.80267e+07
Short_reads_R1	5.4502e+08
Short_reads_R1	5.05006e+07
Short_reads_R1	6.10755e+07
Short_reads_R1	5.1257e+07
Short_reads_R1	6.20072e+07
Short_reads_R1	5.13132e+08
Short_reads_R1	5.76925e+08
Short_reads_R1	4.26887e+07
Short_reads_R1	5.10943e+06
Short_reads_R1	6.02696e+07
Short_reads_R1	5.2845e+08
Short_reads_R1	5.1912e+07
Short_reads_R1	5.09979e+07
Short_reads_R1	6.37523e+06
Short_reads_R1	5.23105e+07
Short_reads_R1	4.44608e+07
Short_reads_R1	5.48452e+08
Short_reads_R1	4.60568e+07
Short_reads_R1	5.26676e+08
Short_reads_R1	4.36067e+07
Short_reads_R1	5.23319e+08
Short_reads_R1	5.75984e+07
Short_reads_R1	6.34829e+07
Short_reads_R1	4.67187e+07
Short_reads_R1	5.18396e+06
Short_reads_R1	4.3464e+07
Short_reads_R1	4.41628e+07
Short_reads_R1	5.29525e+07
Short_reads_R1	5.55826e+07
Short_reads_R1	4.19447e+08
Short_reads_R1	5.05701e+07
Short_reads_R1	6.98681e+07
Short_reads_R1	5.73672e+07
Short_reads_R1	6.96448e+07
Short_reads_R1	5.75964e+08
Short_reads_R1	5.92634e+06
Short_reads_R1	5.90741e+07
Short_reads_R1	4.94573e+08
Short_reads_R1	5.5129e+07
Short_reads_R1	5.8898e+07
Short_reads_R1	4.84312e+07
Short_reads_R1	5.31727e+08
Short_reads_R1	5.52671e+07
Short_reads_R1	6.10036e+07
Short_reads_R1	5.15091e+08
Short_reads_R1	4.82882e+08
Short_reads_R1	5.07994e+07
Short_reads_R1	5.83603e+07
Short_reads_R1	4.96074e+07
Short_reads_R1	5.96521e+07
Short_reads_R1	5.9491e+07
Short_reads_R1	4.15856e+08
Short_reads_R1	5.90316e+08
Short_reads_R1	6.76499e+07
Short_reads_R1	4.97795e+07
Short_reads_R1	4.98927e+08
Short_reads_R1	4.12573e+07
Short_reads_R1	5.82649e+07
Short_reads_R1	5.55165e+07
Short_reads_R1	5.56471e+07
Short_reads_R1	4.48398e+07
Short_reads_R1	6.02884e+07
Short_reads_R1	4.24476e+07
Short_reads_R1	6.12263e+07
Short_reads_R1	4.95335e+07
Short_reads_R1	6.43448e+06
Short_reads_R1	5.61959e+08
Short_reads_R1	5.40345e+08
Short_reads_R1	4.6616e+07
Short_reads_R1	5.63043e+06
Short_reads_R1	6.1849e+07
Short_reads_R1	4.96756e+07
Short_reads_R1	4.99761e+07
Short_reads_R1	5.42779e+08
Short_reads_R1	5.093e+07
Short_reads_R1	5.6978e+07
Short_reads_R1	4.19992e+07
Short_reads_R1	4.52556e+07
Short_reads_R1	4.51561e+08
Short_reads_R1	5.57144e+07
Short_reads_R1	4.12193e+07
Short_reads_R1	4.64694e+07
Short_reads_R1	5.12978e+08
Short_reads_R1	5.16957e+07
Short_reads_R1	5.00822e+08
Short_reads_R1	6.18465e+07
Short_reads_R1	6.78718e+07
Short_reads_R1	6.21475e+07
Short_reads_R1	5.97155e+07
Short_reads_R1	6.04108e+07
Short_reads_R1	4.92166e+06
Short_reads_R1	4.57824e+08
Short_reads_R1	5.30898e+07
Short_reads_R1	4.79749e+07
Short_reads_R1	5.03217e+07
Short_reads_R1	4.53067e+07
Short_reads_R1	4.96498e+08
Short_reads_R1	4.23507e+08
Short_reads_R1	5.77096e+07
Short_reads_R1	5.69242e+07
Short_reads_R1	5.24899e+08
Short_reads_R1	5.93243e+07
Short_reads_R1	6.18627e+07
Short_reads_R1	5.57511e+07
Short_reads_R1	4.86973e+07
Short_reads_R1	5.19858e+08
Short_reads_R1	6.10444e+07
Short_reads_R1	4.47504e+07
Short_reads_R1	4.90237e+07
Short_reads_R1	5.32456e+08
Short_reads_R1	6.23786e+07
Short_reads_R1	5.28426e+08
Short_reads_R1	4.84891e+07
Short_reads_R1	5.66298e+07
Short_reads_R1	5.70749e+07
Short_reads_R1	4.94534e+07
Short_reads_R1	5.09864e+07
Short_reads_R1	5.12939e+07
Short_reads_R1	5.87093e+07
Short_reads_R1	5.78336e+07
Short_reads_R1	6.015e+07
Short_reads_R1	4.96369e+07
Short_reads_R1	5.04478e+06
Short_reads_R1	5.0909e+07
Short_reads_R1	5.4455e+07
Short_reads_R1	5.99436e+07
Short_reads_R1	5.99869e+07
Short_reads_R1	4.71149e+07
Short_reads_R1	6.25517e+07
Short_reads_R1	5.2151e+08
Short_reads_R1	4.74847e+07
Short_reads_R1	4.6758e+08
Short_reads_R1	5.11034e+08
Short_reads_R1	5.20872e+08
Short_reads_R1	5.87662e+08
Short_reads_R1	5.48007e+07
Short_reads_R1	3.80571e+07
Short_reads_R1	4.95877e+06
Short_reads_R1	5.19074e+07
Short_reads_R1	5.74036e+07
Short_reads_R1	4.41593e+08
Short_reads_R1	4.79655e+06
Short_reads_R1	4.91299e+07
Short_reads_R1	5.46113e+07
Short_reads_R1	5.49617e+07
Short_reads_R1	4.65362e+07
Short_reads_R1	5.5308e+08
Short_reads_R1	6.28818e+07
Short_reads_R1	5.17085e+07
Short_reads_R1	4.32094e+07
Short_reads_R1	4.87971e+07
Short_reads_R1	4.40774e+07
Short_reads_R1	4.15073e+08
Short_reads_R1	4.84468e+08
Short_reads_R1	5.62696e+07
Short_reads_R1	4.28162e+08
Short_reads_R1	5.3767e+07
Short_reads_R1	3.97363e+08
Short_reads_R1	5.39039e+07
Short_reads_R1	4.85784e+07
Short_reads_R1	5.25147e+08
Short_reads_R1	4.81542e+06
Short_reads_R1	6.05638e+07
Short_reads_R1	5.64628e+07
Short_reads_R1	5.84939e+07
Short_reads_R1	5.63793e+07
Short_reads_R1	3.82108e+07
Short_reads_R1	4.33779e+07
Short_reads_R1	4.30912e+06
Short_reads_R1	5.60102e+08
Short_reads_R1	5.91712e+06
Short_reads_R1	5.39916e+07
Short_reads_R1	5.56717e+07
Short_reads_R1	4.89426e+08
Short_reads_R1	5.13107e+07
Short_reads_R1	5.91259e+07
Short_reads_R1	5.71709e+07
Short_reads_R1	5.094e+07
Short_reads_R1	5.59605e+07
Short_reads_R1	5.40551e+07
Short_reads_R1	5.1722e+07
Short_reads_R1	6.11921e+07
Short_reads_R1	6.02825e+07
Short_reads_R1	5.70075e+07
Short_reads_R1	6.14269e+07
Short_reads_R1	4.85221e+08
Short_reads_R1	5.76322e+08
Short_reads_R1	5.79268e+07
Short_reads_R1	5.39257e+07
Short_reads_R1	4.48432e+08
Short_reads_R1	5.63713e+08
Short_reads_R1	5.31665e+07
Short_reads_R1	5.45944e+07
Short_reads_R1	4.97992e+07
Short_reads_R1	6.27266e+07
Short_reads_R1	4.6919e+07
Short_reads_R1	5.77556e+08
Short_reads_R1	6.31562e+07
Short_reads_R1	5.38795e+07
Short_reads_R1	5.80457e+07
Short_reads_R1	4.37586e+07
Short_reads_R1	5.45128e+07
Short_reads_R1	5.94948e+07
Short_reads_R1	6.60805e+07
Short_reads_R1	6.22506e+07
Short_reads_R1	5.72486e+08
Short_reads_R1	4.35158e+07
Short_reads_R1	5.95065e+07
Short_reads_R1	5.48912e+07
Short_reads_R1	6.16469e+07
Short_reads_R1	4.82954e+07
Short_reads_R1	5.21964e+06
Short_reads_R1	5.88266e+08
Short_reads_R1	6.18092e+06
Short_reads_R1	5.80279e+07
Short_reads_R1	6.12539e+07
Short_reads_R1	6.29428e+07
Short_reads_R1	4.45523e+08
Short_reads_R1	5.46825e+08
Short_reads_R1	4.30234e+07
Short_reads_R1	5.20176e+07
Short_reads_R1	5.80301e+07
Short_reads_R1	5.29908e+08
Short_reads_R1	5.28979e+07
Short_reads_R1	5.13716e+08
Short_reads_R1	5.04734e+07
Short_reads_R1	5.79807e+07
Short_reads_R1	6.30293e+07
Short_reads_R1	5.24567e+07
Short_reads_R1	6.04706e+07
Short_reads_R1	4.86533e+07
Short_reads_R1	3.98451e+08
Short_reads_R1	5.78765e+06
Short_reads_R1	4.81161e+07
Short_reads_R1	6.26827e+07
Short_reads_R1	6.17063e+07
Short_reads_R1	5.45763e+07
Short_reads_R1	6.68689e+07
Short_reads_R1	5.66252e+08
Short_reads_R1	4.72521e+08
Short_reads_R1	4.77422e+06
Short_reads_R1	6.32519e+07
Short_reads_R1	5.14175e+08
Short_reads_R1	6.12276e+07
Short_reads_R1	4.73554e+08
Short_reads_R1	6.03313e+07
Short_reads_R1	4.95905e+07
Short_reads_R1	5.04582e+08
Short_reads_R1	5.48988e+07
Short_reads_R1	5.77353e+07
Short_reads_R1	5.49187e+07
Short_reads_R1	4.85417e+07
Short_reads_R1	6.06821e+07
Short_reads_R1	59815.3
Short_reads_R1	4.34962e+07
Short_reads_R1	4.27077e+07
Short_reads_R1	5.27309e+07
Short_reads_R1	4.74604e+07
Short_reads_R1	6.41254e+07
Short_reads_R1	5.52201e+07
Short_reads_R1	5.88779e+07
Short_reads_R1	6.26514e+07
Short_reads_R1	6.12304e+07
Short_reads_R1	4.92843e+07
Short_reads_R1	5.88355e+08
Short_reads_R1	5.70967e+07
Short_reads_R1	5.43371e+07
Short_reads_R1	5.5805e+08
Short_reads_R1	4.55982e+08
Short_reads_R1	5.86005e+07
Short_reads_R1	5.13026e+07
Short_reads_R1	3.94791e+08
Short_reads_R1	6.12346e+06
Short_reads_R1	6.18879e+07
Short_reads_R1	4.8798e+07
Short_reads_R1	4.9733e+08
Short_reads_R1	6.44511e+07
Short_reads_R1	5.35988e+07
Short_reads_R1	4.70495e+07
Short_reads_R1	4.67036e+06
Short_reads_R1	5.70606e+07
Short_reads_R1	5.4018e+07
Short_reads_R1	6.38412e+07
Short_reads_R1	6.41829e+07
Short_reads_R1	6.10223e+06
Short_reads_R1	5.87055e+07
Short_reads_R1	6.11912e+07
Short_reads_R1	5.51731e+08
Short_reads_R1	5.36478e+07
Short_reads_R1	5.39143e+07
Short_reads_R1	5.69445e+07
Short_reads_R1	7.30965e+07
Short_reads_R1	6.17509e+07
Short_reads_R1	5.13702e+07
Short_reads_R1	5.2547e+07
Short_reads_R1	6.76877e+07
Short_reads_R1	5.64002e+06
Short_reads_R1	6.55222e+07
Short_reads_R1	5.42094e+07
Short_reads_R1	5.66104e+08
Short_reads_R1	5.80706e+07
Short_reads_R1	5.03619e+08
Short_reads_R1	5.09306e+07
Short_reads_R1	5.86405e+07
Short_reads_R1	6.76403e+07
Short_reads_R1	6.06029e+07
Short_reads_R1	5.94476e+07
Short_reads_R1	4.81255e+06
Short_reads_R1	5.07992e+07
Short_reads_R1	5.90025e+08
Short_reads_R1	5.11103e+08
Short_reads_R1	6.28746e+07
Short_reads_R1	5.39155e+07
Short_reads_R1	4.19782e+07
Short_reads_R1	5.77679e+06
Short_reads_R1	5.02317e+07
Short_reads_R1	5.72142e+07
Short_reads_R1	5.38203e+08
Short_reads_R1	4.44107e+06
Short_reads_R1	4.73375e+07
Short_reads_R1	4.73204e+07
Short_reads_R1	6.1648e+07
Short_reads_R1	5.45364e+07
Short_reads_R1	6.29469e+07
Short_reads_R1	6.62638e+07
Short_reads_R1	6.21439e+07
Short_reads_R1	6.27885e+07
Short_reads_R1	5.21692e+07
Short_reads_R1	5.73525e+07
Short_reads_R1	5.59302e+07
Short_reads_R1	6.31392e+07
Short_reads_R1	5.86647e+08
Short_reads_R1	4.95216e+06
Short_reads_R1	4.937e+07
Short_reads_R1	4.85878e+08
Short_reads_R1	4.55787e+07
Short_reads_R1	4.50824e+07
Short_reads_R1	7.26715e+07
Short_reads_R1	5.63496e+08
Short_reads_R1	6.1218e+07
Short_reads_R1	5.60727e+07
Short_reads_R1	5.21289e+07
Short_reads_R1	5.38392e+07
Short_reads_R1	5.06219e+08
Short_reads_R1	5.10145e+07
Short_reads_R1	4.8865e+07
Short_reads_R1	4.38593e+07
Short_reads_R1	5.01012e+07
Short_reads_R1	5.08631e+07
Short_reads_R1	4.03682e+07
Short_reads_R1	5.02647e+08
Short_reads_R1	4.4902e+07
Short_reads_R1	4.62507e+07
Short_reads_R1	5.04837e+07
Short_reads_R1	5.06528e+07
Short_reads_R1	5.23042e+08
Short_reads_R1	6.2017e+06
Short_reads_R1	6.05046e+07
Short_reads_R1	6.20564e+07
Short_reads_R1	5.11251e+07
Short_reads_R1	5.75085e+06
Short_reads_R1	5.74433e+07
Short_reads_R1	4.4394e+07
Short_reads_R1	4.93442e+08
Short_reads_R1	4.39656e+08
Short_reads_R1	5.71375e+07
Short_reads_R1	5.79107e+07
Short_reads_R1	5.06732e+07
Short_reads_R1	6.06855e+07
Short_reads_R1	5.82353e+07
Short_reads_R1	5.93022e+08
Short_reads_R1	4.76572e+07
Short_reads_R1	4.93325e+07
Short_reads_R1	5.53442e+07
Short_reads_R1	6.0432e+07
Short_reads_R1	6.02549e+07
Short_reads_R1	5.32445e+08
Short_reads_R1	4.69118e+07
Short_reads_R1	5.39878e+08
Short_reads_R1	5.99879e+07
Short_reads_R1	5.68282e+07
Short_reads_R1	5.98275e+07
Short_reads_R1	5.94865e+07
Short_reads_R1	5.9607e+07
Short_reads_R1	5.25934e+07
Short_reads_R1	5.42682e+07
Short_reads_R1	4.8794e+07
Short_reads_R1	5.88797e+07
Short_reads_R1	5.62303e+08
Short_reads_R1	4.90218e+07
Short_reads_R1	6.20362e+06
Short_reads_R1	5.59197e+07
Short_reads_R1	5.65921e+07
Short_reads_R1	5.69917e+07
Short_reads_R1	6.09097e+07
Short_reads_R1	5.62937e+07
Short_reads_R1	6.03947e+07
Short_reads_R1	4.66483e+07
Short_reads_R1	6.08986e+07
Short_reads_R1	5.05021e+07
Short_reads_R1	6.63955e+06
Short_reads_R1	5.53603e+08
Short_reads_R1	6.79911e+07
Short_reads_R1	5.58692e+07
Short_reads_R1	6.01809e+06
Short_reads_R1	5.64826e+08
Short_reads_R1	5.50165e+08
Short_reads_R1	5.19473e+07
Short_reads_R1	5.33953e+08
Short_reads_R1	66989.3
Short_reads_R1	6.81299e+06
Short_reads_R1	5.39002e+07
Short_reads_R1	5.2776e+07
Short_reads_R1	4.86011e+06
Short_reads_R1	5.14774e+08
Short_reads_R1	4.84273e+07
Short_reads_R1	5.62012e+08
Short_reads_R1	5.71519e+07
Short_reads_R1	5.97588e+07
Short_reads_R1	6.08576e+07
Short_reads_R1	5.80614e+08
Short_reads_R1	5.50423e+07
Short_reads_R1	4.41423e+08
Short_reads_R1	4.16151e+07
Short_reads_R1	6.33507e+07
Short_reads_R1	5.11277e+08
Short_reads_R1	5.15842e+07
Short_reads_R1	5.06806e+07
Short_reads_R1	5.77823e+08
Short_reads_R1	5.79147e+08
Short_reads_R1	5.33207e+07
Short_reads_R1	6.50054e+07
Short_reads_R1	5.56236e+08
Short_reads_R1	5.39437e+07
Short_reads_R1	4.67181e+07
Short_reads_R1	5.16492e+08
Short_reads_R1	4.14007e+07
Short_reads_R1	4.58965e+07
Short_reads_R1	4.51982e+07
Short_reads_R1	5.42731e+07
Short_reads_R1	5.61549e+07
Short_reads_R1	4.30868e+08
Short_reads_R1	5.77925e+08
Short_reads_R1	5.09422e+07
Short_reads_R1	5.33925e+07
Short_reads_R1	4.60687e+07
Short_reads_R1	4.54282e+07
Short_reads_R1	7.06873e+06
Short_reads_R1	6.03661e+07
Short_reads_R1	5.18577e+07
Short_reads_R1	5.53147e+07
Short_reads_R1	4.69953e+07
Short_reads_R1	5.35252e+08
Short_reads_R1	3.84908e+07
Short_reads_R1	4.71616e+07
Short_reads_R1	4.61932e+07
Short_reads_R1	5.00503e+08
Short_reads_R1	5.00638e+07
Short_reads_R1	5.08927e+07
Short_reads_R1	5.75808e+07
Short_reads_R1	5.70286e+07
Short_reads_R1	5.70846e+07
Short_reads_R1	6.52249e+06
Short_reads_R1	5.79409e+06
Short_reads_R1	5.07827e+06
Short_reads_R1	5.11683e+08
Short_reads_R1	5.32553e+07
Short_reads_R1	4.89742e+07
Short_reads_R1	5.76853e+07
Short_reads_R1	4.77417e+08
Short_reads_R1	4.55001e+08
Short_reads_R1	4.80891e+07
Short_reads_R1	5.87885e+07
Short_reads_R1	5.53075e+07
Short_reads_R1	5.80027e+08
Short_reads_R1	7.08582e+07
Short_reads_R1	5.4576e+07
Short_reads_R1	4.85671e+08
Short_reads_R1	5.10027e+07
Short_reads_R1	5.49786e+07
Short_reads_R1	4.25179e+08
Short_reads_R1	5.76625e+07
Short_reads_R1	6.24011e+07
Short_reads_R1	4.57187e+07
Short_reads_R1	6.10233e+07
Short_reads_R1	5.20806e+07
Short_reads_R1	6.10274e+07
Short_reads_R1	4.55162e+08
Short_reads_R1	5.28453e+07
Short_reads_R1	4.58721e+08
Short_reads_R1	4.10974e+08
Short_reads_R1	4.02098e+07
Short_reads_R1	4.25779e+07
Short_reads_R1	4.94534e+07
Short_reads_R1	3.75307e+08
Short_reads_R1	5.55706e+07
Short_reads_R1	6.20332e+07
Short_reads_R1	4.56646e+07
Short_reads_R1	4.12839e+08
Short_reads_R1	5.05246e+07
Short_reads_R1	4.41076e+07
Short_reads_R1	4.74687e+08
Short_reads_R1	5.67963e+08
Short_reads_R1	4.77343e+08
Short_reads_R1	4.84232e+08
Short_reads_R1	5.18989e+07
Short_reads_R1	4.72681e+07
Short_reads_R1	6.42671e+07
Short_reads_R1	6.25683e+07
Short_reads_R1	5.46488e+07
Short_reads_R1	6.3846e+07
Short_reads_R1	5.80229e+07
Short_reads_R1	5.98316e+07
Short_reads_R1	5.4807e+07
Short_reads_R1	5.4736e+08
Short_reads_R1	5.44781e+08
Short_reads_R1	4.94388e+07
Short_reads_R1	5.21175e+07
Short_reads_R1	5.40029e+07
Short_reads_R1	5.93814e+07
Short_reads_R1	5.08777e+07
Short_reads_R1	5.36823e+07
Short_reads_R1	5.41688e+07
Short_reads_R1	6.47489e+07
Short_reads_R1	6.16002e+06
Short_reads_R1	5.98078e+07
Short_reads_R1	5.5008e+07
Short_reads_R1	5.1971e+07
Short_reads_R1	6.17745e+07
Short_reads_R1	4.71782e+07
Short_reads_R1	5.85631e+07
Short_reads_R1	5.10377e+07
Short_reads_R1	6.33572e+07
Short_reads_R1	6.34183e+07
Short_reads_R1	4.97994e+07
Short_reads_R1	4.73828e+06
Short_reads_R1	5.55423e+08
Short_reads_R1	5.29792e+08
Short_reads_R1	5.5293e+07
Short_reads_R1	5.89476e+07
Short_reads_R1	5.22919e+08
Short_reads_R1	5.09009e+08
Short_reads_R1	3.55582e+07
Short_reads_R1	5.68665e+07
Short_reads_R1	5.16737e+08
Short_reads_R1	5.57931e+08
Short_reads_R1	6.24224e+07
Short_reads_R1	5.49062e+06
Short_reads_R1	5.86245e+07
Short_reads_R1	5.79851e+07
Short_reads_R1	5.49359e+06
Short_reads_R1	5.9023e+08
Short_reads_R1	5.90405e+07
Short_reads_R1	6.27402e+07
Short_reads_R1	5.93536e+07
Short_reads_R1	5.10234e+08
Short_reads_R1	5.62295e+08
Short_reads_R1	5.27104e+07
Short_reads_R1	5.24294e+08
Short_reads_R1	5.82824e+07
Short_reads_R1	6.04505e+07
Short_reads_R1	5.32562e+07
Short_reads_R1	5.13898e+08
Short_reads_R1	5.05547e+07
Short_reads_R1	5.39797e+08
Short_reads_R1	4.51809e+07
Short_reads_R1	6.54534e+07
Short_reads_R1	5.7054e+07
Short_reads_R1	5.89298e+07
Short_reads_R1	5.87877e+07
Short_reads_R1	4.19098e+07
Short_reads_R1	5.72429e+08
Short_reads_R1	5.94614e+08
Short_reads_R1	5.31324e+07
Short_reads_R1	6.31576e+07
Short_reads_R1	4.32196e+07
Short_reads_R1	5.26045e+06
Short_reads_R1	522624
Short_reads_R1	5.56601e+07
Short_reads_R1	5.5548e+08
Short_reads_R1	6.23743e+07
Short_reads_R1	5.18359e+08
Short_reads_R1	5.55443e+07
Short_reads_R1	5.90616e+08
Short_reads_R1	6.54273e+07
Short_reads_R1	5.19675e+08
Short_reads_R1	4.81183e+08
Short_reads_R1	4.52503e+06
Short_reads_R1	5.88578e+07
Short_reads_R1	6.43169e+07
Short_reads_R1	5.55176e+07
Short_reads_R1	5.85589e+08
Short_reads_R1	4.8782e+07
Short_reads_R1	5.67368e+08
Short_reads_R1	5.63752e+07
Short_reads_R1	6.3507e+07
Short_reads_R1	5.82145e+08
Short_reads_R1	4.954e+08
Short_reads_R1	5.75428e+06
Short_reads_R1	5.26094e+07
Short_reads_R1	4.84301e+08
Short_reads_R1	5.00971e+08
Short_reads_R1	5.63021e+08
Short_reads_R1	5.34565e+08
Short_reads_R1	4.91951e+07
Short_reads_R1	3.9115e+07
Short_reads_R1	5.32736e+07
Short_reads_R1	6.33715e+07
Short_reads_R1	5.25065e+07
Short_reads_R1	6.44559e+07
Short_reads_R1	5.16571e+07
Short_reads_R1	5.03828e+07
Short_reads_R1	5.93932e+07
Short_reads_R1	5.94239e+08
Short_reads_R1	4.70796e+08
Short_reads_R1	5.40259e+08
Short_reads_R1	6.23559e+07
Short_reads_R1	4.73213e+08
Short_reads_R1	4.4434e+08
Short_reads_R1	5.7654e+07
Short_reads_R1	4.96927e+08
Short_reads_R1	5.38275e+07
Short_reads_R1	5.79123e+08
Short_reads_R1	5.8635e+08
Short_reads_R1	5.25143e+07
Short_reads_R1	4.997e+07
Short_reads_R1	5.22854e+07
Short_reads_R1	5.45822e+07
Short_reads_R1	5.32049e+08
Short_reads_R1	5.11292e+08
Short_reads_R1	5.40083e+07
Short_reads_R1	5.80857e+07
Short_reads_R1	5.15526e+07
Short_reads_R1	5.72645e+07
Short_reads_R1	5.39639e+08
Short_reads_R1	4.61777e+06
Short_reads_R1	4.40037e+07
Short_reads_R1	5.65944e+08
Short_reads_R1	3.31081e+07
Short_reads_R1	5.94246e+08
Short_reads_R1	5.57936e+07
Short_reads_R1	5.87296e+07
Short_reads_R1	5.88938e+07
Short_reads_R1	5.40301e+08
Short_reads_R1	6.4806e+07
Short_reads_R1	6.42344e+07
Short_reads_R1	5.48418e+07
Short_reads_R1	5.21264e+07
Short_reads_R1	5.64798e+07
Short_reads_R1	4.82424e+07
Short_reads_R1	6.1802e+06
Short_reads_R1	5.14571e+07
Short_reads_R1	4.77607e+07
Short_reads_R1	5.42417e+07
Short_reads_R1	6.81315e+07
Short_reads_R1	5.30654e+07
Short_reads_R1	6.64315e+07
Short_reads_R1	4.87994e+08
Short_reads_R1	5.88682e+06
Short_reads_R1	5.40162e+07
Short_reads_R1	5.55479e+07
Short_reads_R1	4.92172e+07
Short_reads_R1	5.16383e+07
Short_reads_R1	6.17149e+07
Short_reads_R1	6.49196e+07
Short_reads_R1	5.88216e+07
Short_reads_R1	5.50341e+07
Short_reads_R1	4.96031e+08
Short_reads_R1	5.0689e+07
Short_reads_R1	6.27992e+06
Short_reads_R1	5.66754e+08
Short_reads_R1	5.85447e+08
Short_reads_R1	5.93889e+07
Short_reads_R1	5.28572e+08
Short_reads_R1	4.88212e+07
Short_reads_R1	5.82715e+08
Short_reads_R1	4.46855e+08
Short_reads_R1	5.38088e+07
Short_reads_R1	4.37322e+08
Short_reads_R1	4.77476e+07
Short_reads_R1	5.35235e+07
Short_reads_R1	5.96299e+07
Short_reads_R1	5.2319e+08
Short_reads_R1	4.81255e+08
Short_reads_R1	6.06617e+07
Short_reads_R1	5.79128e+07
Short_reads_R1	6.50386e+07
Short_reads_R1	3.86304e+07
Short_reads_R1	5.74379e+07
Short_reads_R1	4.75382e+08
Short_reads_R1	4.44057e+07
Short_reads_R1	5.04222e+08
Short_reads_R1	5.17612e+07
Short_reads_R1	4.95467e+07
Short_reads_R1	5.26372e+07
Short_reads_R1	5.31707e+08
Short_reads_R1	4.83662e+08
Short_reads_R1	5.01757e+07
Short_reads_R1	5.71312e+08
Short_reads_R1	5.65468e+08
Short_reads_R1	6.0485e+07
Short_reads_R1	5.27348e+07
Short_reads_R1	4.61197e+07
Short_reads_R1	6.38278e+07
Short_reads_R1	5.98926e+07
Short_reads_R1	6.47762e+07
Short_reads_R1	5.29435e+07
Short_reads_R1	5.52959e+07
Short_reads_R1	4.86209e+08
Short_reads_R1	5.43689e+07
Short_reads_R1	5.18342e+08
Short_reads_R1	5.95238e+07
Short_reads_R1	5.18487e+07
Short_reads_R1	5.15275e+07
Short_reads_R1	5.59285e+08
Short_reads_R1	5.48429e+07
Short_reads_R1	5.55285e+07
Short_reads_R1	5.74089e+08
Short_reads_R1	4.53981e+07
Short_reads_R1	4.84716e+07
Short_reads_R1	5.39575e+08
Short_reads_R1	5.87444e+06
Short_reads_R1	5.15779e+07
Short_reads_R1	5.44199e+08
Short_reads_R1	6.60767e+07
Short_reads_R1	6.27814e+06
Short_reads_R1	5.53476e+07
Short_reads_R1	4.81542e+07
Short_reads_R1	5.40745e+08
Short_reads_R1	5.65894e+08
Short_reads_R1	5.60225e+08
Short_reads_R1	6.57945e+07
Short_reads_R1	5.51478e+08
Short_reads_R1	5.72376e+07
Short_reads_R1	5.25578e+07
Short_reads_R1	5.20584e+07
Short_reads_R1	4.24233e+07
Short_reads_R1	5.39753e+07
Short_reads_R1	5.85413e+07
Short_reads_R1	4.24603e+07
Short_reads_R1	4.4837e+07
Short_reads_R1	5.3151e+07
Short_reads_R1	5.36749e+08
Short_reads_R1	4.76207e+07
Short_reads_R1	6.23724e+07
Short_reads_R1	4.9337e+07
Short_reads_R1	5.14545e+07
Short_reads_R1	4.34086e+08
Short_reads_R1	5.57829e+08
Short_reads_R1	4.39787e+08
Short_reads_R1	6.22787e+06
Short_reads_R1	5.82243e+08
Short_reads_R1	4.90435e+08
Short_reads_R1	5.8372e+07
Short_reads_R1	5.87016e+07
Short_reads_R1	5.31439e+07
Short_reads_R1	5.85028e+08
Short_reads_R1	5.57633e+08
Short_reads_R1	5.03631e+07
Short_reads_R1	6.03017e+07
Short_reads_R1	6.75629e+07
Short_reads_R1	4.24703e+08
Short_reads_R1	4.71643e+08
Short_reads_R1	6.45717e+07
Short_reads_R1	5.81513e+07
Short_reads_R1	5.79508e+08
Short_reads_R1	3.9122e+07
Short_reads_R1	5.25206e+08
Short_reads_R1	5.34134e+06
Short_reads_R1	5.01696e+07
Short_reads_R1	5.92186e+07
Short_reads_R1	5.01181e+07
Short_reads_R1	5.78094e+07
Short_reads_R1	4.746e+08
Short_reads_R1	5.37695e+08
Short_reads_R1	5.9812e+07
Short_reads_R1	4.51715e+06
Short_reads_R1	6.34217e+06
Short_reads_R1	4.75241e+08
Short_reads_R1	5.53087e+08
Short_reads_R1	5.90914e+07
Short_reads_R1	5.49169e+07
Short_reads_R1	6.01127e+07
Short_reads_R1	5.25737e+07
Short_reads_R1	6.82955e+07
Short_reads_R1	5.7684e+07
Short_reads_R1	6.20906e+07
Short_reads_R1	5.64312e+07
Short_reads_R1	4.95701e+07
Short_reads_R1	6.01284e+07
Short_reads_R1	5.87678e+07
Short_reads_R1	5.58443e+08
Short_reads_R1	5.14972e+08
Short_reads_R1	4.80394e+07
Short_reads_R1	4.83294e+07
Short_reads_R1	4.43335e+06
Short_reads_R1	4.8299e+07
Short_reads_R1	4.60825e+08
Short_reads_R1	5.83527e+08
Short_reads_R1	5.19615e+07
Short_reads_R1	5.96539e+07
Short_reads_R1	4.60501e+08
Short_reads_R1	4.24577e+07
Short_reads_R1	5.58741e+07
Short_reads_R1	5.90946e+08
Short_reads_R1	5.37658e+06
Short_reads_R1	5.87064e+08
Short_reads_R1	5.23683e+07
Short_reads_R1	6.00246e+07
Short_reads_R1	5.96912e+07
Short_reads_R1	6.82887e+07
Short_reads_R1	6.05332e+07
Short_reads_R1	5.55625e+07
Short_reads_R1	4.58996e+08
Short_reads_R1	6.29319e+07
Short_reads_R1	3.92898e+07
Short_reads_R1	5.08471e+07
Short_reads_R1	4.16194e+08
Short_reads_R1	4.33422e+07
Short_reads_R1	4.10986e+07
Short_reads_R1	3.21788e+07
Short_reads_R1	4.89053e+08
Short_reads_R1	4.86423e+06
Short_reads_R1	4.46844e+07
Short_reads_R1	5.09326e+07
Short_reads_R1	5.32587e+07
Short_reads_R1	6.50993e+07
Short_reads_R1	4.63948e+08
Short_reads_R1	3.67434e+06
Short_reads_R1	4.40889e+07
Short_reads_R1	4.6396e+07
Short_reads_R1	5.02953e+08
Short_reads_R1	5.51743e+07
Short_reads_R1	3.44754e+07
Short_reads_R1	5.92432e+07
Short_reads_R1	7.14955e+06
Short_reads_R1	5.44776e+08
Short_reads_R1	6.11218e+07
Short_reads_R1	4.50424e+07
Short_reads_R1	5.72589e+07
Short_reads_R1	6.56439e+07
Short_reads_R1	5.99684e+07
Short_reads_R1	3.91309e+07
Short_reads_R1	5.20898e+07
Short_reads_R1	4.52747e+08
Short_reads_R1	5.58481e+07
Short_reads_R1	5.57242e+07
Short_reads_R1	6.1515e+07
Short_reads_R1	5.28777e+07
Short_reads_R1	5.78274e+07
Short_reads_R1	5.8219e+07
Short_reads_R1	6.01438e+06
Short_reads_R1	6.55967e+07
Short_reads_R1	6.01578e+07
Short_reads_R1	5.90968e+07
Short_reads_R1	4.74192e+07
Short_reads_R1	6.12775e+07
Short_reads_R1	5.74386e+07
Short_reads_R1	5.83181e+07
Short_reads_R1	5.59527e+08
Short_reads_R1	5.56777e+07
Short_reads_R1	5.14024e+07
Short_reads_R1	5.66418e+07
Short_reads_R1	5.42575e+07
Short_reads_R1	4.48322e+08
Short_reads_R1	4.17308e+07
Short_reads_R1	5.36603e+07
Short_reads_R1	5.03921e+07
Short_reads_R1	5.82265e+08
Short_reads_R1	5.75308e+08
Short_reads_R1	5.57613e+07
Short_reads_R1	5.14804e+07
Short_reads_R1	4.88543e+08
Short_reads_R1	4.98117e+07
Short_reads_R1	5.72209e+07
Short_reads_R1	5.91804e+07
Short_reads_R1	5.10375e+08
Short_reads_R1	4.91731e+07
Short_reads_R1	4.11752e+07
Short_reads_R1	5.53306e+07
Short_reads_R1	5.44234e+07
Short_reads_R1	5.00455e+07
Short_reads_R1	5.71083e+07
Short_reads_R1	5.5197e+07
Short_reads_R1	5.57615e+06
Short_reads_R1	5.93498e+08
Short_reads_R1	6.14875e+06
Short_reads_R1	7.04566e+07
Short_reads_R1	6.21014e+06
Short_reads_R1	6.37047e+07
Short_reads_R1	4.67656e+07
Short_reads_R1	4.76702e+08
Short_reads_R1	4.91093e+08
Short_reads_R1	6.44306e+07
Short_reads_R1	4.39348e+08
Short_reads_R1	5.90932e+07
Short_reads_R1	5.96033e+08
Short_reads_R1	6.88547e+07
Short_reads_R1	4.62831e+07
Short_reads_R1	6.99258e+07
Short_reads_R1	4.79896e+06
Short_reads_R1	5.61997e+08
Short_reads_R1	6.8137e+07
Short_reads_R1	6.76557e+07
Short_reads_R1	6.52961e+07
Short_reads_R1	6.23093e+07
Short_reads_R1	4.79159e+07
Short_reads_R1	5.82629e+08
Short_reads_R1	5.35872e+08
Short_reads_R1	5.72676e+08
Short_reads_R1	5.59625e+07
Short_reads_R1	4.69458e+07
Short_reads_R1	6.64498e+07
Short_reads_R1	5.75603e+07
Short_reads_R1	6.24879e+07
Short_reads_R1	5.04551e+08
Short_reads_R1	5.74188e+08
Short_reads_R1	4.58127e+07
Short_reads_R1	5.11314e+07
Short_reads_R1	7.00023e+07
Short_reads_R1	5.35521e+07
Short_reads_R1	5.63113e+07
Short_reads_R1	5.1013e+08
Short_reads_R1	5.62985e+08
Short_reads_R1	4.63454e+08
Short_reads_R1	5.4671e+08
Short_reads_R1	5.32705e+07
Short_reads_R1	5.32916e+07
Short_reads_R1	5.13504e+07
Short_reads_R1	5.71613e+07
Short_reads_R1	4.69243e+07
Short_reads_R1	5.10877e+07
Short_reads_R1	5.13571e+07
Short_reads_R1	4.91037e+07
Short_reads_R1	5.12307e+07
Short_reads_R1	4.61634e+07
Short_reads_R1	5.45368e+07
Short_reads_R1	6.34589e+07
Short_reads_R1	5.53784e+07
Short_reads_R1	6.70651e+07
Short_reads_R1	5.19086e+07
Short_reads_R1	4.45243e+08
Short_reads_R1	5.479e+08
Short_reads_R1	5.81387e+06
Short_reads_R1	5.38976e+07
Short_reads_R1	5.40497e+07
Short_reads_R1	6.47157e+07
Short_reads_R1	638843
Short_reads_R1	6.44074e+07
Short_reads_R1	5.64346e+08
Short_reads_R1	5.9149e+07
Short_reads_R1	4.71037e+07
Short_reads_R1	4.88176e+06
Short_reads_R1	4.93414e+08
Short_reads_R1	5.9226e+07
Short_reads_R1	5.77674e+08
Short_reads_R1	5.14461e+07
Short_reads_R1	4.42098e+07
Short_reads_R1	4.70943e+07
Short_reads_R1	5.61373e+07
Short_reads_R1	4.22065e+07
Short_reads_R1	4.28994e+08
Short_reads_R1	4.79303e+08
Short_reads_R1	4.83469e+07
Short_reads_R1	5.07333e+08
Short_reads_R1	5.36006e+07
Short_reads_R1	3.36543e+07
Short_reads_R1	4.96717e+08
Short_reads_R1	4.77145e+07
Short_reads_R1	4.88173e+06
Short_reads_R1	4.97971e+07
Short_reads_R1	5.07916e+07
Short_reads_R1	4.86556e+07
Short_reads_R1	5.05566e+08
Short_reads_R1	5.78608e+07
Short_reads_R1	5.10992e+08
Short_reads_R1	5.52028e+08
Short_reads_R1	4.97372e+07
Short_reads_R1	5.24451e+08
Short_reads_R1	4.22786e+07
Short_reads_R1	6.15758e+07
Short_reads_R1	5.7454e+08
Short_reads_R1	4.95146e+08
Short_reads_R1	5.74126e+06
Short_reads_R1	5.41932e+07
Short_reads_R1	5.03632e+07
Short_reads_R1	5.97944e+07
Short_reads_R1	4.72943e+07
Short_reads_R1	5.12216e+08
Short_reads_R1	5.64942e+07
Short_reads_R1	5.63255e+08
Short_reads_R1	4.96814e+07
Short_reads_R1	5.20434e+07
Short_reads_R1	6.20202e+07
Short_reads_R1	5.18784e+08
Short_reads_R1	6.85347e+07
Short_reads_R1	4.72849e+07
Short_reads_R1	5.90728e+07
Short_reads_R1	5.18163e+07
Short_reads_R1	4.29802e+07
Short_reads_R1	4.94253e+08
Short_reads_R1	6.64927e+07
Short_reads_R1	4.98224e+08
Short_reads_R1	5.83656e+08
Short_reads_R1	5.1888e+07
Short_reads_R1	4.15574e+07
Short_reads_R1	5.05705e+08
Short_reads_R1	5.09072e+08
Short_reads_R1	5.26181e+07
Short_reads_R1	5.2616e+07
Short_reads_R1	5.77541e+08
Short_reads_R1	5.86308e+07
Short_reads_R1	6.11312e+07
Short_reads_R1	5.96792e+07
Short_reads_R1	5.44194e+06
Short_reads_R1	5.79018e+07
Short_reads_R1	5.59748e+07
Short_reads_R1	6.3258e+06
Short_reads_R1	5.31669e+08
Short_reads_R1	6.26727e+07
Short_reads_R1	4.10962e+07
Short_reads_R1	4.30333e+07
Short_reads_R1	6.16471e+07
Short_reads_R1	6.52947e+06
Short_reads_R1	5.91911e+08
Short_reads_R1	6.17449e+07
Short_reads_R1	5.11853e+08
Short_reads_R1	4.10767e+08
Short_reads_R1	5.1729e+07
Short_reads_R1	4.86794e+07
Short_reads_R1	5.62876e+07
Short_reads_R1	6.84964e+06
Short_reads_R1	5.22036e+07
Short_reads_R1	5.77469e+07
Short_reads_R1	6.32179e+07
Short_reads_R1	4.12355e+08
Short_reads_R1	5.40055e+07
Short_reads_R1	5.2214e+07
Short_reads_R1	5.70519e+08
Short_reads_R1	4.98426e+08
[truncated: 24,004 more rows]

## Sheet: Fig. 2c
Gene	Category	Functional annotation
Rv0022c	V	conserved hypothetical protein
Rv0093c	VI	hypothetical protein
Rv0094c	IV.B	REP-family protein
Rv0095c	IV.B	REP-family protein
Rv0277c	VII	Toxin Antitoxin System
Rv0277A	VII	Toxin Antitoxin System
Rv0278c	IV.C	PE_PGRS-family protein
Rv0279c	IV.C	PE_PGRS-family protein
Rv0746	IV.C	PE_PGRS-family protein
Rv0748	VII	Toxin Antitoxin System
Rv0749	VII	Toxin Antitoxin System
Rv0833	IV.C	PE_PGRS-family protein
Rv0978c	IV.C	PE_PGRS-family protein
Rv0980c	IV.C	PE_PGRS-family protein
Rv1067c	IV.C	PE_PGRS-family protein
Rv1068c	IV.C	PE_PGRS-family protein
Rv1087	IV.C	PE_PGRS-family protein
Rv1148c	IV.B	REP-family protein
Rv1161	I.B	nitrate reductase [alpha] subunit
Rv1196	IV.C	PPE-family protein
Rv1197	V	conserved hypothetical protein
Rv1198	V	conserved hypothetical protein
Rv1266c	I.J	serine-threonine protein kinase
Rv1318c	IV.J	similar at C-term to adenylate cyclases
Rv1319c	IV.J	similar at C-term to adenylate cyclases
Rv1361c	IV.C	PPE-family protein
Rv1450c	IV.C	PE_PGRS-family protein
Rv1452c	IV.C	PE_PGRS-family protein
Rv1588c	IV.B	REP-family protein
Rv1787	IV.C	PPE-family protein
Rv1792	V	conserved hypothetical protein
Rv1793	V	conserved hypothetical protein
Rv1872c	I.B	L-lactate dehydrogenase
Rv1873	VI	hypothetical protein
Rv1917c	IV.C	PPE-family protein
Rv1945	IV.B	REP-family protein
Rv2048c	I.I	polyketide synthase (erythronolide synthase-like)
Rv2176	I.J	serine-threonine protein kinase
Rv2177c	IV.B	hypothetical protein
Rv2346c	V	conserved hypothetical protein
Rv2347c	V	conserved hypothetical protein
Rv2543	II.C	lipoprotein
Rv2544	II.C	lipoprotein
Rv2545	VII	Toxin Antitoxin System
Rv2652c	IV.B	phiRV2 phage related protein
Rv2653c	IV.B	phiRV2 phage related protein
Rv2825c	V	conserved hypothetical protein
Rv2884	I.J	two-component response regulator
Rv2885c	IV.B	transposase
Rv2931	I.I	phenolpthiocerol synthesis (pksB)
Rv3343c	IV.C	PPE-family protein
Rv3346c	V	conserved hypothetical protein
Rv3347c	IV.C	PPE-family protein
Rv3350c	IV.C	PPE-family protein
Rv3388	IV.C	PE_PGRS-family protein
Rv3424c	VI	hypothetical protein
Rv3466	IV.B	REP-family protein
Rv3467	IV.B	REP-family protein
Rv3478	IV.C	PPE-family protein
Rv3508	IV.C	PE_PGRS-family protein
Rv3512	IV.C	PE_PGRS-family protein
Rv3514	IV.C	PE_PGRS-family protein
Rv3619c	V	conserved hypothetical protein
Rv3620c	V	conserved hypothetical protein

## Sheet: Fig. 3ab
Gene	Nucleotide diversity	Is antigen experimentally confirmed?	Gene conversion
ppe1	0.0003539	no	no
pe_pgrs1	7.43e-05	no	no
pe_pgrs2	0.0002171	no	no
pe1	0.0006524	no	no
pe2	0.0003297	no	no
pe3	0.000138	yes	no
pe4	6.78e-05	yes	no
ppe2	7.21e-05	yes	no
pe_pgrs3	0.0011634	yes	yes
pe_pgrs4	0.0030749	no	yes
ppe3	0.0004529	yes	no
pe5	9e-05	yes	no
ppe4	8.43e-05	yes	no
pe_pgrs5	0.0001457	yes	no
ppe5	9.09e-05	no	no
ppe6	0.0002196	no	no
pe6	7.21e-05	no	no
ppe7	0.0001086	no	no
ppe8	0.0001695	no	no
ppe9	3.46e-05	no	no
ppe10	6.33e-05	yes	no
ppe11	0.000418	yes	no
pe_pgrs6	0.0001486	no	no
pe_pgrs7	0.0002536	no	no
pe_pgrs8	1.76e-05	no	no
pe_pgrs9	0.0003396	no	yes
pe_pgrs10	0.0003984	yes	no
pe_pgrs11	9.41e-05	no	no
ppe12	0.0001135	yes	no
pe_pgrs12	4.49e-05	no	no
pe_pgrs13	0.0002772	no	no
pe_pgrs14	0.0002121	no	no
pe_pgrs15	0.0001565	no	no
ppe13	6.98e-05	yes	no
ppe14	0.0001237	no	no
pe7	3.1e-05	no	no
pe_pgrs16	0.0001892	no	no
pe_pgrs17	0.0008436	no	yes
pe_pgrs18	0.0171054	no	yes
ppe15	0.000173	no	no
pe8	4.47e-05	no	no
pe_pgrs19	0.0006409	no	yes
pe_pgrs20	0.0019703	no	yes
pe_pgrs21	0.0007256	no	yes
pe9	0.0004003	yes	no
pe10	0.0004797	no	no
pe_pgrs22	0.0005163	no	no
ppe16	5.49e-05	yes	no
ppe17	0.0001064	no	no
pe11/lipX	0	yes	no
pe12	7.94e-05	yes	no
pe13	3.1e-05	yes	no
ppe18	0.0029803	yes	yes
pe14	0.0003039	no	no
pe_pgrs23	1.65e-05	no	no
pe_pgrs24	0.0002597	no	no
ppe19	0.0054415	yes	yes
pe15	0.0012379	no	no
ppe20	0.0001244	yes	no
pe_pgrs25	0.0006663	no	no
pe16	5.81e-05	no	no
pe_pgrs26	0.000124	yes	no
pe_pgrs27	0.0013378	no	yes
pe_pgrs28	0.0066984	no	yes
pe_pgrs29	9.9e-05	no	no
ppe21	0.0002366	no	no
pe17	2.98e-05	no	no
pe_pgrs30	0.0002186	no	no
ppe22	0.0001908	yes	no
ppe23	3.93e-05	yes	no
ppe24	0.0006021	yes	no
wag22	0.0001918	no	no
pe_pgrs31	3.52e-05	no	no
ppe25	0.0028228	no	yes
pe18	0.0015767	yes	no
ppe26	5.76e-05	yes	no
ppe27	0.0005334	yes	yes
pe19	3.1e-05	yes	no
ppe28	0.0002999	yes	no
ppe29	3.67e-05	yes	no
ppe30	7.36e-05	yes	no
pe_pgrs32	0.0002777	no	no
pe20	6.2e-05	yes	no
ppe31	0.0003961	no	no
ppe32	7.46e-05	yes	no
ppe33	0.0002711	yes	no
pe_pgrs33	0.0003971	yes	no
pe_pgrs34	5.41e-05	no	no
ppe34	9.03e-05	yes	no
ppe35	0.0001894	yes	no
pe_pgrs35	0.0001493	yes	no
pe_pgrs36	3.57e-05	no	no
pe21	0.0002623	no	no
pe22	0	no	no
ppe36	2.57e-05	no	no
ppe37	3.28e-05	yes	no
pe_pgrs37	9.51e-05	no	no
pe_pgrs38	0.0005247	no	no
pe23	0.0001356	no	no
pe_pgrs39	0.0003994	no	no
ppe71	8.42e-05	no	no
ppe38	8.76e-05	no	no
ppe39	0.0001759	no	no
ppe40	1.56e-05	yes	no
pe_pgrs40	0	no	no
pe_pgrs41	0.0001327	no	no
pe24	7.68e-05	no	no
ppe41	4.84e-05	no	no
pe25	6.2e-05	no	no
pe_pgrs42	0.000102	yes	no
pe_pgrs43	7.9e-05	yes	no
pe26	6.86e-05	no	no
pe_pgrs44	0.0004262	no	no
ppe42	8.5e-05	yes	no
pe_pgrs45	0.000951	no	yes
pe_pgrs46	0.0001899	no	no
pe_pgrs47	0.0002651	no	no
ppe43	0.0003926	no	no
pe27	0.0006282	no	no
ppe44	0.0001118	yes	no
pe_pgrs48	0.0002773	yes	no
ppe45	0.0001441	no	no
ppe46	0.0017206	yes	yes
pe27A	0.0039063	no	no
ppe47	0.0002342	yes	yes
ppe48	0.0002272	no	no
pe29	0.0001753	no	no
pe_pgrs63	0.0005569	no	no
ppe49	0.0003253	yes	no
ppe50	0.0008758	no	no
ppe51	1.62e-05	yes	no
ppe52	0.0001113	yes	no
ppe53	0.000306	yes	no
ppe54	0.0021863	yes	yes
pe_pgrs49	9.1e-05	no	no
pe_pgrs50	0.0001994	no	no
ppe55	0.0009524	no	yes
ppe56	0.0004052	no	yes
pe_pgrs51	5.78e-05	no	no
pe_pgrs52	0.0005199	no	yes
ppe57	0.019988	yes	yes
ppe58	6.99e-05	no	no
ppe59	0.0110446	no	yes
pe31	0.0006776	no	no
ppe60	0.0021401	yes	yes
pe_pgrs53	0.0001441	no	no
pe_pgrs54	0.0052091	no	yes
pe_pgrs55	0.0004287	no	yes
pe_pgrs56	0.0034137	no	yes
pe_pgrs57	0.0069142	no	yes
ppe61	6.08e-05	no	no
ppe62	0.0002873	yes	no
ppe63	0.000126	yes	no
ppe64	5.58e-05	yes	no
pe_pgrs58	0.000595	no	no
pe_pgrs59	0.0004522	no	no
ppe65	3.74e-05	yes	no
pe32	6.2e-05	no	no
pe33	6.53e-05	no	no
pe_pgrs60	2.96e-05	no	no
pe_pgrs61	9.48e-05	no	no
ppe66	4.95e-05	no	no
ppe67	0.0019223	no	no
pe34	0.0002189	no	no
pe_pgrs62	4.89e-05	yes	no
pe35	0.0001858	no	no
ppe68	0.0004462	yes	no
ppe69	0.0001293	no	no
pe36	7.95e-05	no	no

## Sheet: Fig. 3c
Event/Node_ID	G1668	G1580	n4	G1807	G1468	G1800	G1464	n11	n9	n7	n3	G1966	G1675	G1637	n19	G1817	G1532	n23	G1634	G1573	G1906	G1579	n30	n28	n26	n22	n18	G1718	G1628	n34	G1697	G1711	G1440	n40	G1664	G1678	G1770	G1724	n50	G1754	G1925	G1941	G1582	n57	n55	n53	n49	G1512	G1773
PE_PGRS9_E1_1095-1228	0	0	0	0	0	0	0	0	0	0	0	0	0	0	0	0	0	0	0	0	0	0	0	0	0	0	0	0	0	0	0	0	0	0	0	0	0	0	0	0	0	0	0	0	0	0	0	0	0
PE_PGRS21_E1_1065-1278	1	1	1	0	0	0	0	0	0	0	0	0	0	0	0	0	0	0	0	0	0	0	0	0	0	0	0	0	0	0	0	0	0	0	0	0	0	0	0	0	0	0	0	0	0	0	0	0	0
PE_PGRS52_E1_1286-1399	0	0	0	0	0	0	0	0	0	0	0	0	0	0	0	0	0	0	0	0	0	0	0	0	0	0	0	0	0	0	0	0	0	0	0	0	0	0	0	0	0	0	0	0	0	0	0	0	0
PE_PGRS55_E1_1575-1608	0	0	0	0	0	0	0	0	0	0	0	0	0	0	0	0	0	0	0	0	0	0	0	0	0	0	0	0	0	0	0	0	0	0	0	0	0	0	0	0	0	0	0	0	0	0	0	0	0
PPE25_E1_708-733	0	0	0	0	0	0	0	0	0	0	0	0	0	0	0	0	0	0	0	0	0	0	0	0	0	0	0	0	0	0	0	1	0	0	0	0	0	0	0	0	0	0	0	0	0	0	0	0	0
PPE27_E1_663-688	0	0	0	0	0	0	0	0	0	0	0	0	1	0	0	0	0	0	0	0	0	0	0	0	0	0	0	0	0	0	0	0	0	0	0	0	0	0	0	0	0	0	0	0	0	0	0	0	0
PPE46_E1_897-973	0	0	0	0	0	0	0	0	0	0	0	0	0	0	0	0	0	0	0	0	0	0	0	0	0	0	0	0	0	0	0	0	0	0	0	0	0	0	0	0	0	0	0	0	0	0	0	0	0
PPE46_E2_924-973	0	0	0	0	0	0	0	0	0	0	0	0	0	0	0	0	0	0	0	0	0	0	0	0	0	0	0	0	0	0	0	0	0	0	0	0	0	0	0	0	0	0	0	0	0	0	0	0	0
PPE47_E1_690-745	1	1	1	1	0	1	1	1	1	1	1	1	1	1	1	1	1	1	1	1	1	1	1	1	1	1	1	1	1	1	1	1	1	1	1	1	1	1	1	1	1	1	1	1	1	1	1	1	1
PPE54_E1_630-660	0	0	0	0	0	0	0	0	0	0	0	0	0	0	0	0	0	0	0	0	0	0	0	0	0	0	0	0	0	0	0	0	0	0	0	0	0	0	0	0	0	0	0	0	0	0	0	0	0
PPE54_E2_645-660	0	0	0	0	0	0	0	0	0	0	0	0	0	0	0	0	0	0	0	0	0	0	0	0	0	0	0	0	0	0	0	0	0	0	0	0	0	0	0	0	0	0	0	0	0	0	0	0	0
PPE54_E3_707-725	0	0	0	0	0	0	0	0	0	0	0	0	0	0	0	0	0	0	0	0	0	0	0	0	0	0	0	0	0	0	0	0	0	0	0	0	0	0	0	0	0	0	0	0	0	0	0	0	0
PPE54_E4_969-1011	0	0	0	0	0	0	0	0	0	0	0	0	0	0	0	0	0	0	0	0	0	0	0	0	0	0	0	0	0	0	0	0	0	0	0	0	0	0	0	0	0	0	0	0	0	0	0	0	0
PPE54_E5_969-1005	0	0	0	0	0	0	0	0	0	0	0	0	0	0	0	0	0	0	0	0	0	0	0	0	0	0	0	0	0	0	0	0	0	0	0	0	0	0	0	0	0	0	0	0	0	0	0	0	0
PPE54_E6_1071-1123	0	0	0	0	0	0	0	0	0	0	0	0	0	0	0	0	0	0	0	0	0	0	0	0	0	0	0	0	0	0	0	0	0	0	0	0	0	0	0	0	0	0	0	0	0	0	0	0	0
PPE54_E7_4230-4312	0	0	0	0	0	0	0	0	0	0	0	0	0	0	0	0	0	0	0	0	0	0	0	0	0	0	0	0	0	0	0	0	0	0	0	0	0	0	0	0	0	0	0	0	0	0	0	0	0
PPE54_E8_4262-4312	0	0	0	0	0	0	0	0	0	0	0	1	1	1	1	1	1	1	1	1	1	1	1	1	1	1	1	1	1	1	1	1	1	1	1	1	1	1	1	1	1	1	1	1	1	1	1	1	1
PPE54_E9_4262-4280	0	0	0	0	0	0	0	0	0	0	0	0	0	0	0	0	0	0	0	0	0	0	0	0	0	0	0	0	0	0	0	0	0	0	0	0	0	0	0	0	0	0	0	0	0	0	0	0	0
PPE54_E10_6111-6147	0	0	0	0	0	0	0	0	0	0	0	0	0	0	0	0	0	0	0	0	0	0	0	0	0	0	0	0	0	0	0	0	0	0	0	0	0	0	0	0	0	0	0	0	0	0	0	0	0
PPE54_E11_6252-6288	0	0	0	0	0	0	0	0	0	0	0	0	0	0	0	0	0	0	0	0	0	0	0	0	0	0	0	0	0	0	0	0	0	0	0	0	0	0	0	0	0	0	0	0	0	0	0	0	0
PPE57_E1_51-156	0	0	0	0	0	0	0	0	0	0	0	0	0	0	0	0	0	0	0	0	0	0	0	0	0	0	0	0	0	0	0	0	0	0	0	0	0	0	0	0	0	0	0	0	0	0	0	0	0
PPE57_E2_57-83	0	0	0	0	0	0	0	0	0	0	0	0	0	0	0	0	0	0	0	0	0	0	0	0	0	0	0	0	0	0	0	0	0	0	0	0	0	0	0	0	0	0	0	0	0	0	0	0	0
PPE57_E3_146-156	0	0	0	0	0	0	0	0	0	0	0	0	0	0	0	0	0	0	0	0	0	0	0	0	0	0	0	0	0	0	0	0	0	0	0	0	0	0	0	0	0	0	0	0	0	0	0	0	0
PPE57_E4_223-347	0	0	0	0	0	0	0	0	0	0	0	0	0	0	0	0	0	0	0	0	0	0	0	0	0	0	0	0	0	0	0	0	0	0	0	0	0	0	0	0	0	0	0	0	0	0	0	0	0
PPE57_E5_343-347	0	0	0	0	0	0	0	0	0	0	0	0	0	0	0	0	0	0	0	0	0	0	0	0	0	0	0	0	0	0	0	0	0	0	0	0	0	0	0	0	0	0	0	0	0	0	0	0	0
PPE59_E1_200-216	0	0	0	0	0	0	0	0	0	0	0	0	0	0	0	0	0	0	0	0	0	0	0	0	0	0	0	0	0	0	0	0	0	0	0	0	0	0	0	0	0	0	0	0	0	0	0	0	0
PPE59_E2_51-74	0	0	0	1	1	1	1	1	1	1	0	0	0	0	0	0	0	0	0	0	0	0	0	0	0	0	0	0	0	0	0	0	0	0	0	0	0	0	0	0	0	0	0	0	0	0	0	0	0
PPE59_E3_51-347	0	0	0	0	0	0	0	0	0	0	0	0	0	0	0	0	0	0	0	0	0	0	0	0	0	0	0	0	0	0	0	0	0	0	0	0	0	0	0	0	0	0	0	0	0	0	0	0	0
PPE59_E4_51-140	0	0	0	0	0	0	0	0	0	0	0	0	0	0	0	0	0	0	0	0	0	0	0	0	0	0	0	0	0	0	0	0	0	0	0	0	0	0	0	0	0	0	0	0	0	0	0	0	0
PPE59_E5_51-116	0	0	0	0	0	0	0	0	0	0	0	0	0	0	0	0	0	0	0	0	0	0	0	0	0	0	0	0	0	0	0	0	0	0	0	0	0	0	0	0	0	0	0	0	0	0	0	0	0
PE_PGRS3_E1_111-156	0	0	0	0	0	0	0	0	0	0	0	0	0	0	0	0	0	0	0	0	0	0	0	0	0	0	0	0	0	0	0	0	0	0	0	0	0	0	0	0	0	0	0	0	0	0	0	0	0
PE_PGRS3_E2_258-300	0	0	0	0	0	0	0	0	0	0	0	0	0	0	0	0	0	0	0	0	0	0	0	0	0	0	0	0	0	0	0	0	0	0	0	0	0	0	0	0	0	0	0	0	0	0	0	0	0
PE_PGRS3_E3_258-264	0	0	0	0	0	0	0	0	0	0	0	0	0	0	0	0	0	0	0	0	0	0	0	0	0	0	0	0	0	0	0	0	0	0	0	0	0	0	0	0	0	0	0	0	0	0	0	0	0
PE_PGRS3_E4_297-300	0	0	0	1	1	1	1	1	1	1	0	0	0	0	0	0	0	0	0	0	0	0	0	0	0	0	0	0	0	0	0	0	0	0	0	0	0	0	0	0	0	0	0	0	0	0	0	0	0
PE_PGRS3_E5_531-540	0	0	0	0	0	0	0	0	0	0	0	0	0	0	0	0	0	0	0	0	0	0	0	0	0	0	0	0	0	0	0	0	0	0	0	0	0	0	0	0	0	0	0	0	0	0	0	0	0
PE_PGRS3_E6_957-994	0	0	0	0	0	0	0	0	0	0	0	0	0	0	0	0	0	0	0	0	0	0	0	0	0	0	0	0	0	0	0	0	0	0	0	0	0	0	0	0	0	0	0	0	0	0	0	0	0
PE_PGRS3_E7_1734-1759	0	0	0	0	0	0	0	0	0	0	0	0	0	0	0	0	0	0	0	0	0	0	0	0	0	0	0	0	0	0	0	0	0	0	0	0	0	0	0	0	0	0	0	0	0	0	0	0	0
PE_PGRS3_E8_340-355	0	0	0	1	1	1	1	1	1	1	0	0	0	0	0	0	0	0	0	0	0	0	0	0	0	0	0	0	0	0	0	0	0	0	0	0	0	0	0	0	0	0	0	0	0	0	0	0	0
PE_PGRS4_E1_76-90	0	0	0	0	0	0	0	0	0	0	0	0	0	0	0	0	0	0	0	0	0	0	0	0	0	0	0	0	0	0	0	0	0	0	0	0	0	0	0	0	0	0	0	0	0	0	0	0	0
PE_PGRS4_E2_129-156	0	0	0	0	0	0	0	0	0	0	0	0	0	0	0	0	0	0	0	0	0	0	0	0	0	0	0	0	0	0	0	0	0	0	0	0	0	0	0	0	0	0	0	0	0	0	0	0	0
PE_PGRS4_E3_258-285	0	0	0	0	0	0	0	0	0	0	0	1	1	1	1	1	1	1	1	1	1	1	1	1	1	1	1	1	1	1	1	1	1	1	1	1	1	1	1	1	1	1	1	1	1	1	1	1	1
PE_PGRS4_E4_258-300	0	0	0	0	0	0	0	0	0	0	0	0	0	0	0	0	0	0	0	0	0	0	0	0	0	0	0	0	0	0	0	0	0	0	0	0	0	0	0	0	0	0	0	0	0	0	0	0	0
PE_PGRS4_E5_282-300	0	0	0	0	0	0	0	0	0	0	0	0	0	0	0	0	0	0	0	0	0	0	0	0	0	0	0	0	0	0	0	0	0	0	0	0	0	0	0	0	0	0	0	0	0	0	0	0	0
PE_PGRS4_E7_2362-2376	0	0	0	0 1	0 1	0 1	0 1	0 1	0 1	0 1	0 1	1	1	1	1	1	1	1	1	1	1	1	1	1	1	1	1	1	1	1	1	1	1	1	1	1	1	1	1	1	1	1	1	1	1	1	1	1	1
PE_PGRS4_E8_2383-2387	0	0	0	0 1	0 1	0 1	0 1	0 1	0 1	0 1	0 1	1	1	1	1	1	1	1	1	1	1	1	1	1	1	1	1	1	1	1	1	1	1	1	1	1	1	1	1	1	1	1	1	1	1	1	1	1	1
PPE18_E1_84-88	0	0	0	0	0	0	0	0	0	0	0	1	0	0	0	0	0	0	0	1	0	0	0	0	0	0	0	0	0	0	0	0	0	0	0	0	0	0	0	0	0	0	0	0	0	0	0	0	0
PPE18_E2_471-537	0	0	0	0	0	0	0	0	0	0	0	0	0	0	0	0	0	0	0	0	0	0	0	0	0	0	0	0	0	0	0	0	0	0	0	0	0	0	0	0	0	0	0	0	0	0	0	0	0
PPE18_E3_489-537	0	0	0	0	0	0	0	0	0	0	0	0	0	0	0	0	0	0	0	0	0	0	0	0	0	0	0	0	0	0	0	0	0	0	0	0	0	0	0	0	0	0	0	0	0	0	0	0	0
PPE18_E4_618-630	0	0	0	0	0	0	0	0	0	0	0	0	0	0	0	0	0	0	0	0	0	0	0	0	0	0	0	0	0	0	0	0	0	0	0	0	0	0	0	0	0	0	0	0	0	0	0	0	0
PPE18_E5_646-691	0	0	0	0	0	0	0	0	0	0	0	0	0	0	0	0	0	0	0	0	0	0	0	0	0	0	0	0	0	0	0	0	0	0	0	0	0	0	0	0	0	0	0	0	0	0	0	0	0
PPE18_E6_745-779	0	0	0	0	0	0	0	0	0	0	0	0	0	0	0	0	0	0	0	0	0	0	0	0	0	0	0	0	0	0	0	0	0	0	0	0	0	0	0	0	0	0	0	0	0	0	0	0	0
PPE18_E7_745-788	0	0	0	0	0	0	0	0	0	0	0	0	0	0	0	0	0	0	0	0	0	0	0	0	0	0	0	0	0	0	0	0	0	0	0	0	0	0	0	0	0	0	0	0	0	0	0	0	0
PPE18_E8_847-859	0	0	0	0	0	0	0	0	0	0	0	0	0	0	0	0	0	0	0	0	0	0	0	0	0	0	0	0	0	0	0	0	0	0	0	0	0	0	0	0	0	0	0	0	0	0	0	0	0
PPE18_E9_965-990	0	0	0	0	0	0	0	0	0	0	0	0	0	0	0	0	0	0	0	0	0	0	0	0	0	0	0	0	0	0	0	0	0	0	0	0	0	0	0	0	0	0	0	0	0	0	0	0	0
PPE19_E1_84-88	0	0	0	0	0	0	0	0	0	0	0	0	0	0	0	0	0	0	0	0	0	0	0	0	0	0	0	0	0	0	0	0	0	0	0	0	0	0	0	0	0	0	0	0	0	0	0	0	0
PPE19_E2_163-168	0	0	0	0	0	0	0	0	0	0	0	0	0	0	0	0	0	0	0	0	0	0	0	0	0	0	0	0	0	0	0	0	0	0	0	0	0	0	0	0	0	0	0	0	0	0	0	0	0
PPE19_E3_200-366	0	0	0	0	0	0	0	0	0	0	0	0	0	0	0	0	0	0	0	0	0	0	0	0	0	0	0	0	0	0	0	0	0	0	0	0	0	0	0	0	0	0	0	0	0	0	0	0	0
PPE19_E4_253-366	0	0	0	0	0	0	0	0	0	0	0	0	0	0	0	0	0	0	0	0	0	0	0	0	0	0	0	0	0	0	0	0	0	0	0	0	0	0	0	0	0	0	0	0	0	0	0	0	0
PPE19_E5_404-458	0	0	0	0	0	0	0	0	0	0	0	0	0	0	0	0	0	0	0	0	0	0	0	0	0	0	0	0	0	0	0	0	0	0	0	0	0	0	0	0	0	0	0	0	0	0	0	0	0
PPE19_E6_471-475	0	0	0	0	0	0	0	0	0	0	0	0	0	0	0	1	1	1	1	1	1	1	1	1	1	1	0	0	0	0	0	0	0	0	0	0	0	0	0	0	0	0	0	0	0	0	0	0	0
PPE19_E7_471-575	0	0	0	0	0	0	0	0	0	0	0	0	0	0	0	0	0	0	0	0	0	0	0	0	0	0	0	0	0	0	0	0	0	0	0	0	0	0	0	0	0	0	0	0	0	0	0	0	0
PPE19_E8_471-493	0	0	0	0	0	0	0	0	0	0	0	0	0	0	0	0	0	0	0	0	0	0	0	0	0	0	0	0	0	0	0	0	0	0	0	0	0	0	0	0	0	0	0	0	0	0	0	0	0
PPE19_E9_646-691	0	0	0	0	0	0	0	0	0	0	0	0	0	0	0	0	0	0	0	0	0	0	0	0	0	0	0	0	0	0	0	0	0	0	0	0	0	0	0	0	0	0	0	0	0	0	0	0	0
PPE19_E10_646-788	0	0	0	0	0	0	0	0	0	0	0	0	0	0	0	0	0	0	0	0	0	0	0	0	0	0	0	0	0	0	0	0	0	0	0	0	0	0	0	0	0	0	0	0	0	0	0	0	0
PPE19_E11_807-857	0	0	0	0	0	0	0	0	0	0	0	0	0	0	0	0	0	0	0	0	0	0	0	0	0	0	0	0	0	0	0	1	1	1	1	1	1	1	1	1	1	1	1	1	1	1	1	1	1
PPE19_E12_974-978	0	0	0	0	0	0	0	0	0	0	0	0	0	0	0	0	0	0	0	0	0	0	0	0	0	0	0	1	1	1	0	1	0	0	0	0	0	0	0	0	0	0	0	0	0	0	0	0	0
PPE60_E1_84-88	0	0	0	0	0	0	0	0	0	0	0	0	0	0	0	0	0	0	0	0	0	0	0	0	0	0	0	0	0	0	0	0	0	0	0	0	0	0	0	0	0	0	0	0	0	0	0	0	0
PPE60_E2_253-366	0	0	0	0	0	0	0	0	0	0	0	0	0	0	0	0	0	0	0	0	0	0	0	0	0	0	0	0	0	0	0	0	0	0	0	0	0	0	0	0	0	0	0	0	0	0	0	0	0
PPE60_E3_393-458	0	0	0	0	0	0	0	0	0	0	0	0	0	0	0	0	0	0	0	0	0	0	0	0	0	0	0	0	0	0	0	0	0	0	0	0	0	0	0	0	0	0	0	0	0	0	0	0	0
PPE60_E4_642-657	0	0	0	0	0	0	0	0	0	0	0	0	0	0	0	0	0	0	0	0	0	0	0	0	0	0	0	0	0	0	1	0	0	0	0	0	0	0	0	0	0	0	0	0	0	0	0	0	0
PPE60_E5_721-760	0	0	0	0	0	0	0	0	0	0	0	0	0	0	0	0	0	0	0	0	0	0	0	0	0	0	0	0	0	0	0	0	0	0	0	0	0	0	0	0	0	0	0	0	0	0	0	0	0
PPE60_E6_775-807	0	0	0	0	0	0	0	0	0	0	0	0	0	0	0	0	0	0	0	0	0	0	0	0	0	0	0	0	0	0	0	0	0	0	0	0	0	0	0	0	0	0	0	0	0	0	0	0	0
PPE60_E7_844-857	0	0	0	0	0	0	0	0	0	0	0	0	0	0	0	0	0	0	0	0	0	0	0	0	0	0	0	0	0	0	0	0	0	0	0	0	0	0	0	0	0	0	0	0	0	0	0	0	0
PPE60_E8_974-978	0	0	0	0	0	0	0	0	0	0	0	0	0	0	0	0	0	0	0	0	0	0	0	0	0	0	0	0	0	0	0	0	0	0	0	0	0	0	0	0	0	0	0	0	0	0	0	0	1
PPE60_E9_1095-1135	0	0	0	0	0	0	0	0	0	0	0	0	0	0	0	0	0	0	0	0	0	0	0	0	0	0	0	0	0	0	0	0	0	0	0	0	0	0	0	0	0	0	0	0	0	0	0	0	1
PPE55_E1_12-16	0	0	0	0	0	0	0	0	0	0	0	0	0	0	0	0	0	0	0	0	0	0	0	0	0	0	0	0	0	0	0	0	0	0	0	0	0	0	0	0	0	0	0	0	0	0	0	0	0
PPE55_E2_243-393	0	0	0	0	0	0	0	0	0	0	0	0	0	0	0	0	0	0	0	0	0	0	0	0	0	0	0	0	0	0	0	0	0	0	0	0	0	0	0	0	0	0	0	0	0	0	0	0	0
PPE55_E3_243-364	0	0	0	0	0	0	0	0	0	0	0	0	0	0	0	0	0	0	0	0	0	0	0	0	0	0	0	0	0	0	0	0	0	0	0	0	0	0	0	0	0	0	0	0	0	0	0	0	0
PPE55_E4_364-376	0	0	0	0	0	0	0	0	0	0	0	0	0	0	0	0	0	0	1	1	1	1	1	1	1	0	0	0	0	0	0	0	0	0	0	0	0	0	0	0	0	0	0	0	0	0	0	0	0
PPE55_E5_407-424	0	0	0	0	0	0	0	0	0	0	0	0	0	0	0	0	0	0	0	0	0	0	0	0	0	0	0	0	0	0	0	0	0	0	0	0	0	0	0	0	0	0	0	0	0	0	0	0	0
PPE55_E7_1173-1182	1	1	1	0	0	0	0	0	0	0	0	0	0	0	0	0	0	0	0	0	0	0	0	0	0	0	0	0	0	0	0	0	0	0	0	0	0	0	0	0	0	0	0	0	0	0	0	0	0
PPE55_E8_2373-2380	1	1	1	1	1	1	1	1	1	1	1	1	1	1	1	1	1	1	1	1	1	1	1	1	1	1	1	1	1	1	1	1	1	1	1	1	1	1	1	1	1	1	1	1	1	1	1	1	1
PPE55_E9_2764-2778	0	0	0	0	0	0	0	0	0	0	0	1	1	1	1	1	1	1	1	1	1	1	1	1	1	1	1	1	1	1	1	1	1	1	1	1	1	1	1	1	1	1	1	1	1	1	1	1	1
PPE55_E10_2975-3008	0	0	0	0	0	0	0	0	0	0	0	1	1	1	1	1	1	1	1	1	1	1	1	1	1	1	1	1	1	1	1	1	1	1	1	1	1	1	1	1	1	1	1	1	1	1	1	1	1
PPE55_E11_2992-2998	1	1	1	1	1	1	1	1	1	1	1	0	0	0	0	0	0	0	0	0	0	0	0	0	0	0	0	0	0	0	0	0	0	0	0	0	0	0	0	0	0	0	0	0	0	0	0	0	0
PPE55_E12_4386-4423	0	0	0	0	0	0	0	0	0	0	0	0	0	0	0	0	0	0	0	0	0	0	0	0	0	0	0	0	0	0	0	0	0	0	0	0	0	0	0	0	0	0	0	0	0	0	0	0	0
PPE55_E13_4980-4992	0	0	0	0	0	0	0	0	0	0	0	0	0	0	0	0	0	0	0	0	0	0	0	0	0	0	0	0	0	0	0	0	0	0	0	0	0	0	0	0	0	0	0	0	0	0	0	0	0
PPE55_E14_6355-6459	0	0	0	0	0	0	0	0	0	0	0	0	0	0	0	0	0	0	0	0	0	0	0	0	0	0	0	0	0	0	0	0	0	0	1	1	1	1	1	1	1	1	1	1	1	1	1	1	1
PPE55_E15_8230-8254	0	0	0	0	0	0	0	0	0	0	0	0	0	0	0	0	0	0	0	0	0	0	0	0	0	0	0	0	0	0	0	0	0	0	0	0	0	0	0	0	0	0	0	0	0	0	0	0	0
PPE56_E1_243-245	0	0	0	0	0	0	0	0	0	0	0	0	0	0	0	0	0	0	0	0	0	0	0	0	0	0	0	0	0	0	0	0	0	0	0	0	0	0	0	0	0	0	0	0	0	0	0	0	0
PPE56_E2_243-251	0	0	0	0	0	0	0	0	0	0	0	0	0	0	0	0	0	0	1	1	1	1	1	1	1	0	0	0	0	0	0	0	0	0	0	0	1	1	1	0	0	0	0	0	0	0	0	0	0
PPE56_E3_335-353	0	0	0	0	0	0	0	0	0	0	0	0	0	0	0	0	0	0	0	0	0	0	0	0	0	0	0	0	0	0	0	0	0	0	0	0	0	0	0	0	0	0	0	0	0	0	0	0	0
PPE56_E4_388-424	0	0	0	0	0	0	0	0	0	0	0	0	0	0	0	0	0	0	0	0	0	0	0	0	0	0	0	0	0	0	0	0	0	0	0	0	1	1	1	0	0	0	0	0	0	0	0	0	0
PPE56_E5_407-424	0	0	0	0	0	0	0	0	0	0	0	0	0	0	0	0	0	0	0	0	0	0	0	0	0	0	0	0	0	0	0	0	0	0	0	0	0	0	0	0	0	0	0	0	0	0	0	0	0
PPE56_E7_549-978	0	0	0	0	0	0	0	0	0	0	0	0	0	0	0	0	0	0	0	0	0	0	0	0	0	0	0	0	0	0	0	0	0	0	0	0	0	0	0	0	0	0	0	0	0	0	0	0	0
PPE56_E8_1242-1306	0	0	0	0	0	0	0	0	0	0	0	0	0	0	0	0	0	0	0	0	0	0	0	0	0	0	0	0	0	0	0	0	0	0	0	0	0	0	0	0	0	0	0	0	0	0	0	0	0
PPE56_E10_6485-6546	0	0	0	0	0	0	0	0	0	0	0	0	0	0	0	0	0	0	0	0	0	0	0	0	0	0	0	0	0	0	0	0	0	0	0	0	0	0	0	0	0	0	0	0	0	0	0	0	0
PPE56_E11_6529-6546	0	0	0	0	0	0	0	0	0	0	0	0	1	1	1	0	0	0	0	0	0	0	0	0	0	0	0	0	0	0	0	0	0	0	0	0	0	0	0	0	0	0	0	0	0	0	0	0	0
PPE56_E12_6661-6667	0	0	0	0	0	0	0	0	0	0	0	0	0	0	0	0	0	0	0	0	0	0	0	0	0	0	0	0	0	0	0	0	0	0	0	0	0	0	0	0	0	0	0	0	0	0	0	0	0
PPE56_E13_8131-8235	0	0	0	0	0	0	0	0	0	0	0	0	0	0	0	0	0	0	0	0	0	0	0	0	0	0	0	0	0	0	0	0	0	0	0	0	0	0	0	0	0	0	0	0	0	0	0	0	0
PPE56_E14_8284-8304	0	0	0	0	0	0	0	0	0	0	0	0	0	0	0	0	0	0	0	0	0	0	0	0	0	0	0	1	0	0	0	0	0	0	0	0	0	0	0	0	0	0	0	0	0	0	0	0	0
PPE56_E15_9623-9690	0	0	0	0	0	0	0	0	0	0	0	0	0	0	0	0	0	0	0	0	0	0	0	0	0	0	0	0	0	0	0	0	0	0	0	0	0	0	0	0	0	0	0	0	0	0	0	0	0
PE_PGRS19_E2_586-596	1	1	1	1	1	1	1	1	1	1	1	1	1	1	1	1	1	1	1	1	1	1	1	1	1	1	1	1	1	1	1	1	1	1	1	1	1	1	1	1	1	1	1	1	1	1	1	1	1
PE_PGRS19_E3_696-734	0	0	0	0	0	0	0	0	0	0	0	0	0	0	0	0	0	0	0	0	0	0	0	0	0	0	0	0	0	0	0	0	0	0	0	0	0	0	0	0	0	0	0	0	0	0	0	0	0
PE_PGRS19_E5_915-977	0	0	0	0	0	0	0	0	0	0	0	0	0	0	0	0	0	0	0	0	0	0	0	0	0	0	0	0	0	0	0	0	0	0	0	0	0	0	0	0	0	0	0	0	0	0	0	0	0
PE_PGRS20_E1_282-288	0	0	0	0	0	0	0	0	0	0	0	0	0	0	0	0	0	0	0	0	0	0	0	0	0	0	0	0	0	0	0	0	0	0	0	0	0	0	0	0	0	0	0	0	0	0	0	0	0
PE_PGRS20_E2_687-763	0	0	0	0	0	0	0	0	0	0	0	0	0	0	0	0	0	0	0	0	0	0	0	0	0	0	0	0	0	0	0	0	0	0	0	0	0	0	0	0	0	0	0	0	0	0	0	0	0
PE_PGRS20_E3_711-773	0	0	0	0	0	0	0	0	0	0	0	0	0	0	0	0	0	0	0	0	0	0	0	0	0	0	0	0	0	0	0	0	0	0	0	0	0	0	0	0	0	0	0	0	0	0	0	0	0
PE_PGRS17_E1_213-217	0	0	0	0	0	0	0	0	0	0	0	0	0	0	0	0	0	0	0	0	0	0	0	0	0	0	0	0	0	0	0	0	0	0	0	0	0	0	0	0	0	0	0	0	0	0	0	0	0
PE_PGRS17_E3_691-716	0	0	0	0	0	0	0	0	0	0	0	0	0	0	0	0	0	0	0	0	0	0	0	0	0	0	0	0	0	0	0	0	0	0	0	0	0	0	0	0	0	0	0	0	0	0	0	0	0
PE_PGRS18_E1_129-153	0	0	0	0	0	0	0	0	0	0	0	0	1	0	0	0	0	0	0	0	0	0	0	0	0	0	0	1	1	1	1	1	1	1	1	1	1	1	1	1	1	1	1	1	1	1	1	1	1
PE_PGRS18_E2_213-247	0	0	0	0	0	0	0	0	0	0	0	0	0	0	0	0	0	0	0	0	0	0	0	0	0	0	0	0	0	0	0	0	0	0	0	0	0	0	0	0	0	0	0	0	0	0	0	0	0
PE_PGRS18_E3_213-217	0	0	0	1	1	1	1	1	1	1	0	0	0	0	0	0	0	0	0	0	0	0	0	0	0	0	0	0	0	0	0	0	0	0	0	0	0	0	0	0	0	0	0	0	0	0	0	0	0
PE_PGRS18_E4_295-510	0	0	0	0	0	0	0	0	0	0	0	1	1	1	1	1	1	1	1	1	1	1	1	1	1	1	1	1	1	1	1	1	1	1	1	1	1	1	1	1	1	1	1	1	1	1	1	1	1
PE_PGRS45_E1_54-153	0	0	0	0	0	0	0	0	0	0	0	0	0	0	0	0	0	0	1	0	0	0	0	0	0	0	0	0	0	0	0	0	0	0	0	0	0	0	0	0	0	0	0	0	0	0	0	0	0
PE_PGRS45_E2_54-129	0	0	0	0	0	0	0	0	0	0	0	0	0	0	0	0	0	0	0	0	0	0	0	0	0	0	0	0	0	0	0	0	0	0	0	0	0	0	0	0	0	0	0	0	0	0	0	0	0
PE_PGRS45_E4_450-510	0	0	0	0	0	0	0	0	0	0	0	0	0	0	0	0	0	0	0	0	0	0	0	0	0	0	0	0	0	0	0	0	0	0	0	0	0	0	0	0	0	0	0	0	0	0	0	0	0
PE_PGRS45_E5_462-471	1	1	1	1	1	1	1	1	1	1	1	0	0	0	0	0	0	0	0	0	0	0	0	0	0	0	0	0	0	0	0	0	0	0	0	0	0	0	0	0	0	0	0	0	0	0	0	0	0
PE_PGRS27_E1_18-19	1	1	1	0	0	0	0	0	0	0	0	0	1	1	1	0	0	0	0	1	0	1	0 1	0 1	0	0	0	0	0	0	0	0	0	0	0	0	0	0	0	0	0	0	0	0	0	0	0	0	0
PE_PGRS27_E2_18-105	0	0	0	1	1	1	1	1	1	1	0	0	0	0	0	0	0	0	0	0	0	0	0	0	0	0	0	0	0	0	0	0	0	0	0	0	0	0	0	0	0	0	0	0	0	0	0	0	0
PE_PGRS27_E3_36-48	0	0	0	0	0	0	0	0	0	0	0	0	0	0	0	0	0	0	0	0	0	0	0	0	0	0	0	0	0	0	0	0	0	0	0	0	0	0	0	0	0	0	0	0	0	0	0	0	0
PE_PGRS27_E4_18-48	0	0	0	0	0	0	0	0	0	0	0	0	0	0	0	0	0	0	0	0	0	0	0	0	0	0	0	1	0	0	0	0	0	0	0	0	0	0	0	0	0	0	0	0	0	0	0	0	0
PE_PGRS27_E5_18-87	0	0	0	0	0	0	0	0	0	0	0	0	0	0	0	0	0	0	0	0	0	0	0	0	0	0	0	0	0	0	0	0	0	0	0	0	0	0	0	0	0	0	0	0	0	0	0	0	0
PE_PGRS27_E6_42-90	0	0	0	0	0	0	0	0	0	0	0	0	0	0	0	0	0	0	0	0	0	0	0	0	0	0	0	0	0	0	0	0	0	0	0	0	0	0	0	0	0	0	0	0	0	0	0	0	0
PE_PGRS27_E7_47-48	0	0	0	0	0	0	0	0	0	0	0	0	0	0	0	0	0	0	0	0	0	0	0	0	0	0	0	0	0	0	0	0	0	0	0	0	0	0	0	0	0	0	0	0	0	0	0	0	0
PE_PGRS27_E8_78-87	0	0	0	0	0	0	0	0	0	0	0	0	0	0	0	0	0	0	0	1	0	0	0	0	0	0	0	0	0	0	0	0	0	0	0	0	0	0	0	0	0	0	0	0	0	0	0	0	0
PE_PGRS27_E9_78-105	1	1	1	0	0	0	0	0	0	0	0	0	1	1	1	0	0	0	0	0	0	1	0	0	0	0	0	0	0	0	0	0	0	0	0	0	0	0	0	0	0	0	0	0	0	0	0	0	0
PE_PGRS27_E18_36-90	0	0	0	0	0	0	0	0	0	0	0	0	0	0	0	0	0	0	0	0	0	0	0	0	0	0	0	0	0	0	0	0	0	0	0	0	0	0	0	0	0	0	0	0	0	0	0	0	0
PE_PGRS27_E11_966-1088	0	0	0	0	0	0	0	0	0	0	0	0	0	0	0	0	0	0	0	0	0	0	0	0	0	0	0	0	0	0	0	0	0	0	0	0	0	0	0	0	0	0	0	0	0	0	0	0	0
PE_PGRS27_E12_1056-1088	0	0	0	0	0	0	0	0	0	0	0	0	0	0	0	0	0	0	0	0	0	0	0	0	0	0	0	0	0	0	0	0	0	0	0	0	0	0	0	0	0	0	0	0	0	0	0	0	0
PE_PGRS27_E13_1016-1088	0	0	0	0	0	0	0	0	0	0	0	0	0	0	0	0	0	0	0	0	0	0	0	0	0	0	0	0	0	0	0	0	0	0	0	0	0	0	0	0	0	0	0	0	0	0	0	0	0
PE_PGRS27_E14_1016-1026	0	0	0	0	0	0	0	0	0	0	0	0	0	1	0	0	0	0	0	0	0	0	0	0	0	0	0	0	0	0	0	0	0	0	0	0	0	0	0	0	0	0	0	0	0	0	0	0	0
PE_PGRS27_E15_966-975	0	0	0	0	0	0	0	0	0	0	0	1	0	0	0	0	0	0	0	0	0	0	0	0	0	0	0	0	0	0	0	0	0	0	0	0	0	0	0	0	0	0	0	0	0	0	0	0	0
PE_PGRS27_E16_966-1026	0	0	0	0	0	0	0	0	0	0	0	0	0	0	0	0	0	0	0	0	0	0	0	0	0	0	0	0	0	0	0	0	0	0	0	0	0	0	0	0	0	0	0	0	0	0	0	0	0
PE_PGRS27_E17_1142-1145	0	0	0	0	0	0	0	0	0	0	0	0	0	0	0	0	0	0	0	0	0	0	0	0	0	0	0	0	0	0	0	0	0	0	0	0	0	0	0	0	0	0	0	0	0	0	0	0	0
PE_PGRS28_E1_18-105	0	0	0	0	0	0	0	0	0	0	0	0	0	0	0	0	0	0	0	0	0	0	0	0	0	0	0	0	0	0	0	0	0	0	0	0	0	0	0	0	0	0	0	0	0	0	0	0	0
PE_PGRS28_E2_36-105	0	0	0	0	0	0	0	0	0	0	0	0	0	0	0	0	0	0	0	0	0	0	0	0	0	0	0	0	0	0	0	0	0	0	0	0	0	0	0	0	0	1	0	0	0	0	0	0	0
PE_PGRS28_E3_78-105	0	0	0	0	0	0	0	0	0	0	0	1	0	0	0	0	0	0	0	0	0	0	0	0	0	0	0	0	0	0	0	0	0	0	0	0	0	0	0	0	0	0	0	0	0	0	0	0	0
PE_PGRS28_E4_78-90	0	0	0	0	0	0	0	0	0	0	0	0	0	0	0	1	0	0	0	0	0	0	0	0	0	0	0	0	0	0	0	0	0	0	0	0	0	0	0	0	0	0	0	0	0	0	0	0	0
PE_PGRS28_E5_36-48	1	1	1	0	0	0	0	0	0	0	0	0	0	0	0	0	0	0	0	0	0	0	0	0	0	0	0	0	0	0	0	0	0	0	0	0	0	0	0	0	0	0	0	0	0	0	0	0	0
PE_PGRS28_E6_18-19	0	0	0	0	0	0	0	0	0	0	0	1	0	0	0	0	0	0	0	0	0	0	0	0	0	0	0	0	0	0	0	0	0	0	0	0	0	0	0	0	0	0	0	0	0	0	0	0	0
PE_PGRS28_E20_1286-1303	1	1	1	1	1	1	1	1	1	1	1	1	1	1	1	1	1	1	1	1	1	1	1	1	1	1	1	1	1	1	1	1	1	1	1	1	1	1	1	1	1	1	1	1	1	1	1	1	1
PE_PGRS28_E21_1302-1303	0	0	0	0	0	0	0	0	0	0	0	0	0	0	0	0	0	0	0	0	0	0	0	0	0	0	0	0	0	0	0	0	0	0	0	0	0	0	0	0	0	0	0	0	0	0	0	0	0
PE_PGRS28_E22_1294-1303	0	0	0	0	0	0	0	0	0	0	0	0	0	0	0	0	0	0	0	0	0	0	0	0	0	0	0	0	0	0	0	0	0	0	0	0	0	0	0	0	0	0	0	0	0	0	0	0	0
PE_PGRS28_E23_1349-1404	0	0	0	0	0	0	0	0	0	0	0	0	0	0	0	0	0	0	0	0	0	0	0	0	0	0	0	0	0	0	0	0	0	0	0	0	0	0	0	0	0	0	0	0	0	0	0	0	0
PE_PGRS28_E24_1349-1362	0	0	0	0	0	0	0	0	0	0	0	0	0	0	0	0	0	0	0	0	0	0	0	0	0	0	0	0	0	0	0	0	0	0	0	0	0	0	0	0	0	0	0	0	0	0	0	0	0
PE_PGRS28_E25_1212-1234	0	0	0	0	0	0	0	0	0	0	0	0	0	0	0	0	0	0	0	0	0	0	0	0	0	0	0	0	0	0	0	0	0	0	0	0	0	0	0	0	0	0	0	0	0	0	0	0	0
PE_PGRS54_E1_474-581	1	1	1	1	1	1	1	1	1	1	1	1	1	1	1	1	1	1	1	1	1	1	1	1	1	1	1	1	1	1	1	1	1	1	1	1	1	1	1	1	1	1	1	1	1	1	1	1	1
PE_PGRS54_E2_1005-1086	0	0	0	0	0	0	0	0	0	0	0	0	0	0	0	0	0	0	0	0	0	0	0	0	0	0	0	1	1	1	0	0	0	0	0	0	0	0	0	0	1	1	1	1	1	0	0	0	0
PE_PGRS54_E3_1126-1659	0	0	0	0	0	0	0	0	0	0	0	0	0	0	0	0	0	0	0	0	0	0	0	0	0	0	0	1	1	1	0	0	0	0	0	0	0	0	0	0	0	0	0	0	0	0	0	0	0
PE_PGRS54_E5_1126-1185	0	0	0	0	0	0	0	0	0	0	0	0	0	0	0	0	0	0	0	0	0	0	0	0	0	0	0	0	0	0	0	0	0	0	0	0	0	0	0	0	0	0	0	0	0	0	0	0	0
PE_PGRS54_E7_1126-1131	0	0	0	0	0	0	0	0	0	0	0	0	1	1	1	0	0	0	0	0	0	0	0	0	0	0	0	0	0	0	0	0	0	0	0	0	0	0	0	0	0	0	0	0	0	0	0	0	0
PE_PGRS54_E8_1695-1701	0	0	0	0	0	0	0	0	0	0	0	0	0	0	0	0	0	0	0	0	0	0	0	0	0	0	0	1	1	1	0	0	0	0	0	0	0	0	0	0	0	0	0	0	0	0	0	0	0
PE_PGRS54_E9_1695-1715	0	0	0	0	0	0	0	0	0	0	0	0	0	0	0	0	0	0	0	0	0	0	0	0	0	0	0	0	0	0	0	0	0	0	0	0	0	0	0	0	0	0	0	0	0	0	0	0	0
PE_PGRS54_E10_2988-3021	1	1	1	1	1	1	1	1	1	1	1	1	1	1	1	1	1	1	1	1	1	1	1	1	1	1	1	1	1	1	1	1	1	1	1	1	1	1	1	1	1	1	1	1	1	1	1	1	1
PE_PGRS56_E1_2008-2048	0	0	0	0	0	0	0	0	0	0	0	0	0	0	0	0	0	0	0	0	0	0	0	0	0	0	0	0	0	0	0	0	0	0	0	0	0	0	0	0	0	0	0	0	0	0	0	0	0
PE_PGRS56_E2_2804-2895	0	0	0	0	0	0	0	0	0	0	0	0	0	0	0	0	0	0	0	0	0	0	0	0	0	0	0	0	0	0	0	0	0	0	0	0	0	0	0	0	0	0	0	0	0	0	0	0	0
PE_PGRS56_E3_1365-1411	0	0	0	0	0	0	0	0	0	0	0	0	0	0	0	0	0	0	0	0	0	0	0	0	0	0	0	0	0	0	0	0	0	0	0	0	0	0	0	0	0	0	0	0	0	0	0	0	0
PE_PGRS57_E1_657-659	1	1	1	1	1	1	0	1	1	1	1	1	1	1	1	1	1	1	1	1	1	1	1	1	1	1	1	1	1	1	1	1	1	1	1	1	1	1	1	1	1	1	1	1	1	1	1	1	1
PE_PGRS57_E2_1002-1086	0	0	0	0	0	0	0	0	0	0	0	0	0	0	0	0	0	0	0	0	0	0	0	0	0	0	0	0	0	0	0	0	0	0	1	0	0	0	0	0	0	0	0	0	0	0	0	0	0
PE_PGRS57_E3_1065-1087	0	0	0	0	0	0	0	0	0	0	0	0	0	0	0	0	0	0	0	0	0	0	0	0	0	0	0	0	0	0	0	0	0	0	0	0	0	0	0	0	0	0	0	0	0	0	0	0	0
PE_PGRS57_E5_1126-1314	0	0	0	0	0	0	0	0	0	0	0	0	0	0	0	0	0	0	0	0	0	0	0	0	0	0	0	0	0	0	0	0	0	0	0	0	0	0	0	0	0	0	0	0	0	0	0	0	0
PE_PGRS57_E6_1126-1159	0	0	0	0	0	0	0	0	0	0	0	0	0	0	0	0	0	0	0	0	0	0	0	0	0	0	0	0	0	0	0	0	0	0	0	0	0	0	0	0	0	0	0	0	0	0	0	0	0
PE_PGRS57_E7_1455-1468	0	0	0	0	0	0	0	0	0	0	0	0	0	0	0	0	0	0	0	0	0	0	0	0	0	0	0	0	0	0	0	0	0	0	0	0	0	0	0	0	0	0	0	0	0	0	0	0	0
PE_PGRS57_E8_1620-1632	0	0	0	0	0	0	0	0	0	0	0	0	0	0	0	0	0	0	0	0	0	0	0	0	0	0	0	0 1	0 1	0 1	1	1	1	1	1	1	0	0	0	1	1	1	1	1	1	1	1	1	1
PE_PGRS57_E9_1743-1871	0	0	0	0	0	0	0	0	0	0	0	0	0	0	0	0	0	0	0	0	0	0	0	0	0	0	0	0	0	0	0	0	0	0	0	0	0	0	0	0	0	0	0	0	0	0	0	0	0
PE_PGRS57_E10_2211-2223	0	0	0	0	0	0	0	0	0	0	0	0	0	0	0	0	0	0	0	0	0	0	0	0	0	0	0	0	0	0	0	0	0	0	0	0	0	0	0	0	0	0	0	0	0	0	0	0	0
PE_PGRS57_E11_2234-2249	0	0	0	0	0	0	0	0	0	0	0	0	0	0	0	0	0	0	0	0	0	0	0	0	0	0	0	0	0	0	0	0	0	0	0	0	0	0	0	0	0	0	0	0	0	0	0	0	0
PE_PGRS57_E12_2376-2424	0	1	0	0	0	0	0	0	0	0	0	0	0	0	0	0	0	0	0	0	0	0	0	0	0	0	0	0	0	0	0	0	0	0	0	0	0	0	0	0	0	0	0	0	0	0	0	0	0
PE_PGRS57_E13_3162-3172	0	0	0	0	0	0	0	0	0	0	0	0	0	0	0	0	0	0	0	0	0	0	0	0	0	0	0	0	0	0	0	0	0	0	0	0	1	1	1	0	0	0	0	0	0	0	0	0	0
PE_PGRS57_E14_3472-3565	1	1	1	1	1	1	1	1	1	1	1	1	1	1	1	1	1	1	1	1	1	1	1	1	1	1	1	1	1	1	1	1	1	1	1	1	1	1	1	1	1	1	1	1	1	1	1	1	1
PE_PGRS57_E15_3765-3775	0	0	0	0	0	0	0	0	0	0	0	0	0	0	0	0	0	0	0	0	0	0	0	0	0	0	0	0	0	0	0	0	0	0	0	0	0	0	0	0	0	0	0	0	0	0	0	0	0
[truncated: 380 more columns]

## Sheet: Fig. 6ab
	With gene conversion		Masking gene conversion
Sequence	Region	dNdS	Region	dNdS
CCS_G1369	epitopes	0.342451	epitopes	0.137035
CCS_G1420m	epitopes	0.0861558	epitopes	0.0861558
CCS_G1421	epitopes	0.273672	epitopes	0.273672
CCS_G1422m	epitopes	0.172695	epitopes	0.172695
CCS_G1439m	epitopes	0.230427	epitopes	0.230427
CCS_G1440m	epitopes	0.256724	epitopes	0.256724
CCS_G1446	epitopes	0.894411	epitopes	0.114058
CCS_G1447	epitopes	0.0861873	epitopes	0.0861873
CCS_G1461m	epitopes	0.171095	epitopes	0.171095
CCS_G1464m	epitopes	0.145876	epitopes	0.113467
CCS_G1465	epitopes	0.778914	epitopes	0.0855925
CCS_G1467m	epitopes	0.563761	epitopes	0.13792
CCS_G1468m	epitopes	0.146226	epitopes	0.113739
CCS_G1469m	epitopes	1.10486	epitopes	0.171087
CCS_G1484m3	epitopes	0.138156	epitopes	0.138156
CCS_G1489m	epitopes	0.0687887	epitopes	0.0687887
CCS_G1492m	epitopes	0.204547	epitopes	0.204547
CCS_G1496m	epitopes	0.114874	epitopes	0.114874
CCS_G1497m	epitopes	0.0861558	epitopes	0.0861558
CCS_G1498	epitopes	1.20664	epitopes	0.136874
CCS_G1499m3	epitopes	0.432699	epitopes	0.256111
CCS_G1507m3	epitopes	1.09858	epitopes	0.1366
CCS_G1509m	epitopes	0.0861873	epitopes	0.0861873
CCS_G1512m	epitopes	0.205254	epitopes	0.205254
CCS_G1513m	epitopes	0.172695	epitopes	0.172695
CCS_G1516m	epitopes	0.273672	epitopes	0.273672
CCS_G1517m	epitopes	0.0864171	epitopes	0.0864171
CCS_G1518m	epitopes	0.342451	epitopes	0.137035
CCS_G1519	epitopes	0.894678	epitopes	0.114094
CCS_G1520	epitopes	0.172695	epitopes	0.172695
CCS_G1522m	epitopes	0.273672	epitopes	0.273672
CCS_G1523	epitopes	0.537774	epitopes	0.342174
CCS_G1524	epitopes	0.0861873	epitopes	0.0861873
CCS_G1525m	epitopes	0.0864171	epitopes	0.0864171
CCS_G1528	epitopes	0.273672	epitopes	0.273672
CCS_G1530	epitopes	0.301326	epitopes	0.136576
CCS_G1532m	epitopes	0.344864	epitopes	0.344864
CCS_G1533m	epitopes	0.172695	epitopes	0.172695
CCS_G1536m	epitopes	0.0861873	epitopes	0.0861873
CCS_G1537m	epitopes	0.136794	epitopes	0.136794
CCS_G1538m	epitopes	0.205254	epitopes	0.205254
CCS_G1539m	epitopes	0.172695	epitopes	0.172695
CCS_G1542	epitopes	0.846646	epitopes	0.09782
CCS_G1543m	epitopes	0.0861558	epitopes	0.0861558
CCS_G1544	epitopes	0.114955	epitopes	0.114955
CCS_G1567m	epitopes	0.273623	epitopes	0.273623
CCS_G1568	epitopes	0.0984637	epitopes	0.0689233
CCS_G1570m	epitopes	0.136624	epitopes	0.136624
CCS_G1571	epitopes	0.136794	epitopes	0.136794
CCS_G1573m	epitopes	0.173561	epitopes	0.173559
CCS_G1576m3	epitopes	0.0861873	epitopes	0.0861873
CCS_G1577	epitopes	0.0861558	epitopes	0.0861558
CCS_G1579m	epitopes	0.173528	epitopes	0.173528
CCS_G1580m	epitopes	0.170663	epitopes	0.170663
CCS_G1581	epitopes	0.147696	epitopes	0.137847
CCS_G1582	epitopes	0.205821	epitopes	0.205821
CCS_G1583	epitopes	0.0861332	epitopes	0.0861332
CCS_G1585	epitopes	0.171095	epitopes	0.171095
CCS_G1586m	epitopes	0.0863145	epitopes	0.0863145
CCS_G1603m	epitopes	0.136794	epitopes	0.136794
CCS_G1604	epitopes	0.136624	epitopes	0.136624
CCS_G1607	epitopes	0.205254	epitopes	0.205254
CCS_G1609	epitopes	0.273672	epitopes	0.273672
CCS_G1610m	epitopes	0.136794	epitopes	0.136794
CCS_G1612	epitopes	0.273672	epitopes	0.273672
CCS_G1613	epitopes	0.894678	epitopes	0.114094
CCS_G1614	epitopes	0.136946	epitopes	0.136946
CCS_G1615	epitopes	0.114874	epitopes	0.114874
CCS_G1616m	epitopes	0.19548	epitopes	0.19548
CCS_G1617m	epitopes	0.136624	epitopes	0.136624
CCS_G1618m	epitopes	0.0984637	epitopes	0.0689233
CCS_G1619m	epitopes	0.29172	epitopes	0.114914
CCS_G1621m3	epitopes	0.13619	epitopes	0.13619
CCS_G1627	epitopes	0.172695	epitopes	0.172695
CCS_G1628	epitopes	0.136836	epitopes	0.136836
CCS_G1630m	epitopes	0.114955	epitopes	0.114955
CCS_G1631	epitopes	0.137535	epitopes	0.137535
CCS_G1633	epitopes	0.845989	epitopes	0.146588
CCS_G1634	epitopes	0.173561	epitopes	0.173561
CCS_G1635m	epitopes	0.0864171	epitopes	0.0864171
CCS_G1636	epitopes	1.20664	epitopes	0.136874
CCS_G1637m	epitopes	0.344992	epitopes	0.344992
CCS_G1638m	epitopes	1.41574	epitopes	0.190223
CCS_G1644	epitopes	0.172695	epitopes	0.172695
CCS_G1646m	epitopes	0.273672	epitopes	0.273672
CCS_G1647m4	epitopes	0.894678	epitopes	0.114094
CCS_G1651m	epitopes	0.172316	epitopes	0.172316
CCS_G1652m4	epitopes	1.64542	epitopes	0.228124
CCS_G1653	epitopes	0.086216	epitopes	0.086216
CCS_G1654	epitopes	0.0861558	epitopes	0.0861558
CCS_G1660m	epitopes	0.136584	epitopes	0.136584
CCS_G1661	epitopes	0.114874	epitopes	0.114874
CCS_G1663	epitopes	0.0861558	epitopes	0.0861558
CCS_G1664m	epitopes	0.205254	epitopes	0.205254
CCS_G1668	epitopes	0.170663	epitopes	0.170663
CCS_G1671	epitopes	0.0861558	epitopes	0.0861558
CCS_G1675	epitopes	0.114769	epitopes	0.114769
CCS_G1676	epitopes	0.244474	epitopes	0.228192
CCS_G1678	epitopes	0.205254	epitopes	0.205254
CCS_G1686m3	epitopes	0.273672	epitopes	0.273672
CCS_G1693	epitopes	0.114874	epitopes	0.114874
CCS_G1697	epitopes	0.172741	epitopes	0.172741
CCS_G1700	epitopes	0.0861558	epitopes	0.0861558
CCS_G1701	epitopes	0.114955	epitopes	0.114955
CCS_G1702m	epitopes	0.894411	epitopes	0.114058
CCS_G1703	epitopes	0.172695	epitopes	0.172695
CCS_G1704m	epitopes	0.136624	epitopes	0.136624
CCS_G1705m	epitopes	0.136725	epitopes	0.136725
CCS_G1708	epitopes	0.0861558	epitopes	0.0861558
CCS_G1711	epitopes	0.171045	epitopes	0.171045
CCS_G1713	epitopes	0.273272	epitopes	0.273272
CCS_G1715	epitopes	0.171095	epitopes	0.171095
CCS_G1716	epitopes	0.19548	epitopes	0.273574
CCS_G1718m	epitopes	0.136836	epitopes	0.136836
CCS_G1724	epitopes	0.205254	epitopes	0.205254
CCS_G1725	epitopes	0.170773	epitopes	0.170773
CCS_G1726m	epitopes	0.114978	epitopes	0.0689922
CCS_G1727	epitopes	0.115316	epitopes	0.115316
CCS_G1728	epitopes	0.342321	epitopes	0.342321
CCS_G1732	epitopes	0.227989	epitopes	0.227989
CCS_G1733m	epitopes	1.09858	epitopes	0.1366
CCS_G1736	epitopes	1.10959	epitopes	0.137992
CCS_G1739	epitopes	0.272989	epitopes	0.272989
CCS_G1740	epitopes	0.0987699	epitopes	0.0691379
CCS_G1741m	epitopes	0.205164	epitopes	0.205164
CCS_G1742m	epitopes	0.842997	epitopes	0.0973983
CCS_G1743m	epitopes	0.136565	epitopes	0.136565
CCS_G1745	epitopes	0.136946	epitopes	0.136946
CCS_G1747	epitopes	0.0861558	epitopes	0.0861558
CCS_G1750	epitopes	0.898434	epitopes	0.114603
CCS_G1751m	epitopes	0.0861558	epitopes	0.0861558
CCS_G1752	epitopes	0.172695	epitopes	0.172695
CCS_G1754	epitopes	0.205254	epitopes	0.205254
CCS_G1758	epitopes	0.0861558	epitopes	0.0861558
CCS_G1759	epitopes	0.172312	epitopes	0.172312
CCS_G1760	epitopes	0.0861873	epitopes	0.0861873
CCS_G1761m	epitopes	0.0861558	epitopes	0.0861558
CCS_G1762m3	epitopes	0.894411	epitopes	0.114058
CCS_G1763	epitopes	0.204818	epitopes	0.204818
CCS_G1764	epitopes	0.172695	epitopes	0.172695
CCS_G1765	epitopes	0.136946	epitopes	0.136946
CCS_G1767	epitopes	0.136946	epitopes	0.136946
CCS_G1769	epitopes	0.204818	epitopes	0.204818
CCS_G1770	epitopes	0.205254	epitopes	0.205254
CCS_G1772m	epitopes	0.205254	epitopes	0.205254
CCS_G1773m	epitopes	0.205254	epitopes	0.205254
CCS_G1774	epitopes	0.114916	epitopes	0.114916
CCS_G1777m	epitopes	0.171902	epitopes	0.171902
CCS_G1778	epitopes	0.230427	epitopes	0.230427
CCS_G1782	epitopes	0.98856	epitopes	0.13687
CCS_G1783	epitopes	0.204824	epitopes	0.204824
CCS_G1784m	epitopes	0.0853649	epitopes	0.0853649
CCS_G1785m	epitopes	0.086216	epitopes	0.086216
CCS_G1786	epitopes	0.136794	epitopes	0.136794
CCS_G1787	epitopes	0.136624	epitopes	0.136624
CCS_G1788	epitopes	0.172695	epitopes	0.172695
CCS_G1791	epitopes	1.09858	epitopes	0.1366
CCS_G1792	epitopes	0.244474	epitopes	0.228192
CCS_G1795	epitopes	0.273672	epitopes	0.273672
CCS_G1799	epitopes	0.0689432	epitopes	0.0689432
CCS_G1800m	epitopes	0.146182	epitopes	0.113705
CCS_G1801	epitopes	0.136794	epitopes	0.136794
CCS_G1803	epitopes	1.09858	epitopes	0.1366
CCS_G1805	epitopes	0.0861873	epitopes	0.0861873
CCS_G1807	epitopes	0.146226	epitopes	0.113739
CCS_G1817	epitopes	0.172312	epitopes	0.172312
CCS_G1821m	epitopes	0.136624	epitopes	0.136624
CCS_G1822m	epitopes	0.204876	epitopes	0.204876
CCS_G1823	epitopes	0.136794	epitopes	0.136794
CCS_G1824m	epitopes	0.34209	epitopes	0.34209
CCS_G1825	epitopes	0.113995	epitopes	0.113995
CCS_G1826m3	epitopes	0.0984637	epitopes	0.0689233
CCS_G1827m	epitopes	0.0863145	epitopes	0.0863145
CCS_G1828m	epitopes	0.17263	epitopes	0.17263
CCS_G1829m3	epitopes	0.244474	epitopes	0.228192
CCS_G1831m	epitopes	0.0689246	epitopes	0.0689246
CCS_G1835	epitopes	0.927279	epitopes	0.114123
CCS_G1836	epitopes	0.172847	epitopes	0.172847
CCS_G1837m	epitopes	0.204876	epitopes	0.204876
CCS_G1839m	epitopes	0.114709	epitopes	0.114709
CCS_G1842	epitopes	0.345531	epitopes	0.138209
CCS_G1849m3	epitopes	0.342451	epitopes	0.137035
CCS_G1850	epitopes	0.136946	epitopes	0.136946
CCS_G1851	epitopes	0.927279	epitopes	0.114123
CCS_G1860	epitopes	0.171832	epitopes	0.171832
CCS_G1870	epitopes	0.136946	epitopes	0.136946
CCS_G1885	epitopes	0.136794	epitopes	0.136794
CCS_G1889	epitopes	0.136946	epitopes	0.136946
CCS_G1906	epitopes	0.173889	epitopes	0.173889
CCS_G1910m	epitopes	0.172695	epitopes	0.172695
CCS_G1924	epitopes	0.114804	epitopes	0.114804
CCS_G1925	epitopes	0.205254	epitopes	0.205254
CCS_G1932	epitopes	0.312703	epitopes	0.114653
CCS_G1934	epitopes	0.0689498	epitopes	0.0689498
CCS_G1938m4	epitopes	0.0861873	epitopes	0.0861873
CCS_G1939	epitopes	0.136946	epitopes	0.136946
CCS_G1940	epitopes	0.136624	epitopes	0.136624
CCS_G1941	epitopes	0.273604	epitopes	0.273604
CCS_G1942	epitopes	0.0689498	epitopes	0.0689498
CCS_G1943	epitopes	0.204487	epitopes	0.204487
CCS_G1944	epitopes	0.0870801	epitopes	0.0870801
CCS_G1945	epitopes	0.846646	epitopes	0.09782
CCS_G1946	epitopes	0.136946	epitopes	0.136946
CCS_G1948	epitopes	0.257958	epitopes	0.086
CCS_G1957	epitopes	0.172432	epitopes	0.172432
CCS_G1958	epitopes	0.17073	epitopes	0.17073
CCS_G1965	epitopes	0.894411	epitopes	0.114058
CCS_G1966	epitopes	0.195331	epitopes	0.205092
CCS_G1967	epitopes	0.114874	epitopes	0.114874
CCS_G1968	epitopes	0.136946	epitopes	0.136946
CCS_G2051	epitopes	0.0869275	epitopes	0.0869275
CCS_G2054	epitopes	0.172312	epitopes	0.172312
CCS_G2057	epitopes	0.275043	epitopes	0.275043
CCS_G2059	epitopes	0.345531	epitopes	0.138209
CCS_G2075	epitopes	0.0861558	epitopes	0.0861558
CCS_G1369	non-epitopes	0.498307	non-epitopes	0.548123
CCS_G1420m	non-epitopes	0.319338	non-epitopes	0.406372
CCS_G1421	non-epitopes	0.579697	non-epitopes	0.608332
CCS_G1422m	non-epitopes	0.699378	non-epitopes	0.608191
CCS_G1439m	non-epitopes	0.907842	non-epitopes	0.771713
CCS_G1440m	non-epitopes	0.799091	non-epitopes	0.690166
CCS_G1446	non-epitopes	0.363853	non-epitopes	0.467803
CCS_G1447	non-epitopes	0.396651	non-epitopes	1.03367
CCS_G1461m	non-epitopes	0.379259	non-epitopes	0.418164
CCS_G1464m	non-epitopes	0.428287	non-epitopes	0.599288
CCS_G1465	non-epitopes	0.396299	non-epitopes	0.481699
CCS_G1467m	non-epitopes	0.55725	non-epitopes	0.932918
CCS_G1468m	non-epitopes	0.402585	non-epitopes	0.565529
CCS_G1469m	non-epitopes	0.37575	non-epitopes	0.496111
CCS_G1484m3	non-epitopes	0.796239	non-epitopes	0.69675
CCS_G1489m	non-epitopes	0.343606	non-epitopes	0.418122
CCS_G1492m	non-epitopes	0.494146	non-epitopes	0.695406
CCS_G1496m	non-epitopes	0.466458	non-epitopes	0.530218
CCS_G1497m	non-epitopes	0.404679	non-epitopes	0.508903
CCS_G1498	non-epitopes	0.321898	non-epitopes	0.384056
CCS_G1499m3	non-epitopes	0.469461	non-epitopes	0.766662
CCS_G1507m3	non-epitopes	0.280425	non-epitopes	0.364533
CCS_G1509m	non-epitopes	0.396651	non-epitopes	1.03367
CCS_G1512m	non-epitopes	0.76301	non-epitopes	0.663526
CCS_G1513m	non-epitopes	0.729763	non-epitopes	0.63858
CCS_G1516m	non-epitopes	0.651821	non-epitopes	0.6305
CCS_G1517m	non-epitopes	0.419545	non-epitopes	0.482777
CCS_G1518m	non-epitopes	0.498307	non-epitopes	0.548123
CCS_G1519	non-epitopes	0.559745	non-epitopes	0.990729
CCS_G1520	non-epitopes	0.729833	non-epitopes	0.630347
CCS_G1522m	non-epitopes	0.593188	non-epitopes	0.561609
CCS_G1523	non-epitopes	0.675414	non-epitopes	0.559553
CCS_G1524	non-epitopes	0.456265	non-epitopes	0.729932
CCS_G1525m	non-epitopes	0.419545	non-epitopes	0.482777
CCS_G1528	non-epitopes	0.570401	non-epitopes	0.533553
CCS_G1530	non-epitopes	0.482747	non-epitopes	0.562387
CCS_G1532m	non-epitopes	0.401777	non-epitopes	0.487121
CCS_G1533m	non-epitopes	0.729801	non-epitopes	0.63032
CCS_G1536m	non-epitopes	0.379115	non-epitopes	0.684346
CCS_G1537m	non-epitopes	0.481885	non-epitopes	0.571268
CCS_G1538m	non-epitopes	0.796036	non-epitopes	0.696573
CCS_G1539m	non-epitopes	0.839063	non-epitopes	0.729662
CCS_G1542	non-epitopes	0.333162	non-epitopes	0.381663
CCS_G1543m	non-epitopes	0.291061	non-epitopes	0.383959
CCS_G1544	non-epitopes	0.419962	non-epitopes	0.45536
CCS_G1567m	non-epitopes	0.579716	non-epitopes	0.608352
CCS_G1568	non-epitopes	0.399491	non-epitopes	0.57489
CCS_G1570m	non-epitopes	0.417348	non-epitopes	0.763381
CCS_G1571	non-epitopes	0.513918	non-epitopes	0.550851
CCS_G1573m	non-epitopes	0.614606	non-epitopes	0.948643
CCS_G1576m3	non-epitopes	0.456265	non-epitopes	0.729932
CCS_G1577	non-epitopes	0.482235	non-epitopes	0.660137
CCS_G1579m	non-epitopes	0.529139	non-epitopes	0.762898
CCS_G1580m	non-epitopes	0.541865	non-epitopes	0.541865
CCS_G1581	non-epitopes	0.343337	non-epitopes	0.457107
CCS_G1582	non-epitopes	0.69658	non-epitopes	0.597104
CCS_G1583	non-epitopes	0.516075	non-epitopes	0.645638
CCS_G1585	non-epitopes	0.379259	non-epitopes	0.418164
CCS_G1586m	non-epitopes	0.521014	non-epitopes	0.504553
CCS_G1603m	non-epitopes	0.513918	non-epitopes	0.550851
CCS_G1604	non-epitopes	0.515625	non-epitopes	0.811532
CCS_G1607	non-epitopes	0.932393	non-epitopes	0.810824
CCS_G1609	non-epitopes	0.547648	non-epitopes	0.608499
CCS_G1610m	non-epitopes	0.513918	non-epitopes	0.550851
CCS_G1612	non-epitopes	0.701842	non-epitopes	0.693433
CCS_G1613	non-epitopes	0.559738	non-epitopes	0.990717
CCS_G1614	non-epitopes	0.5027	non-epitopes	0.618234
CCS_G1615	non-epitopes	0.476494	non-epitopes	0.550762
CCS_G1616m	non-epitopes	0.699721	non-epitopes	0.608489
CCS_G1617m	non-epitopes	0.515607	non-epitopes	0.811502
CCS_G1618m	non-epitopes	0.387698	non-epitopes	0.551612
CCS_G1619m	non-epitopes	0.423495	non-epitopes	0.622044
CCS_G1621m3	non-epitopes	0.249643	non-epitopes	0.27312
CCS_G1627	non-epitopes	0.729801	non-epitopes	0.63032
CCS_G1628	non-epitopes	0.701902	non-epitopes	0.796337
CCS_G1630m	non-epitopes	0.419962	non-epitopes	0.45536
CCS_G1631	non-epitopes	0.402738	non-epitopes	0.540247
CCS_G1633	non-epitopes	0.352773	non-epitopes	0.478435
CCS_G1634	non-epitopes	0.579469	non-epitopes	0.957578
CCS_G1635m	non-epitopes	0.419545	non-epitopes	0.482777
CCS_G1636	non-epitopes	0.351431	non-epitopes	0.456988
CCS_G1637m	non-epitopes	0.403768	non-epitopes	0.58135
CCS_G1638m	non-epitopes	0.394201	non-epitopes	0.821045
CCS_G1644	non-epitopes	0.762949	non-epitopes	0.663473
CCS_G1646m	non-epitopes	0.699536	non-epitopes	0.608328
CCS_G1647m4	non-epitopes	0.559745	non-epitopes	0.990729
CCS_G1651m	non-epitopes	0.453242	non-epitopes	0.447897
CCS_G1652m4	non-epitopes	0.39483	non-epitopes	0.298867
CCS_G1653	non-epitopes	0.298075	non-epitopes	0.403589
CCS_G1654	non-epitopes	0.377098	non-epitopes	0.540246
CCS_G1660m	non-epitopes	0.390241	non-epitopes	0.530032
CCS_G1661	non-epitopes	0.461534	non-epitopes	0.528
CCS_G1663	non-epitopes	0.374296	non-epitopes	0.442383
CCS_G1664m	non-epitopes	0.645639	non-epitopes	0.561458
CCS_G1668	non-epitopes	0.476505	non-epitopes	0.476505
CCS_G1671	non-epitopes	0.408241	non-epitopes	0.517945
CCS_G1675	non-epitopes	0.479397	non-epitopes	0.688138
CCS_G1676	non-epitopes	0.585636	non-epitopes	0.510515
CCS_G1678	non-epitopes	0.802546	non-epitopes	0.693148
CCS_G1686m3	non-epitopes	0.579772	non-epitopes	0.608411
CCS_G1693	non-epitopes	0.461534	non-epitopes	0.528
CCS_G1697	non-epitopes	0.595135	non-epitopes	0.533665
CCS_G1700	non-epitopes	0.309878	non-epitopes	0.422671
CCS_G1701	non-epitopes	0.429352	non-epitopes	0.468516
CCS_G1702m	non-epitopes	0.363821	non-epitopes	0.50024
CCS_G1703	non-epitopes	0.762958	non-epitopes	0.663481
CCS_G1704m	non-epitopes	0.515625	non-epitopes	0.811532
CCS_G1705m	non-epitopes	0.49411	non-epitopes	0.695355
CCS_G1708	non-epitopes	0.386877	non-epitopes	0.462086
CCS_G1711	non-epitopes	0.536858	non-epitopes	0.511116
CCS_G1713	non-epitopes	0.613537	non-epitopes	0.587327
CCS_G1715	non-epitopes	0.379222	non-epitopes	0.418123
CCS_G1716	non-epitopes	0.632581	non-epitopes	0.608262
CCS_G1718m	non-epitopes	0.729987	non-epitopes	0.821232
CCS_G1724	non-epitopes	0.699677	non-epitopes	0.60845
CCS_G1725	non-epitopes	0.470202	non-epitopes	0.667337
CCS_G1726m	non-epitopes	0.297369	non-epitopes	0.770359
CCS_G1727	non-epitopes	0.403159	non-epitopes	0.440439
CCS_G1728	non-epitopes	0.435327	non-epitopes	0.464877
CCS_G1732	non-epitopes	0.593057	non-epitopes	0.560525
CCS_G1733m	non-epitopes	0.287837	non-epitopes	0.381532
CCS_G1736	non-epitopes	0.624804	non-epitopes	0.656075
CCS_G1739	non-epitopes	0.404329	non-epitopes	0.55199
CCS_G1740	non-epitopes	0.363661	non-epitopes	0.598193
CCS_G1741m	non-epitopes	0.488659	non-epitopes	0.551742
CCS_G1742m	non-epitopes	0.365085	non-epitopes	0.444017
CCS_G1743m	non-epitopes	0.633927	non-epitopes	0.633927
CCS_G1745	non-epitopes	0.478708	non-epitopes	0.524736
CCS_G1747	non-epitopes	0.388355	non-epitopes	0.473879
CCS_G1750	non-epitopes	0.337791	non-epitopes	0.363317
CCS_G1751m	non-epitopes	0.390202	non-epitopes	0.451902
CCS_G1752	non-epitopes	0.673719	non-epitopes	0.589539
CCS_G1754	non-epitopes	0.760589	non-epitopes	0.669358
CCS_G1758	non-epitopes	0.416558	non-epitopes	0.473824
CCS_G1759	non-epitopes	0.299267	non-epitopes	0.405208
CCS_G1760	non-epitopes	0.604145	non-epitopes	0.990263
CCS_G1761m	non-epitopes	0.388355	non-epitopes	0.473879
CCS_G1762m3	non-epitopes	0.376246	non-epitopes	0.50477
CCS_G1763	non-epitopes	0.390138	non-epitopes	0.522147
CCS_G1764	non-epitopes	0.729833	non-epitopes	0.630347
CCS_G1765	non-epitopes	0.472796	non-epitopes	0.514951
CCS_G1767	non-epitopes	0.526818	non-epitopes	0.585965
CCS_G1769	non-epitopes	0.390138	non-epitopes	0.522147
CCS_G1770	non-epitopes	0.699677	non-epitopes	0.60845
CCS_G1772m	non-epitopes	0.699087	non-epitopes	0.607937
CCS_G1773m	non-epitopes	0.700194	non-epitopes	0.589518
CCS_G1774	non-epitopes	0.570432	non-epitopes	0.958206
CCS_G1777m	non-epitopes	0.93617	non-epitopes	0.814114
CCS_G1778	non-epitopes	0.907842	non-epitopes	0.771713
CCS_G1782	non-epitopes	0.38847	non-epitopes	0.528095
CCS_G1783	non-epitopes	0.63919	non-epitopes	0.54791
CCS_G1784m	non-epitopes	0.453052	non-epitopes	0.584422
CCS_G1785m	non-epitopes	0.298075	non-epitopes	0.403589
CCS_G1786	non-epitopes	0.481885	non-epitopes	0.571268
CCS_G1787	non-epitopes	0.480558	non-epitopes	0.69716
CCS_G1788	non-epitopes	0.839072	non-epitopes	0.729671
CCS_G1791	non-epitopes	0.280425	non-epitopes	0.364533
CCS_G1792	non-epitopes	0.585636	non-epitopes	0.510515
CCS_G1795	non-epitopes	0.730043	non-epitopes	0.638825
CCS_G1799	non-epitopes	0.38618	non-epitopes	0.457061
CCS_G1800m	non-epitopes	0.408368	non-epitopes	0.546844
CCS_G1801	non-epitopes	0.521112	non-epitopes	0.521112
CCS_G1803	non-epitopes	0.295583	non-epitopes	0.400098
CCS_G1805	non-epitopes	0.456265	non-epitopes	0.729932
CCS_G1807	non-epitopes	0.406653	non-epitopes	0.650544
CCS_G1817	non-epitopes	0.407769	non-epitopes	0.472742
CCS_G1821m	non-epitopes	0.515625	non-epitopes	0.811532
CCS_G1822m	non-epitopes	0.374601	non-epitopes	0.448307
CCS_G1823	non-epitopes	0.513918	non-epitopes	0.550851
CCS_G1824m	non-epitopes	0.601198	non-epitopes	0.573602
CCS_G1825	non-epitopes	0.522053	non-epitopes	0.598599
CCS_G1826m3	non-epitopes	0.399486	non-epitopes	0.574881
CCS_G1827m	non-epitopes	0.464976	non-epitopes	0.550494
CCS_G1828m	non-epitopes	0.762958	non-epitopes	0.663481
CCS_G1829m3	non-epitopes	0.585636	non-epitopes	0.510515
CCS_G1831m	non-epitopes	0.425265	non-epitopes	0.527812
CCS_G1835	non-epitopes	0.444534	non-epitopes	0.592358
CCS_G1836	non-epitopes	0.599607	non-epitopes	0.521428
CCS_G1837m	non-epitopes	0.386127	non-epitopes	0.470175
CCS_G1839m	non-epitopes	0.405339	non-epitopes	0.514752
CCS_G1842	non-epitopes	0.796062	non-epitopes	0.696595
CCS_G1849m3	non-epitopes	0.498307	non-epitopes	0.548123
CCS_G1850	non-epitopes	0.536771	non-epitopes	0.602517
CCS_G1851	non-epitopes	0.43444	non-epitopes	0.571585
CCS_G1860	non-epitopes	0.857012	non-epitopes	0.73463
CCS_G1870	non-epitopes	0.529675	non-epitopes	0.6109
CCS_G1885	non-epitopes	0.575032	non-epitopes	0.575032
CCS_G1889	non-epitopes	0.52683	non-epitopes	0.585979
CCS_G1906	non-epitopes	0.529096	non-epitopes	0.762833
CCS_G1910m	non-epitopes	0.729763	non-epitopes	0.63858
CCS_G1924	non-epitopes	0.392733	non-epitopes	0.400819
CCS_G1925	non-epitopes	0.763268	non-epitopes	0.66375
CCS_G1932	non-epitopes	0.354164	non-epitopes	0.399938
CCS_G1934	non-epitopes	0.616139	non-epitopes	1.04959
CCS_G1938m4	non-epitopes	0.494037	non-epitopes	0.770793
CCS_G1939	non-epitopes	0.52683	non-epitopes	0.585979
CCS_G1940	non-epitopes	0.480565	non-epitopes	0.69717
CCS_G1941	non-epitopes	0.730092	non-epitopes	0.638868
CCS_G1942	non-epitopes	0.365065	non-epitopes	0.834216
CCS_G1943	non-epitopes	0.364584	non-epitopes	0.435694
CCS_G1944	non-epitopes	0.38172	non-epitopes	0.547613
CCS_G1945	non-epitopes	0.333057	non-epitopes	0.381542
CCS_G1946	non-epitopes	0.498306	non-epitopes	0.548122
CCS_G1948	non-epitopes	0.376305	non-epitopes	0.495609
CCS_G1957	non-epitopes	0.349393	non-epitopes	0.461959
CCS_G1958	non-epitopes	0.414434	non-epitopes	0.612856
CCS_G1965	non-epitopes	0.363853	non-epitopes	0.467803
CCS_G1966	non-epitopes	0.385717	non-epitopes	0.451947
CCS_G1967	non-epitopes	0.476494	non-epitopes	0.550762
CCS_G1968	non-epitopes	0.506175	non-epitopes	0.561049
CCS_G2051	non-epitopes	0.729624	non-epitopes	0.729624
CCS_G2054	non-epitopes	0.299267	non-epitopes	0.405208
CCS_G2057	non-epitopes	0.495743	non-epitopes	0.913092
CCS_G2059	non-epitopes	0.796062	non-epitopes	0.696595
CCS_G2075	non-epitopes	0.27926	non-epitopes	0.346484
CCS_G1369	antigens	0.467286	antigens	0.447883
CCS_G1420m	antigens	0.297948	antigens	0.345029
CCS_G1421	antigens	0.51175	antigens	0.512727
CCS_G1422m	antigens	0.567891	antigens	0.499771
CCS_G1439m	antigens	0.7236	antigens	0.624962
CCS_G1440m	antigens	0.645564	antigens	0.568128
CCS_G1446	antigens	0.50878	antigens	0.377655
CCS_G1447	antigens	0.349944	antigens	0.653965
CCS_G1461m	antigens	0.346724	antigens	0.376238
CCS_G1464m	antigens	0.362916	antigens	0.453586
CCS_G1465	antigens	0.511614	antigens	0.36214
CCS_G1467m	antigens	0.569567	antigens	0.649194
CCS_G1468m	antigens	0.336954	antigens	0.406668
CCS_G1469m	antigens	0.547873	antigens	0.432887
CCS_G1484m3	antigens	0.590677	antigens	0.52255
CCS_G1489m	antigens	0.308074	antigens	0.349
CCS_G1492m	antigens	0.436724	antigens	0.53373
CCS_G1496m	antigens	0.437944	antigens	0.468647
CCS_G1497m	antigens	0.362204	antigens	0.429565
CCS_G1498	antigens	0.535217	antigens	0.330742
CCS_G1499m3	antigens	0.465223	antigens	0.622622
CCS_G1507m3	antigens	0.445845	antigens	0.323187
CCS_G1509m	antigens	0.349944	antigens	0.653965
CCS_G1512m	antigens	0.590038	antigens	0.521985
CCS_G1513m	antigens	0.590589	antigens	0.522473
CCS_G1516m	antigens	0.554354	antigens	0.522104
CCS_G1517m	antigens	0.375097	antigens	0.411638
CCS_G1518m	antigens	0.467286	antigens	0.447883
CCS_G1519	antigens	0.71922	antigens	0.586706
CCS_G1520	antigens	0.581554	antigens	0.508887
CCS_G1522m	antigens	0.518885	antigens	0.4843
CCS_G1523	antigens	0.648777	antigens	0.50145
CCS_G1524	antigens	0.381671	antigens	0.514893
CCS_G1525m	antigens	0.375097	antigens	0.411638
CCS_G1528	antigens	0.50161	antigens	0.46414
CCS_G1530	antigens	0.439085	antigens	0.463312
CCS_G1532m	antigens	0.399026	antigens	0.477432
CCS_G1533m	antigens	0.581531	antigens	0.508867
CCS_G1536m	antigens	0.339319	antigens	0.48463
CCS_G1537m	antigens	0.416552	antigens	0.474529
CCS_G1538m	antigens	0.612622	antigens	0.544582
CCS_G1539m	antigens	0.648874	antigens	0.57104
CCS_G1542	antigens	0.470153	antigens	0.309614
CCS_G1543m	antigens	0.271873	antigens	0.329478
CCS_G1544	antigens	0.392595	antigens	0.409341
CCS_G1567m	antigens	0.511757	antigens	0.512734
CCS_G1568	antigens	0.343058	antigens	0.45076
CCS_G1570m	antigens	0.374303	antigens	0.567524
CCS_G1571	antigens	0.461392	antigens	0.458726
CCS_G1573m	antigens	0.537543	antigens	0.81805
CCS_G1576m3	antigens	0.381671	antigens	0.514893
CCS_G1577	antigens	0.419316	antigens	0.528098
CCS_G1579m	antigens	0.495858	antigens	0.671213
CCS_G1580m	antigens	0.451577	antigens	0.451577
CCS_G1581	antigens	0.311322	antigens	0.392075
CCS_G1582	antigens	0.544733	antigens	0.476668
CCS_G1583	antigens	0.46899	antigens	0.529896
CCS_G1585	antigens	0.346724	antigens	0.376238
CCS_G1586m	antigens	0.442998	antigens	0.418237
CCS_G1603m	antigens	0.461392	antigens	0.458726
CCS_G1604	antigens	0.429397	antigens	0.57089
CCS_G1607	antigens	0.674208	antigens	0.596447
CCS_G1609	antigens	0.489628	antigens	0.512855
CCS_G1610m	antigens	0.461392	antigens	0.458726
CCS_G1612	antigens	0.585056	antigens	0.55682
CCS_G1613	antigens	0.719211	antigens	0.586699
CCS_G1614	antigens	0.430715	antigens	0.500657
CCS_G1615	antigens	0.447169	antigens	0.486121
CCS_G1616m	antigens	0.516195	antigens	0.458865
CCS_G1617m	antigens	0.429382	antigens	0.570871
CCS_G1618m	antigens	0.333502	antigens	0.433223
CCS_G1619m	antigens	0.387521	antigens	0.480544
CCS_G1621m3	antigens	0.235593	antigens	0.25019
CCS_G1627	antigens	0.581531	antigens	0.508867
CCS_G1628	antigens	0.54475	antigens	0.590144
CCS_G1630m	antigens	0.392595	antigens	0.409341
CCS_G1631	antigens	0.362839	antigens	0.437235
CCS_G1633	antigens	0.499364	antigens	0.378618
CCS_G1634	antigens	0.535777	antigens	0.799716
CCS_G1635m	antigens	0.375097	antigens	0.411638
CCS_G1636	antigens	0.53825	antigens	0.391686
CCS_G1637m	antigens	0.398178	antigens	0.542903
CCS_G1638m	antigens	0.635481	antigens	0.595508
CCS_G1644	antigens	0.605743	antigens	0.533083
CCS_G1646m	antigens	0.576778	antigens	0.512719
CCS_G1647m4	antigens	0.71922	antigens	0.586706
CCS_G1651m	antigens	0.42516	antigens	0.396941
CCS_G1652m4	antigens	0.490879	antigens	0.292127
CCS_G1653	antigens	0.278039	antigens	0.344172
CCS_G1654	antigens	0.33951	antigens	0.450917
CCS_G1660m	antigens	0.350972	antigens	0.442542
CCS_G1661	antigens	0.431978	antigens	0.46035
CCS_G1663	antigens	0.343593	antigens	0.378511
CCS_G1664m	antigens	0.524496	antigens	0.464002
CCS_G1668	antigens	0.40527	antigens	0.40527
CCS_G1671	antigens	0.362379	antigens	0.433039
CCS_G1675	antigens	0.428699	antigens	0.544071
CCS_G1676	antigens	0.486377	antigens	0.431984
CCS_G1678	antigens	0.604959	antigens	0.532393
CCS_G1686m3	antigens	0.511811	antigens	0.512788
CCS_G1693	antigens	0.431978	antigens	0.46035
CCS_G1697	antigens	0.505482	antigens	0.449265
CCS_G1700	antigens	0.289135	antigens	0.362365
CCS_G1701	antigens	0.401892	antigens	0.422669
CCS_G1702m	antigens	0.510503	antigens	0.395134
CCS_G1703	antigens	0.60575	antigens	0.533089
CCS_G1704m	antigens	0.429397	antigens	0.57089
CCS_G1705m	antigens	0.42224	antigens	0.509558
CCS_G1708	antigens	0.352235	antigens	0.394652
CCS_G1711	antigens	0.442203	antigens	0.41515
CCS_G1713	antigens	0.534153	antigens	0.502571
CCS_G1715	antigens	0.346691	antigens	0.376202
CCS_G1716	antigens	0.495181	antigens	0.512654
CCS_G1718m	antigens	0.573425	antigens	0.619522
CCS_G1724	antigens	0.555524	antigens	0.491452
CCS_G1725	antigens	0.427075	antigens	0.543514
CCS_G1726m	antigens	0.273966	antigens	0.519165
CCS_G1727	antigens	0.373256	antigens	0.39458
CCS_G1728	antigens	0.421082	antigens	0.440099
CCS_G1732	antigens	0.563914	antigens	0.513854
CCS_G1733m	antigens	0.45538	antigens	0.33542
CCS_G1736	antigens	0.836252	antigens	0.483974
CCS_G1739	antigens	0.385121	antigens	0.491742
CCS_G1740	antigens	0.322596	antigens	0.468433
CCS_G1741m	antigens	0.42668	antigens	0.46833
CCS_G1742m	antigens	0.500264	antigens	0.348925
CCS_G1743m	antigens	0.499584	antigens	0.499584
CCS_G1745	antigens	0.405951	antigens	0.430249
CCS_G1747	antigens	0.35155	antigens	0.397695
CCS_G1750	antigens	0.501058	antigens	0.309323
CCS_G1751m	antigens	0.350909	antigens	0.380071
CCS_G1752	antigens	0.555918	antigens	0.491801
CCS_G1754	antigens	0.598304	antigens	0.534229
CCS_G1758	antigens	0.373834	antigens	0.397651
CCS_G1759	antigens	0.287415	antigens	0.36232
CCS_G1760	antigens	0.542425	antigens	0.660595
CCS_G1761m	antigens	0.35155	antigens	0.397695
CCS_G1762m3	antigens	0.525238	antigens	0.395993
CCS_G1763	antigens	0.362801	antigens	0.455387
CCS_G1764	antigens	0.581554	antigens	0.508887
CCS_G1765	antigens	0.404155	antigens	0.427067
CCS_G1767	antigens	0.44007	antigens	0.470858
CCS_G1769	antigens	0.362801	antigens	0.455387
CCS_G1770	antigens	0.555524	antigens	0.491452
CCS_G1772m	antigens	0.555061	antigens	0.491042
CCS_G1773m	antigens	0.594822	antigens	0.484158
CCS_G1774	antigens	0.497495	antigens	0.727023
CCS_G1777m	antigens	0.701022	antigens	0.616936
CCS_G1778	antigens	0.7236	antigens	0.624962
CCS_G1782	antigens	0.547847	antigens	0.432866
CCS_G1783	antigens	0.512937	antigens	0.448844
CCS_G1784m	antigens	0.400387	antigens	0.485899
CCS_G1785m	antigens	0.278039	antigens	0.344172
CCS_G1786	antigens	0.416552	antigens	0.474529
CCS_G1787	antigens	0.408754	antigens	0.522236
CCS_G1788	antigens	0.64888	antigens	0.571045
CCS_G1791	antigens	0.445845	antigens	0.323187
CCS_G1792	antigens	0.486377	antigens	0.431984
CCS_G1795	antigens	0.598213	antigens	0.534147
CCS_G1799	antigens	0.343129	antigens	0.377244
CCS_G1800m	antigens	0.351448	antigens	0.428692
CCS_G1801	antigens	0.439243	antigens	0.439243
CCS_G1803	antigens	0.465229	antigens	0.348535
CCS_G1805	antigens	0.381671	antigens	0.514893
CCS_G1807	antigens	0.334798	antigens	0.436634
CCS_G1817	antigens	0.393416	antigens	0.444667
CCS_G1821m	antigens	0.429397	antigens	0.57089
CCS_G1822m	antigens	0.352668	antigens	0.403037
CCS_G1823	antigens	0.461392	antigens	0.458726
CCS_G1824m	antigens	0.54479	antigens	0.516124
CCS_G1825	antigens	0.437187	antigens	0.463329
CCS_G1826m3	antigens	0.343051	antigens	0.450751
CCS_G1827m	antigens	0.40488	antigens	0.463366
CCS_G1828m	antigens	0.605736	antigens	0.533077
CCS_G1829m3	antigens	0.486377	antigens	0.431984
CCS_G1831m	antigens	0.372807	antigens	0.415295
CCS_G1835	antigens	0.564494	antigens	0.470014
CCS_G1836	antigens	0.504946	antigens	0.444376
CCS_G1837m	antigens	0.362072	antigens	0.418842
CCS_G1839m	antigens	0.37501	antigens	0.44559
CCS_G1842	antigens	0.588407	antigens	0.522465
CCS_G1849m3	antigens	0.467286	antigens	0.447883
CCS_G1850	antigens	0.443741	antigens	0.476792
CCS_G1851	antigens	0.556718	antigens	0.454612
CCS_G1860	antigens	0.646433	antigens	0.56215
CCS_G1870	antigens	0.455147	antigens	0.489323
CCS_G1885	antigens	0.468186	antigens	0.468186
CCS_G1889	antigens	0.44008	antigens	0.470869
CCS_G1906	antigens	0.495866	antigens	0.671221
CCS_G1910m	antigens	0.590589	antigens	0.522473
CCS_G1924	antigens	0.341222	antigens	0.336171
CCS_G1925	antigens	0.59023	antigens	0.522155
CCS_G1932	antigens	0.347288	antigens	0.335476
CCS_G1934	antigens	0.484791	antigens	0.67117
CCS_G1938m4	antigens	0.415588	antigens	0.55938
CCS_G1939	antigens	0.44008	antigens	0.470869
CCS_G1940	antigens	0.40876	antigens	0.522244
CCS_G1941	antigens	0.598241	antigens	0.534172
CCS_G1942	antigens	0.313397	antigens	0.514889
CCS_G1943	antigens	0.34339	antigens	0.391161
CCS_G1944	antigens	0.335922	antigens	0.432096
CCS_G1945	antigens	0.470015	antigens	0.309523
CCS_G1946	antigens	0.421314	antigens	0.447857
CCS_G1948	antigens	0.363228	antigens	0.425024
CCS_G1957	antigens	0.337204	antigens	0.426455
CCS_G1958	antigens	0.389389	antigens	0.535444
CCS_G1965	antigens	0.50878	antigens	0.377655
CCS_G1966	antigens	0.352579	antigens	0.404268
CCS_G1967	antigens	0.447169	antigens	0.486121
CCS_G1968	antigens	0.424081	antigens	0.452407
CCS_G2051	antigens	0.531386	antigens	0.531386
CCS_G2054	antigens	0.287415	antigens	0.36232
CCS_G2057	antigens	0.440204	antigens	0.628039
CCS_G2059	antigens	0.588407	antigens	0.522465
CCS_G2075	antigens	0.262272	antigens	0.304484

## Sheet: Fig. 6c
Id epitope	Amino acid changes
ep001	0
ep002	1
ep003	0
ep004	1
ep005	1
ep006	0
ep007	0
ep008	0
ep009	0
ep010	0
ep011	0
ep012	0
ep013	0
ep014	0
ep015	0
ep016	0
ep017	0
ep018	0
ep019	1
ep020	1
ep021	0
ep022	1
ep023	0
ep024	0
ep025	0
ep026	0
ep027	0
ep028	0
ep029	0
ep030	1
ep031	8
ep032	2
ep033	0
ep034	13
ep035	2
ep036	0
ep037	0
ep038	0
ep039	0
ep040	0
ep041	0
ep042	0
ep043	0
ep044	0
ep045	1
ep046	1
ep047	0
ep048	0
ep049	0
ep050	0
ep051	0
ep052	0
ep053	0
ep054	0
ep055	0
ep056	1
ep057	0
ep058	0
ep059	0
ep060	0
ep061	0
ep062	0
ep063	0
ep064	0
ep065	0
ep066	0
ep067	0
ep068	0
ep069	0
ep070	0
ep071	1
ep072	0
ep073	0
ep074	0
ep075	0
ep076	0
ep077	0
ep078	0
ep079	0
ep080	0
ep081	0
ep082	0
ep083	1
ep084	0
ep085	0
ep086	0
ep087	0
ep088	0
ep089	0
ep090	0
ep091	0
ep092	30
ep093	2
ep094	0
ep095	0
ep096	0
ep097	1
ep098	0
ep099	0
ep100	0
ep101	0
ep102	0
ep103	0
ep104	0
ep105	0
ep106	0
ep107	0
ep108	0
ep109	2
ep110	1
ep111	3
ep112	0
ep113	0
ep114	0
ep115	1

## Sheet: Fig. 7a
IDs_short-read_sequences	SNPs_short-reads	IDs_complete_genomes	SNPs_complete_genomes	InDels_complete_genomes	Total_mutations_complete_genomes
G1439_G1778	4	CCS_G1439m-CCS_G1778	4	0	4
G1446_G1965	0	CCS_G1446-CCS_G1965	0	0	0
G1447_G1509	14	CCS_G1447-CCS_G1509m	17	7	24
G1461_G1585	1	CCS_G1461m-CCS_G1585	2	1	3
G1461_G1715	5	CCS_G1461m-CCS_G1715	7	1	8
G1507_G1791	1	CCS_G1507m3-CCS_G1791	1	0	1
G1507_G1803	4	CCS_G1507m3-CCS_G1803	6	0	6
G1513_G1910	0	CCS_G1513m-CCS_G1910m	1	0	1
G1517_G1525	0	CCS_G1517m-CCS_G1525m	0	0	0
G1517_G1635	4	CCS_G1517m-CCS_G1635m	4	3	7
G1518_G1849	12	CCS_G1518m-CCS_G1849m3	12	4	16
G1519_G1613	4	CCS_G1519-CCS_G1613	5	0	5
G1519_G1647	7	CCS_G1519-CCS_G1647m4	11	0	11
G1524_G1576	0	CCS_G1524-CCS_G1576m3	0	0	0
G1524_G1805	0	CCS_G1524-CCS_G1805	0	0	0
G1525_G1635	4	CCS_G1525m-CCS_G1635m	4	3	7
G1533_G1627	3	CCS_G1533m-CCS_G1627	5	0	5
G1537_G1786	1	CCS_G1537m-CCS_G1786	0	0	0
G1544_G1630	0	CCS_G1544-CCS_G1630m	0	0	0
G1544_G1701	13	CCS_G1544-CCS_G1701	19	5	24
G1568_G1826	18	CCS_G1568-CCS_G1826m3	21	9	30
G1571_G1603	2	CCS_G1571-CCS_G1603m	3	2	5
G1571_G1610	2	CCS_G1571-CCS_G1610m	3	2	5
G1571_G1732	9	CCS_G1571-CCS_G1732	10	8	18
G1571_G1823	1	CCS_G1571-CCS_G1823	16	1	17
G1576_G1805	0	CCS_G1576m3-CCS_G1805	0	0	0
G1585_G1715	4	CCS_G1585-CCS_G1715	5	2	7
G1603_G1610	0	CCS_G1603m-CCS_G1610m	0	0	0
G1603_G1732	9	CCS_G1603m-CCS_G1732	11	8	19
G1603_G1823	1	CCS_G1603m-CCS_G1823	15	1	16
G1604_G1704	0	CCS_G1604-CCS_G1704m	0	0	0
G1604_G1821	1	CCS_G1604-CCS_G1821m	2	0	2
G1610_G1732	9	CCS_G1610m-CCS_G1732	11	8	19
G1610_G1823	1	CCS_G1610m-CCS_G1823	15	1	16
G1613_G1647	7	CCS_G1613-CCS_G1647m4	10	0	10
G1615_G1967	0	CCS_G1615-CCS_G1967	2	0	2
G1630_G1701	13	CCS_G1630m-CCS_G1701	19	5	24
G1653_G1785	0	CCS_G1653-CCS_G1785m	0	0	0
G1661_G1693	3	CCS_G1661-CCS_G1693	3	2	5
G1676_G1792	7	CCS_G1676-CCS_G1792	12	3	15
G1676_G1829	4	CCS_G1676-CCS_G1829m3	13	2	15
G1704_G1821	1	CCS_G1704m-CCS_G1821m	2	0	2
G1724_G1770	0	CCS_G1724-CCS_G1770	0	0	0
G1732_G1823	8	CCS_G1732-CCS_G1823	24	7	31
G1747_G1761	2	CCS_G1747-CCS_G1761m	2	2	4
G1759_G2054	0	CCS_G1759-CCS_G2054	0	0	0
G1763_G1769	0	CCS_G1763-CCS_G1769	0	0	0
G1791_G1803	6	CCS_G1791-CCS_G1803	7	0	7
G1792_G1829	5	CCS_G1792-CCS_G1829m3	9	1	10
G1835_G1851	9	CCS_G1835-CCS_G1851	11	0	11
G1842_G2059	2	CCS_G1842-CCS_G2059	5	0	5
G1889_G1939	1	CCS_G1889-CCS_G1939	1	0	1

## Sheet: Fig. 7bc
Type of variant	Locus	Gene	Masking Filter
SNP	Rv0336	Rv0336	Discard
SNP	Rv0336	Rv0336	Discard
SNP	Rv0515	Rv0515	Discard
SNP	Rv0515	Rv0515	Discard
SNP	Rv1148c	Rv1148c	Discard
SNP	Rv1148c	Rv1148c	Discard
SNP	Rv2013	Rv2013	Discard
SNP	Rv2177c	Rv2177c	Discard
SNP	Rv2666	Rv2666	Discard
SNP	Rv0754	pe_pgrs11	Discard
SNP	Rv0833	pe_pgrs13	Discard
SNP	Rv0872c	pe_pgrs15	Discard
SNP	Rv1396c	pe_pgrs25	Discard
SNP	Rv1452c	pe_pgrs28	Discard
SNP	Rv1452c	pe_pgrs28	Discard
SNP	Rv1452c	pe_pgrs28	Discard
SNP	Rv1452c	pe_pgrs28	Discard
SNP	Rv1452c	pe_pgrs28	Discard
SNP	Rv1452c	pe_pgrs28	Discard
SNP	Rv1452c	pe_pgrs28	Discard
SNP	Rv1452c	pe_pgrs28	Discard
SNP	Rv1452c	pe_pgrs28	Discard
SNP	Rv1452c	pe_pgrs28	Discard
SNP	Rv1452c	pe_pgrs28	Discard
SNP	Rv1452c	pe_pgrs28	Discard
SNP	Rv1452c	pe_pgrs28	Discard
SNP	Rv3345c	pe_pgrs50	Discard
SNP	Rv3345c	pe_pgrs50	Discard
SNP	Rv3508	pe_pgrs54	Discard
SNP	Rv3508	pe_pgrs54	Discard
SNP	Rv3508	pe_pgrs54	Discard
SNP	Rv3812	pe_pgrs62	Discard
SNP	Rv3097c	pe_pgrs63	Discard
SNP	Rv3872	pe35	Discard
SNP	Rv1917c	ppe34	Discard
SNP	Rv1917c	ppe34	Discard
SNP	Rv2353c	ppe39	Discard
SNP	Rv3343c	ppe54	Discard
SNP	Rv3343c	ppe54	Discard
SNP	Rv3343c	ppe54	Discard
SNP	Rv3350c	ppe56	Discard
SNP	Rv3478	ppe60	Discard
SNP	IG1408_Rv1385-Rv1386	IG_Rv1385-Rv1386	Discard
SNP	IG1830_Rv1800-Rv1801	IG_Rv1800-Rv1801	Discard
SNP	IG2447_Rv2407-Rv2408	IG_Rv2407-Rv2408	Discard
SNP	IG2632_Rv2590-Rv2591	IG_Rv2590-Rv2591	Discard
SNP	IG847_Rv0831c-Rv0832	IG_Rv0831c-Rv0832	Discard
SNP	IG936_Rv0920c-Rv0921	IG_Rv0920c-Rv0921	Discard
SNP	IG2858_Rv2813-Rv2814c	IG_Rv2813-Rv2814c	Discard
SNP	Rv2512c	Rv2512c	Discard
SNP	Rv3894c	Rv3894c	Keep
SNP	Rv0867c	rpfA	Keep
SNP	IG3028_Rv2980-Rv2981c	IG_Rv2980-Rv2981c	Keep
SNP	Rv1319c	Rv1319c	Keep
SNP	IG2965_Rv2920c-Rv2921c	IG_Rv2920c-Rv2921c	Keep
SNP	IG2965_Rv2920c-Rv2921c	IG_Rv2920c-Rv2921c	Keep
SNP	IG2965_Rv2920c-Rv2921c	IG_Rv2920c-Rv2921c	Keep
indel	IG1_Rv0001-Rv0002	IG_Rv0001-Rv0002	Keep
indel	IG1_Rv0001-Rv0002	IG_Rv0001-Rv0002	Keep
indel	IG10_Rv0010c-Rv0011c	IG_Rv0010c-Rv0011c	Keep
indel	Rv0050	ponA1	Keep
indel	Rv0297	pe_pgrs5	Discard
indel	Rv0355c	ppe8	Discard
indel	Rv0589	mce2A	Keep
indel	Rv0606	Rv0606	Keep
indel	Rv0606	Rv0606	Keep
indel	Rv0671	lpqP	Keep
indel	IG877_Rv0861c-Rv0862c	IG_Rv0861c-Rv0862c	Keep
indel	Rv0923c	Rv0923c	Keep
indel	Rv0959	Rv0959	Keep
indel	Rv1087	pe_pgrs21	Discard
indel	Rv1295	thrC	Keep
indel	Rv1358	Rv1358	Keep
indel	Rv1395	Rv1395	Keep
indel	Rv1452c	pe_pgrs28	Discard
indel	Rv1452c	pe_pgrs28	Discard
indel	Rv1522c	mmpL12	Keep
indel	Rv1753c	ppe24	Discard
indel	Rv1753c	ppe24	Discard
indel	Rv1917c	ppe34	Discard
indel	Rv1917c	ppe34	Discard
indel	Rv1917c	ppe34	Discard
indel	Rv2112c	Rv2112c	Keep
indel	Rv2090	Rv2090	Keep
indel	Rv1917c	ppe34	Discard
indel	Rv2330c	lppP	Keep
indel	Rv2349c	plcC	Keep
indel	Rv2687c	Rv2687c	Keep
indel	Rv2689c	Rv2689c	Keep
indel	Rv2760c	Rv2760c	Keep
indel	IG2860_Rv2815c-Rv2816c	IG_Rv2815c-Rv2816c	Discard
indel	Rv2832c	ugpC	Keep
indel	IG2965_Rv2920c-Rv2921c	IG_Rv2920c-Rv2921c	Keep
indel	IG3041_Rv2993c-Rv2994	IG_Rv2993c-Rv2994	Keep
indel	Rv3380c	Rv3380c	Discard
indel	Rv3345c	pe_pgrs50	Discard
indel	Rv3512	pe_pgrs56	Discard
indel	Rv3508	pe_pgrs54	Discard
indel	Rv3512	pe_pgrs56	Discard
indel	Rv3512	pe_pgrs56	Discard
indel	Rv3590c	pe_pgrs58	Discard
indel	IG3927_Rv3862c-Rv3863	IG_Rv3862c-Rv3863	Keep
indel	IG1785_Rv1755c-Rv1756c	IG_Rv1755c-Rv1756c	Discard
indel	IG1650_Rv1622c-Rv1623c	IG_Rv1622c-Rv1623c	Keep
indel	IG3360_Rv3303c-Rv3304	IG_Rv3303c-Rv3304	Keep
indel	IG3460_Rv3401-Rv3402c	IG_Rv3401-Rv3402c	Keep

## Sheet: Fig. 8a
Masking filter	Reference genome	Position	WT	Alternative allele	Alelle Frequency
Conventional	MTB_anc	123915	C	Y	0.4808
Conventional	MTB_anc	154138	G	R	0.4015
Conventional	MTB_anc	205465	C	M	0.1485
Conventional	MTB_anc	501867	T	K	0.3611
Conventional	MTB_anc	631346	T	Y	0.32
Conventional	MTB_anc	631350	C	S	0.28
Conventional	MTB_anc	631359	A	R	0.36
Conventional	MTB_anc	631362	G	S	0.44
Conventional	MTB_anc	631392	G	R	0.2414
Conventional	MTB_anc	649357	C	Y	0.3361
Conventional	MTB_anc	795964	C	Y	0.3084
Conventional	MTB_anc	951647	C	S	0.4286
Conventional	MTB_anc	1130852	T	K	0.3333
Conventional	MTB_anc	1294322	T	Y	0.3543
Conventional	MTB_anc	1416222	A	R	0.2632
Conventional	MTB_anc	1416232	A	R	0.2685
Conventional	MTB_anc	1416234	A	M	0.2703
Conventional	MTB_anc	1480945	C	S	0.4545
Conventional	MTB_anc	1480948	C	Y	0.4573
Conventional	MTB_anc	1612606	T	Y	0.1129
Conventional	MTB_anc	1612621	C	M	0.184
Conventional	MTB_anc	1612624	T	K	0.2031
Conventional	MTB_anc	1612648	T	Y	0.2137
Conventional	MTB_anc	1644309	T	Y	0.3
Conventional	MTB_anc	1645098	C	Y	0.1143
Conventional	MTB_anc	2014474	G	R	0.2553
Conventional	MTB_anc	2501445	G	S	0.3041
Conventional	MTB_anc	2532017	G	S	0.3108
Conventional	MTB_anc	2572748	G	K	0.2075
Conventional	MTB_anc	2630158	C	S	0.1681
Conventional	MTB_anc	2630161	A	R	0.1776
Conventional	MTB_anc	2630173	C	S	0.1359
Conventional	MTB_anc	2630176	C	S	0.1226
Conventional	MTB_anc	2630182	G	R	0.1165
Conventional	MTB_anc	2630184	T	W	0.13
Conventional	MTB_anc	2630188	C	Y	0.1165
Conventional	MTB_anc	2630206	T	K	0.1078
Conventional	MTB_anc	2631556	C	S	0.3141
Conventional	MTB_anc	2631565	T	Y	0.3394
Conventional	MTB_anc	2631574	T	Y	0.3595
Conventional	MTB_anc	2631583	G	R	0.3602
Conventional	MTB_anc	2631599	G	R	0.3818
Conventional	MTB_anc	2631620	A	R	0.3713
Conventional	MTB_anc	2631962	T	K	0.1333
Conventional	MTB_anc	2631967	G	R	0.1241
Conventional	MTB_anc	2631968	A	R	0.1223
Conventional	MTB_anc	2631971	A	R	0.1295
Conventional	MTB_anc	2631977	G	S	0.1724
Conventional	MTB_anc	3065010	C	M	0.5429
Conventional	MTB_anc	3232759	G	R	0.4959
Conventional	MTB_anc	3239564	G	R	0.2679
Conventional	MTB_anc	3336634	A	R	0.5352
Conventional	MTB_anc	3336646	T	W	0.1571
Conventional	MTB_anc	3336705	A	W	0.1077
Conventional	MTB_anc	3691061	A	M	0.1628
Conventional	MTB_anc	3691063	G	R	0.1647
Conventional	MTB_anc	3820523	G	R	0.3495
Conventional	MTB_anc	3820545	A	R	0.2121
Conventional	MTB_anc	3965168	C	S	0.1111
Conventional	MTB_anc	841087	C	S	0.1053
Conventional	MTB_anc	841099	G	S	0.14
Conventional	MTB_anc	841105	C	Y	0.1569
Conventional	MTB_anc	841110	G	S	0.1683
Conventional	MTB_anc	841128	G	S	0.2155
Conventional	MTB_anc	841132	C	Y	0.2541
Conventional	MTB_anc	841141	G	R	0.313
Conventional	MTB_anc	841278	C	Y	0.3136
Conventional	MTB_anc	841320	C	Y	0.2349
Conventional	MTB_anc	841326	T	Y	0.2333
Conventional	MTB_anc	841353	G	R	0.1156
Conventional	MTB_anc	841356	A	R	0.1197
Conventional	MTB_anc	1416222	A	R	0.1796
Conventional	MTB_anc	1416232	A	R	0.1775
Conventional	MTB_anc	1416234	A	M	0.1786
Conventional	MTB_anc	1480945	C	S	0.432
Conventional	MTB_anc	1480948	C	Y	0.4471
Conventional	MTB_anc	1612621	C	M	0.1739
Conventional	MTB_anc	1612624	T	K	0.2209
Conventional	MTB_anc	1612648	T	Y	0.2133
Conventional	MTB_anc	1644309	T	Y	0.2121
Conventional	MTB_anc	1725005	C	Y	0.7483
Conventional	MTB_anc	2630158	C	S	0.119
Conventional	MTB_anc	2630161	A	R	0.1217
Conventional	MTB_anc	2631977	G	S	0.1008
Conventional	MTB_anc	3189580	C	Y	0.5705
Conventional	MTB_anc	3232703	G	R	0.2
Conventional	MTB_anc	3232759	G	R	0.4968
Conventional	MTB_anc	3232815	A	R	0.1765
Conventional	MTB_anc	3336587	T	W	0.1429
Conventional	MTB_anc	3336705	A	W	0.2537
Conventional	MTB_anc	3336764	A	W	0.1098
Conventional	MTB_anc	3691061	A	M	0.1976
Conventional	MTB_anc	3691063	G	R	0.1718
Conventional	MTB_anc	3820407	A	R	0.1608
Conventional	MTB_anc	3820505	C	S	0.4935
Conventional	MTB_anc	3820508	G	K	0.4768
Conventional	MTB_anc	3820545	A	R	0.3072
Conventional	MTB_anc	3841652	T	W	0.2454
Conventional	MTB_anc	3841654	T	K	0.2644
Conventional	MTB_anc	3841662	T	Y	0.2963
Conventional	MTB_anc	3841663	C	Y	0.2994
Conventional	MTB_anc	4053383	A	M	0.8947
Conventional	MTB_anc	1416222	A	R	0.2099
Conventional	MTB_anc	1416232	A	R	0.2099
Conventional	MTB_anc	1416234	A	M	0.2073
Conventional	MTB_anc	1612621	C	M	0.1515
Conventional	MTB_anc	1612624	T	K	0.1493
Conventional	MTB_anc	1612648	T	Y	0.2969
Conventional	MTB_anc	1644362	C	Y	0.2273
Conventional	MTB_anc	2074509	C	S	0.7059
Conventional	MTB_anc	2074565	C	S	0.8039
Conventional	MTB_anc	2074570	G	S	0.1698
Conventional	MTB_anc	2133475	A	R	0.2667
Conventional	MTB_anc	2266487	G	S	0.3622
Conventional	MTB_anc	2266508	A	W	0.3559
Conventional	MTB_anc	2266517	T	Y	0.3675
Conventional	MTB_anc	2266550	G	K	0.4087
Conventional	MTB_anc	2266553	C	S	0.4018
Conventional	MTB_anc	2266583	C	S	0.4286
Conventional	MTB_anc	2266598	G	S	0.4312
Conventional	MTB_anc	2266604	C	S	0.4455
Conventional	MTB_anc	2266624	G	K	0.4118
Conventional	MTB_anc	2626108	G	S	0.8594
Conventional	MTB_anc	3663889	C	M	0.2973
Conventional	MTB_anc	3820407	A	R	0.1452
Conventional	MTB_anc	3820446	G	S	0.2037
Conventional	MTB_anc	3820449	T	K	0.2075
Conventional	MTB_anc	3820545	A	R	0.3231
Conventional	MTB_anc	3820562	G	S	0.1452
Conventional	MTB_anc	3820565	T	K	0.1639
Conventional	MTB_anc	4120926	A	R	0.2154
Conventional	MTB_anc	4120983	G	R	0.4286
Conventional	MTB_anc	24716	A	R	0.2353
Conventional	MTB_anc	569897	C	Y	0.4583
Conventional	MTB_anc	1416222	A	R	0.2078
Conventional	MTB_anc	1416232	A	R	0.207
Conventional	MTB_anc	1416234	A	M	0.2078
Conventional	MTB_anc	1443428	G	R	0.4435
Conventional	MTB_anc	1480945	C	S	0.3765
Conventional	MTB_anc	1480948	C	Y	0.381
Conventional	MTB_anc	1480972	T	Y	0.5894
Conventional	MTB_anc	1612595	C	S	0.1117
Conventional	MTB_anc	1612600	G	S	0.1087
Conventional	MTB_anc	1612603	G	K	0.1141
Conventional	MTB_anc	1612606	T	Y	0.1316
Conventional	MTB_anc	1612621	C	M	0.1935
Conventional	MTB_anc	1612624	T	K	0.2011
Conventional	MTB_anc	1612648	T	Y	0.2234
Conventional	MTB_anc	1644362	C	Y	0.2892
Conventional	MTB_anc	2133475	A	R	0.1887
Conventional	MTB_anc	2266487	G	S	0.3534
Conventional	MTB_anc	2266508	A	W	0.3438
Conventional	MTB_anc	2266517	T	Y	0.3428
Conventional	MTB_anc	2266550	G	K	0.3758
Conventional	MTB_anc	2266553	C	S	0.3746
Conventional	MTB_anc	2266583	C	S	0.3785
Conventional	MTB_anc	2266598	G	S	0.378
Conventional	MTB_anc	2266604	C	S	0.3594
Conventional	MTB_anc	2266624	G	K	0.3604
Conventional	MTB_anc	2372550	G	S	0.267
Conventional	MTB_anc	2401825	T	Y	0.467
Conventional	MTB_anc	2630158	C	S	0.1472
Conventional	MTB_anc	2630161	A	R	0.1414
Conventional	MTB_anc	2630173	C	S	0.1111
Conventional	MTB_anc	2630176	C	S	0.1036
Conventional	MTB_anc	2630182	G	R	0.1047
Conventional	MTB_anc	2630184	T	W	0.1053
Conventional	MTB_anc	2630188	C	Y	0.1042
Conventional	MTB_anc	2631556	C	S	0.2833
Conventional	MTB_anc	2631565	T	Y	0.2887
Conventional	MTB_anc	2631574	T	Y	0.2963
Conventional	MTB_anc	2631583	G	R	0.316
Conventional	MTB_anc	2631599	G	R	0.3267
Conventional	MTB_anc	2631620	A	R	0.308
Conventional	MTB_anc	2631962	T	K	0.1235
Conventional	MTB_anc	2631967	G	R	0.1124
Conventional	MTB_anc	2631968	A	R	0.1207
Conventional	MTB_anc	2631971	A	R	0.1193
Conventional	MTB_anc	2631977	G	S	0.1648
Conventional	MTB_anc	2866569	C	M	0.1279
Conventional	MTB_anc	2866578	C	M	0.1261
Conventional	MTB_anc	2866580	A	R	0.1207
Conventional	MTB_anc	2866607	G	R	0.139
Conventional	MTB_anc	2866647	G	R	0.1408
Conventional	MTB_anc	2866671	G	R	0.1225
Conventional	MTB_anc	2866677	A	M	0.1194
Conventional	MTB_anc	2866863	C	S	0.3447
Conventional	MTB_anc	2866876	A	R	0.356
Conventional	MTB_anc	2866880	C	Y	0.3566
Conventional	MTB_anc	2866882	G	R	0.371
Conventional	MTB_anc	2867078	A	M	0.5076
Conventional	MTB_anc	2867207	C	S	0.371
Conventional	MTB_anc	2867230	G	R	0.2595
Conventional	MTB_anc	2867231	C	Y	0.2514
Conventional	MTB_anc	2867236	A	R	0.2541
Conventional	MTB_anc	2867240	C	Y	0.2527
Conventional	MTB_anc	2867245	A	M	0.257
Conventional	MTB_anc	2867251	C	S	0.25
Conventional	MTB_anc	2867254	A	R	0.2527
Conventional	MTB_anc	2867263	G	R	0.2404
Conventional	MTB_anc	2867298	C	M	0.2035
Conventional	MTB_anc	2996034	G	R	0.3228
Conventional	MTB_anc	2996136	G	R	0.2703
Conventional	MTB_anc	3232703	G	R	0.4096
Conventional	MTB_anc	3232759	G	R	0.6167
Conventional	MTB_anc	3336646	T	W	0.7863
Conventional	MTB_anc	3336705	A	W	0.3028
Conventional	MTB_anc	3663889	C	M	0.2418
Conventional	MTB_anc	3691061	A	M	0.1141
Conventional	MTB_anc	3691063	G	R	0.1027
Conventional	MTB_anc	3841652	T	W	0.2418
Conventional	MTB_anc	3841654	T	K	0.25
Conventional	MTB_anc	3841662	T	Y	0.2917
Conventional	MTB_anc	3841663	C	Y	0.2833
Conventional	MTB_anc	3842015	A	R	0.496
Conventional	MTB_anc	4120926	A	R	0.2511
Conventional	MTB_anc	4120983	G	R	0.4026
Conventional	MTB_anc	4359135	T	Y	0.3556
Conventional	MTB_anc	1612595	C	S	0.1029
Conventional	MTB_anc	1612603	G	K	0.1143
Conventional	MTB_anc	1612606	T	Y	0.1268
Conventional	MTB_anc	1612621	C	M	0.2083
Conventional	MTB_anc	1612624	T	K	0.2368
Conventional	MTB_anc	1612648	T	Y	0.1757
Conventional	MTB_anc	1644362	C	Y	0.2105
Conventional	MTB_anc	2074509	C	S	0.7021
Conventional	MTB_anc	2074565	C	S	0.8421
Conventional	MTB_anc	2133475	A	R	0.2542
Conventional	MTB_anc	2266487	G	S	0.4569
Conventional	MTB_anc	2266508	A	W	0.4364
Conventional	MTB_anc	2266517	T	Y	0.4545
Conventional	MTB_anc	2266550	G	K	0.4865
Conventional	MTB_anc	2266553	C	S	0.4766
Conventional	MTB_anc	2266583	C	S	0.4771
Conventional	MTB_anc	2266598	G	S	0.469
Conventional	MTB_anc	2266604	C	S	0.4636
Conventional	MTB_anc	2266624	G	K	0.4404
Conventional	MTB_anc	2300546	T	W	0.5294
Conventional	MTB_anc	2300666	G	R	0.1129
Conventional	MTB_anc	2372550	G	S	0.34
Conventional	MTB_anc	2704886	G	R	0.1452
Conventional	MTB_anc	4120926	A	R	0.2593
Conventional	MTB_anc	4120983	G	R	0.371
Conventional	MTB_anc	24716	A	R	0.4706
Conventional	MTB_anc	270997	G	S	0.1235
Conventional	MTB_anc	569897	C	Y	0.4714
Conventional	MTB_anc	667753	C	Y	0.1628
Conventional	MTB_anc	1416222	A	R	0.1754
Conventional	MTB_anc	1416232	A	R	0.1639
Conventional	MTB_anc	1416234	A	M	0.1653
Conventional	MTB_anc	1443428	G	R	0.4068
Conventional	MTB_anc	1459085	T	Y	0.5122
Conventional	MTB_anc	1480945	C	S	0.31
Conventional	MTB_anc	1480948	C	Y	0.3021
Conventional	MTB_anc	1480972	T	Y	0.6275
Conventional	MTB_anc	1612621	C	M	0.1462
Conventional	MTB_anc	1612624	T	K	0.1797
Conventional	MTB_anc	1612648	T	Y	0.2295
Conventional	MTB_anc	1644362	C	Y	0.1977
Conventional	MTB_anc	2121900	C	S	0.1011
Conventional	MTB_anc	2133475	A	R	0.1842
Conventional	MTB_anc	2266487	G	S	0.4095
Conventional	MTB_anc	2266508	A	W	0.3684
Conventional	MTB_anc	2266517	T	Y	0.3698
Conventional	MTB_anc	2266550	G	K	0.3579
Conventional	MTB_anc	2266553	C	S	0.3607
Conventional	MTB_anc	2266583	C	S	0.3611
Conventional	MTB_anc	2266598	G	S	0.3352
Conventional	MTB_anc	2266604	C	S	0.3491
Conventional	MTB_anc	2266624	G	K	0.3372
Conventional	MTB_anc	2372550	G	S	0.3131
Conventional	MTB_anc	2401825	T	Y	0.4836
Conventional	MTB_anc	2532017	G	S	0.25
Conventional	MTB_anc	2630158	C	S	0.1238
Conventional	MTB_anc	2630161	A	R	0.125
Conventional	MTB_anc	2631556	C	S	0.3101
Conventional	MTB_anc	2631565	T	Y	0.3116
Conventional	MTB_anc	2631574	T	Y	0.3158
Conventional	MTB_anc	2631583	G	R	0.3094
Conventional	MTB_anc	2631599	G	R	0.3214
Conventional	MTB_anc	2631620	A	R	0.331
Conventional	MTB_anc	2631962	T	K	0.1207
Conventional	MTB_anc	2631967	G	R	0.1228
Conventional	MTB_anc	2631968	A	R	0.1217
Conventional	MTB_anc	2631971	A	R	0.1228
Conventional	MTB_anc	2631977	G	S	0.1391
Conventional	MTB_anc	2704886	G	R	0.1237
Conventional	MTB_anc	2749243	T	W	0.119
Conventional	MTB_anc	2866569	C	M	0.1513
Conventional	MTB_anc	2866578	C	M	0.1375
Conventional	MTB_anc	2866580	A	R	0.1341
Conventional	MTB_anc	2866607	G	R	0.1553
Conventional	MTB_anc	2866647	G	R	0.1513
Conventional	MTB_anc	2866671	G	R	0.1258
Conventional	MTB_anc	2866677	A	M	0.1111
Conventional	MTB_anc	2866863	C	S	0.3072
Conventional	MTB_anc	2866876	A	R	0.3129
Conventional	MTB_anc	2866880	C	Y	0.3038
Conventional	MTB_anc	2866882	G	R	0.323
Conventional	MTB_anc	2867207	C	S	0.3724
Conventional	MTB_anc	2867230	G	R	0.2523
Conventional	MTB_anc	2867231	C	Y	0.2523
Conventional	MTB_anc	2867236	A	R	0.2636
Conventional	MTB_anc	2867240	C	Y	0.2719
Conventional	MTB_anc	2867245	A	M	0.2696
Conventional	MTB_anc	2867251	C	S	0.2437
Conventional	MTB_anc	2867254	A	R	0.2411
Conventional	MTB_anc	2867263	G	R	0.2456
Conventional	MTB_anc	2867298	C	M	0.1429
Conventional	MTB_anc	2996034	G	R	0.3193
Conventional	MTB_anc	2996136	G	R	0.2667
Conventional	MTB_anc	3168593	G	S	0.5
Conventional	MTB_anc	3232703	G	R	0.4194
Conventional	MTB_anc	3232759	G	R	0.6327
Conventional	MTB_anc	3232815	A	R	0.1625
Conventional	MTB_anc	3336646	T	W	0.8533
Conventional	MTB_anc	3336705	A	W	0.2656
Conventional	MTB_anc	3663889	C	M	0.1905
Conventional	MTB_anc	3691061	A	M	0.2381
Conventional	MTB_anc	3691063	G	R	0.2222
Conventional	MTB_anc	3820464	G	R	0.1774
Conventional	MTB_anc	3924907	G	R	0.5213
Conventional	MTB_anc	4120926	A	R	0.3058
Conventional	MTB_anc	4120983	G	R	0.3016
Conventional	MTB_anc	4359135	T	Y	0.4583
Conventional	MTB_anc	24716	A	R	0.4211
Conventional	MTB_anc	569897	C	Y	0.32
Conventional	MTB_anc	1121155	T	Y	0.3889
Conventional	MTB_anc	1121159	C	M	0.3571
Conventional	MTB_anc	1443428	G	R	0.3651
Conventional	MTB_anc	1480945	C	S	0.4531
Conventional	MTB_anc	1480948	C	Y	0.4567
Conventional	MTB_anc	1480972	T	Y	0.4891
Conventional	MTB_anc	1612606	T	Y	0.1078
Conventional	MTB_anc	1612621	C	M	0.2037
Conventional	MTB_anc	1612624	T	K	0.2385
Conventional	MTB_anc	1612648	T	Y	0.1845
Conventional	MTB_anc	1644362	C	Y	0.3286
Conventional	MTB_anc	2133475	A	R	0.1714
Conventional	MTB_anc	2266487	G	S	0.3763
Conventional	MTB_anc	2266508	A	W	0.3488
Conventional	MTB_anc	2266517	T	Y	0.3429
Conventional	MTB_anc	2266550	G	K	0.3614
Conventional	MTB_anc	2266553	C	S	0.3593
Conventional	MTB_anc	2266583	C	S	0.3522
Conventional	MTB_anc	2266598	G	S	0.3503
Conventional	MTB_anc	2266604	C	S	0.3487
Conventional	MTB_anc	2266624	G	K	0.3522
Conventional	MTB_anc	2372550	G	S	0.2637
Conventional	MTB_anc	2401825	T	Y	0.4889
Conventional	MTB_anc	2532017	G	S	0.22
Conventional	MTB_anc	2630158	C	S	0.1724
Conventional	MTB_anc	2630161	A	R	0.1744
Conventional	MTB_anc	2630173	C	S	0.122
Conventional	MTB_anc	2630176	C	S	0.119
Conventional	MTB_anc	2630182	G	R	0.1125
Conventional	MTB_anc	2630184	T	W	0.1282
Conventional	MTB_anc	2630188	C	Y	0.1154
Conventional	MTB_anc	2631556	C	S	0.2476
Conventional	MTB_anc	2631565	T	Y	0.2547
Conventional	MTB_anc	2631574	T	Y	0.2788
Conventional	MTB_anc	2631583	G	R	0.2762
Conventional	MTB_anc	2631599	G	R	0.2857
Conventional	MTB_anc	2631620	A	R	0.271
Conventional	MTB_anc	2704886	G	R	0.1471
Conventional	MTB_anc	2866551	C	S	0.1707
Conventional	MTB_anc	2866569	C	M	0.2195
Conventional	MTB_anc	2866578	C	M	0.2578
Conventional	MTB_anc	2866580	A	R	0.2481
Conventional	MTB_anc	2866607	G	R	0.2615
Conventional	MTB_anc	2866647	G	R	0.252
Conventional	MTB_anc	2866671	G	R	0.2339
Conventional	MTB_anc	2866677	A	M	0.2177
Conventional	MTB_anc	2866863	C	S	0.4037
Conventional	MTB_anc	2866876	A	R	0.4277
Conventional	MTB_anc	2866880	C	Y	0.4403
Conventional	MTB_anc	2866882	G	R	0.4472
Conventional	MTB_anc	2867207	C	S	0.2903
Conventional	MTB_anc	2867230	G	R	0.1237
Conventional	MTB_anc	2867231	C	Y	0.1327
Conventional	MTB_anc	2867236	A	R	0.134
Conventional	MTB_anc	2867240	C	Y	0.1313
Conventional	MTB_anc	2867245	A	M	0.1429
Conventional	MTB_anc	2867251	C	S	0.14
Conventional	MTB_anc	2867254	A	R	0.1226
Conventional	MTB_anc	2867263	G	R	0.1238
Conventional	MTB_anc	2996034	G	R	0.2264
Conventional	MTB_anc	2996136	G	R	0.2636
Conventional	MTB_anc	3232759	G	R	0.3158
Conventional	MTB_anc	3232815	A	R	0.3462
Conventional	MTB_anc	3336646	T	W	0.7727
Conventional	MTB_anc	3336705	A	W	0.2075
Conventional	MTB_anc	3691061	A	M	0.1818
Conventional	MTB_anc	3691063	G	R	0.1754
Conventional	MTB_anc	3841652	T	W	0.25
Conventional	MTB_anc	3841654	T	K	0.2549
Conventional	MTB_anc	3841662	T	Y	0.2937
Conventional	MTB_anc	3841663	C	Y	0.2789
Conventional	MTB_anc	4120983	G	R	0.4565
Conventional	MTB_anc	4359135	T	Y	0.5417
Conventional	MTB_anc	1416222	A	R	0.186
Conventional	MTB_anc	1416232	A	R	0.1938
Conventional	MTB_anc	1416234	A	M	0.194
Conventional	MTB_anc	1441533	C	S	0.4074
Conventional	MTB_anc	1612621	C	M	0.1513
Conventional	MTB_anc	1612624	T	K	0.1623
Conventional	MTB_anc	1612648	T	Y	0.16
Conventional	MTB_anc	1644362	C	Y	0.3293
Conventional	MTB_anc	2074509	C	S	0.6914
Conventional	MTB_anc	2074565	C	S	0.8111
Conventional	MTB_anc	2074570	G	S	0.1556
Conventional	MTB_anc	2133475	A	R	0.2018
Conventional	MTB_anc	2266487	G	S	0.4208
Conventional	MTB_anc	2266508	A	W	0.4327
Conventional	MTB_anc	2266517	T	Y	0.4489
Conventional	MTB_anc	2266550	G	K	0.4859
Conventional	MTB_anc	2266553	C	S	0.5
Conventional	MTB_anc	2266583	C	S	0.4943
Conventional	MTB_anc	2266598	G	S	0.4743
Conventional	MTB_anc	2266604	C	S	0.4884
Conventional	MTB_anc	2266624	G	K	0.4505
Conventional	MTB_anc	2372550	G	S	0.3504
Conventional	MTB_anc	2704886	G	R	0.1322
Conventional	MTB_anc	3232739	G	S	0.3712
Conventional	MTB_anc	3232795	G	S	0.3438
Conventional	MTB_anc	3232840	C	S	0.8806
Conventional	MTB_anc	3239564	G	R	0.2923
Conventional	MTB_anc	3663889	C	M	0.2075
Conventional	MTB_anc	3820407	A	R	0.1845
Conventional	MTB_anc	3820545	A	R	0.3237
Conventional	MTB_anc	4120983	G	R	0.5714
Conventional	MTB_anc	24716	A	R	0.381
Conventional	MTB_anc	569897	C	Y	0.5538
Conventional	MTB_anc	1416222	A	R	0.12
Conventional	MTB_anc	1416232	A	R	0.1184
Conventional	MTB_anc	1416234	A	M	0.12
Conventional	MTB_anc	1443428	G	R	0.4015
Conventional	MTB_anc	1480945	C	S	0.5159
Conventional	MTB_anc	1480948	C	Y	0.5122
Conventional	MTB_anc	1480972	T	Y	0.4926
Conventional	MTB_anc	1612621	C	M	0.1455
Conventional	MTB_anc	1612624	T	K	0.1429
Conventional	MTB_anc	1612648	T	Y	0.2222
Conventional	MTB_anc	1644362	C	Y	0.2632
Conventional	MTB_anc	2133475	A	R	0.1505
Conventional	MTB_anc	2238104	T	Y	0.8906
Conventional	MTB_anc	2266487	G	S	0.3407
Conventional	MTB_anc	2266508	A	W	0.345
Conventional	MTB_anc	2266517	T	Y	0.3605
Conventional	MTB_anc	2266550	G	K	0.4088
Conventional	MTB_anc	2266553	C	S	0.4157
Conventional	MTB_anc	2266583	C	S	0.4201
Conventional	MTB_anc	2266598	G	S	0.435
Conventional	MTB_anc	2266604	C	S	0.4368
Conventional	MTB_anc	2266624	G	K	0.4261
Conventional	MTB_anc	2372550	G	S	0.287
Conventional	MTB_anc	2401825	T	Y	0.4587
Conventional	MTB_anc	2532017	G	S	0.2
Conventional	MTB_anc	2630158	C	S	0.1429
Conventional	MTB_anc	2630161	A	R	0.14
Conventional	MTB_anc	2631556	C	S	0.2639
Conventional	MTB_anc	2631565	T	Y	0.2903
Conventional	MTB_anc	2631574	T	Y	0.2658
Conventional	MTB_anc	2631583	G	R	0.2857
Conventional	MTB_anc	2631599	G	R	0.2625
Conventional	MTB_anc	2631620	A	R	0.2759
Conventional	MTB_anc	2631977	G	S	0.1416
Conventional	MTB_anc	2704886	G	R	0.1273
Conventional	MTB_anc	2866569	C	M	0.1429
Conventional	MTB_anc	2866578	C	M	0.1538
Conventional	MTB_anc	2866580	A	R	0.1597
Conventional	MTB_anc	2866607	G	R	0.1654
Conventional	MTB_anc	2866647	G	R	0.1783
Conventional	MTB_anc	2866671	G	R	0.1562
Conventional	MTB_anc	2866677	A	M	0.1439
Conventional	MTB_anc	2866863	C	S	0.3964
Conventional	MTB_anc	2866876	A	R	0.3867
Conventional	MTB_anc	2866880	C	Y	0.3855
Conventional	MTB_anc	2866882	G	R	0.3901
Conventional	MTB_anc	2867207	C	S	0.3798
Conventional	MTB_anc	2867230	G	R	0.1942
Conventional	MTB_anc	2867231	C	Y	0.2079
Conventional	MTB_anc	2867236	A	R	0.1782
Conventional	MTB_anc	2867240	C	Y	0.2039
Conventional	MTB_anc	2867245	A	M	0.2115
Conventional	MTB_anc	2867251	C	S	0.21
Conventional	MTB_anc	2867254	A	R	0.1923
Conventional	MTB_anc	2867263	G	R	0.1835
Conventional	MTB_anc	2867298	C	M	0.1682
Conventional	MTB_anc	2996034	G	R	0.3
Conventional	MTB_anc	2996085	G	R	0.1161
Conventional	MTB_anc	2996136	G	R	0.2114
Conventional	MTB_anc	3112517	G	K	0.129
Conventional	MTB_anc	3239591	T	W	0.6095
Conventional	MTB_anc	3239643	A	R	0.2596
Conventional	MTB_anc	3239670	T	W	0.2294
Conventional	MTB_anc	3336587	T	W	0.2198
Conventional	MTB_anc	3663889	C	M	0.1778
Conventional	MTB_anc	3841652	T	W	0.2277
Conventional	MTB_anc	3841654	T	K	0.2404
Conventional	MTB_anc	3841662	T	Y	0.2986
Conventional	MTB_anc	3841663	C	Y	0.2644
Conventional	MTB_anc	4120926	A	R	0.2308
Conventional	MTB_anc	4120983	G	R	0.4067
Conventional	MTB_anc	4359135	T	Y	0.5238
Conventional	MTB_anc	24716	A	R	0.5
Conventional	MTB_anc	332942	A	M	0.1084
Conventional	MTB_anc	566285	T	Y	0.1327
Conventional	MTB_anc	631362	G	S	0.3529
Conventional	MTB_anc	1416222	A	R	0.1685
Conventional	MTB_anc	1416232	A	R	0.1667
Conventional	MTB_anc	1416234	A	M	0.1648
Conventional	MTB_anc	1443428	G	R	0.4526
Conventional	MTB_anc	1480219	C	Y	0.1008
Conventional	MTB_anc	1480231	G	S	0.1061
Conventional	MTB_anc	1480233	A	M	0.1094
Conventional	MTB_anc	1480242	A	R	0.1129
Conventional	MTB_anc	1480243	T	W	0.1129
Conventional	MTB_anc	1480945	C	S	0.4082
Conventional	MTB_anc	1480948	C	Y	0.4079
Conventional	MTB_anc	1480972	T	Y	0.5679
Conventional	MTB_anc	1612621	C	M	0.1308
Conventional	MTB_anc	1612624	T	K	0.1628
Conventional	MTB_anc	1612648	T	Y	0.1935
Conventional	MTB_anc	2133475	A	R	0.1111
Conventional	MTB_anc	2266487	G	S	0.4231
Conventional	MTB_anc	2266508	A	W	0.3895
Conventional	MTB_anc	2266517	T	Y	0.3876
Conventional	MTB_anc	2266550	G	K	0.4128
Conventional	MTB_anc	2266553	C	S	0.4226
Conventional	MTB_anc	2266583	C	S	0.4242
Conventional	MTB_anc	2266598	G	S	0.4182
Conventional	MTB_anc	2266604	C	S	0.4268
Conventional	MTB_anc	2266624	G	K	0.3851
Conventional	MTB_anc	2338457	G	R	0.4805
Conventional	MTB_anc	2338677	T	Y	0.4417
Conventional	MTB_anc	2338679	C	Y	0.439
Conventional	MTB_anc	2338692	C	S	0.4724
Conventional	MTB_anc	2338701	C	Y	0.4758
Conventional	MTB_anc	2338702	A	R	0.4758
Conventional	MTB_anc	2338704	C	S	0.4841
Conventional	MTB_anc	2338707	C	Y	0.4683
Conventional	MTB_anc	2338716	G	S	0.5379
Conventional	MTB_anc	2338720	T	Y	0.5489
Conventional	MTB_anc	2338768	G	K	0.5278
Conventional	MTB_anc	2338773	G	R	0.5211
Conventional	MTB_anc	2338810	T	Y	0.5205
Conventional	MTB_anc	2338811	A	R	0.5338
Conventional	MTB_anc	2338866	G	K	0.425
Conventional	MTB_anc	2338912	C	M	0.4371
Conventional	MTB_anc	2338961	G	R	0.5269
Conventional	MTB_anc	2338990	C	S	0.4485
Conventional	MTB_anc	2338994	A	R	0.4512
Conventional	MTB_anc	2401825	T	Y	0.5245
Conventional	MTB_anc	2532017	G	S	0.3333
Conventional	MTB_anc	2631556	C	S	0.2446
Conventional	MTB_anc	2631565	T	Y	0.2766
Conventional	MTB_anc	2631574	T	Y	0.2397
Conventional	MTB_anc	2631583	G	R	0.2583
Conventional	MTB_anc	2631599	G	R	0.2692
Conventional	MTB_anc	2631620	A	R	0.2529
Conventional	MTB_anc	2631968	A	R	0.1058
Conventional	MTB_anc	2704886	G	R	0.1884
Conventional	MTB_anc	2866551	C	S	0.1053
Conventional	MTB_anc	2866569	C	M	0.1565
Conventional	MTB_anc	2866578	C	M	0.189
Conventional	MTB_anc	2866580	A	R	0.1811
Conventional	MTB_anc	2866607	G	R	0.2063
Conventional	MTB_anc	2866647	G	R	0.2137
Conventional	MTB_anc	2866671	G	R	0.197
Conventional	MTB_anc	2866677	A	M	0.2121
Conventional	MTB_anc	2866863	C	S	0.3452
Conventional	MTB_anc	2866876	A	R	0.3591
Conventional	MTB_anc	2866880	C	Y	0.3693
Conventional	MTB_anc	2866882	G	R	0.369
Conventional	MTB_anc	2867097	C	Y	0.4802
Conventional	MTB_anc	2867207	C	S	0.3462
Conventional	MTB_anc	2867230	G	R	0.2222
Conventional	MTB_anc	2867231	C	Y	0.2222
Conventional	MTB_anc	2867236	A	R	0.225
Conventional	MTB_anc	2867240	C	Y	0.2358
Conventional	MTB_anc	2867245	A	M	0.2377
Conventional	MTB_anc	2867251	C	S	0.2188
Conventional	MTB_anc	2867254	A	R	0.2214
Conventional	MTB_anc	2867263	G	R	0.2154
Conventional	MTB_anc	2867298	C	M	0.1938
Conventional	MTB_anc	2867347	A	R	0.1172
Conventional	MTB_anc	3239564	G	R	0.3519
Conventional	MTB_anc	3343407	C	Y	0.5625
Conventional	MTB_anc	3691061	A	M	0.1026
Conventional	MTB_anc	3820407	A	R	0.3741
Conventional	MTB_anc	3820429	G	R	0.1768
Conventional	MTB_anc	3820446	G	S	0.321
Conventional	MTB_anc	3820449	T	K	0.3544
Conventional	MTB_anc	3820486	G	R	0.2787
Conventional	MTB_anc	3820545	A	R	0.2663
Conventional	MTB_anc	3820562	G	S	0.1768
Conventional	MTB_anc	3820565	T	K	0.175
Conventional	MTB_anc	3841652	T	W	0.3429
Conventional	MTB_anc	3841654	T	K	0.3472
Conventional	MTB_anc	3841662	T	Y	0.4183
Conventional	MTB_anc	3841663	C	Y	0.3922
Conventional	MTB_anc	4120926	A	R	0.2903
Conventional	MTB_anc	4120983	G	R	0.3942
Conventional	MTB_anc	4359135	T	Y	0.45
Conventional	MTB_anc	1480945	C	S	0.456
Conventional	MTB_anc	1480948	C	Y	0.4358
Conventional	MTB_anc	1480972	T	Y	0.5532
Conventional	MTB_anc	1612621	C	M	0.1609
Conventional	MTB_anc	1612624	T	K	0.1813
Conventional	MTB_anc	1612648	T	Y	0.2577
Conventional	MTB_anc	1644362	C	Y	0.1942
Conventional	MTB_anc	2074509	C	S	0.6837
Conventional	MTB_anc	2074514	G	R	0.3226
Conventional	MTB_anc	2074565	C	S	0.7982
Conventional	MTB_anc	2074570	G	S	0.1802
Conventional	MTB_anc	2115629	C	Y	0.644
Conventional	MTB_anc	2133475	A	R	0.1235
Conventional	MTB_anc	2266487	G	S	0.3156
Conventional	MTB_anc	2266508	A	W	0.3145
Conventional	MTB_anc	2266517	T	Y	0.3108
Conventional	MTB_anc	2266550	G	K	0.3306
Conventional	MTB_anc	2266553	C	S	0.3374
Conventional	MTB_anc	2266583	C	S	0.355
Conventional	MTB_anc	2266598	G	S	0.3389
Conventional	MTB_anc	2266604	C	S	0.3333
Conventional	MTB_anc	2266624	G	K	0.3125
Conventional	MTB_anc	2372550	G	S	0.2938
Conventional	MTB_anc	2631556	C	S	0.2588
Conventional	MTB_anc	2631565	T	Y	0.2825
Conventional	MTB_anc	2631574	T	Y	0.2976
Conventional	MTB_anc	2631583	G	R	0.2967
Conventional	MTB_anc	2631599	G	R	0.2979
Conventional	MTB_anc	2631620	A	R	0.2902
Conventional	MTB_anc	2704886	G	R	0.1056
Conventional	MTB_anc	3239564	G	R	0.3443
Conventional	MTB_anc	3663889	C	M	0.2113
Conventional	MTB_anc	3820407	A	R	0.2667
Conventional	MTB_anc	3820446	G	S	0.1235
Conventional	MTB_anc	3820449	T	K	0.1361
Conventional	MTB_anc	3820545	A	R	0.3263
Conventional	MTB_anc	3841652	T	W	0.2299
Conventional	MTB_anc	3841654	T	K	0.2707
Conventional	MTB_anc	3841663	C	Y	0.3161
Conventional	MTB_anc	3841739	G	R	0.3158
Conventional	MTB_anc	3841759	G	R	0.2654
Conventional	MTB_anc	3841777	G	R	0.2182
Conventional	MTB_anc	3841808	T	Y	0.2102
Conventional	MTB_anc	3841816	T	Y	0.2356
Conventional	MTB_anc	3841971	T	K	0.3333
Conventional	MTB_anc	4120926	A	R	0.2349
Conventional	MTB_anc	4120983	G	R	0.4188
Conventional	MTB_anc	1480219	C	Y	0.1154
Conventional	MTB_anc	1480231	G	S	0.1081
Conventional	MTB_anc	1480233	A	M	0.1169
Conventional	MTB_anc	1480242	A	R	0.1039
Conventional	MTB_anc	1480243	T	W	0.1039
Conventional	MTB_anc	1480945	C	S	0.3701
Conventional	MTB_anc	1480948	C	Y	0.3571
Conventional	MTB_anc	1480972	T	Y	0.5778
Conventional	MTB_anc	1612606	T	Y	0.104
Conventional	MTB_anc	1612621	C	M	0.1587
Conventional	MTB_anc	1612624	T	K	0.1736
Conventional	MTB_anc	1612648	T	Y	0.2417
Conventional	MTB_anc	1644362	C	Y	0.2444
Conventional	MTB_anc	2074509	C	S	0.7213
Conventional	MTB_anc	2074514	G	R	0.2456
Conventional	MTB_anc	2074565	C	S	0.8772
Conventional	MTB_anc	2115629	C	Y	0.6578
Conventional	MTB_anc	2133475	A	R	0.192
Conventional	MTB_anc	2266487	G	S	0.319
Conventional	MTB_anc	2266508	A	W	0.3212
Conventional	MTB_anc	2266517	T	Y	0.3069
Conventional	MTB_anc	2266550	G	K	0.3182
Conventional	MTB_anc	2266553	C	S	0.3184
Conventional	MTB_anc	2266583	C	S	0.3333
Conventional	MTB_anc	2266598	G	S	0.3211
Conventional	MTB_anc	2266604	C	S	0.3016
Conventional	MTB_anc	2266624	G	K	0.3102
Conventional	MTB_anc	2372550	G	S	0.3056
Conventional	MTB_anc	2631556	C	S	0.1493
Conventional	MTB_anc	2631565	T	Y	0.1597
Conventional	MTB_anc	2631574	T	Y	0.1583
Conventional	MTB_anc	2631583	G	R	0.1748
Conventional	MTB_anc	2631599	G	R	0.2
Conventional	MTB_anc	2631620	A	R	0.1793
Conventional	MTB_anc	2631977	G	S	0.1101
Conventional	MTB_anc	2704886	G	R	0.1527
Conventional	MTB_anc	3239564	G	R	0.3276
Conventional	MTB_anc	3820407	A	R	0.2574
Conventional	MTB_anc	3820446	G	S	0.1429
Conventional	MTB_anc	3820449	T	K	0.1634
Conventional	MTB_anc	3820545	A	R	0.4324
Conventional	MTB_anc	3841652	T	W	0.3161
Conventional	MTB_anc	3841654	T	K	0.325
Conventional	MTB_anc	3841663	C	Y	0.3642
Conventional	MTB_anc	3841739	G	R	0.3
Conventional	MTB_anc	3841759	G	R	0.2329
Conventional	MTB_anc	3841777	G	R	0.1781
Conventional	MTB_anc	3841808	T	Y	0.1569
Conventional	MTB_anc	3841816	T	Y	0.1579
Conventional	MTB_anc	3841971	T	K	0.2584
Conventional	MTB_anc	4120926	A	R	0.2384
Conventional	MTB_anc	4120983	G	R	0.4451
Conventional	MTB_anc	24716	A	R	0.4
Conventional	MTB_anc	569897	C	Y	0.4634
Conventional	MTB_anc	1443428	G	R	0.4
Conventional	MTB_anc	1480219	C	Y	0.1771
Conventional	MTB_anc	1480231	G	S	0.2162
Conventional	MTB_anc	1480233	A	M	0.2018
Conventional	MTB_anc	1480242	A	R	0.1887
Conventional	MTB_anc	1480243	T	W	0.1963
Conventional	MTB_anc	1480945	C	S	0.6667
Conventional	MTB_anc	1480948	C	Y	0.6971
Conventional	MTB_anc	1480972	T	Y	0.2827
Conventional	MTB_anc	1612621	C	M	0.1429
Conventional	MTB_anc	1612624	T	K	0.1647
Conventional	MTB_anc	1612648	T	Y	0.2614
Conventional	MTB_anc	1644362	C	Y	0.3265
Conventional	MTB_anc	2133475	A	R	0.131
Conventional	MTB_anc	2266487	G	S	0.3916
Conventional	MTB_anc	2266508	A	W	0.3429
Conventional	MTB_anc	2266517	T	Y	0.3664
Conventional	MTB_anc	2266550	G	K	0.408
Conventional	MTB_anc	2266553	C	S	0.4286
Conventional	MTB_anc	2266583	C	S	0.4167
Conventional	MTB_anc	2266598	G	S	0.4103
Conventional	MTB_anc	2266604	C	S	0.3967
Conventional	MTB_anc	2266624	G	K	0.3889
Conventional	MTB_anc	2372550	G	S	0.2432
Conventional	MTB_anc	2401825	T	Y	0.4368
Conventional	MTB_anc	2631556	C	S	0.3578
Conventional	MTB_anc	2631565	T	Y	0.3929
Conventional	MTB_anc	2631574	T	Y	0.3739
Conventional	MTB_anc	2631583	G	R	0.371
Conventional	MTB_anc	2631599	G	R	0.3906
Conventional	MTB_anc	2631620	A	R	0.3433
Conventional	MTB_anc	2704886	G	R	0.14
Conventional	MTB_anc	2866569	C	M	0.1356
Conventional	MTB_anc	2866578	C	M	0.136
Conventional	MTB_anc	2866580	A	R	0.1154
Conventional	MTB_anc	2866607	G	R	0.1364
Conventional	MTB_anc	2866647	G	R	0.1182
Conventional	MTB_anc	2866671	G	R	0.1019
Conventional	MTB_anc	2866677	A	M	0.1101
Conventional	MTB_anc	2866863	C	S	0.3333
Conventional	MTB_anc	2866876	A	R	0.3623
Conventional	MTB_anc	2866880	C	Y	0.3696
Conventional	MTB_anc	2866882	G	R	0.3957
Conventional	MTB_anc	2867207	C	S	0.319
Conventional	MTB_anc	2867230	G	R	0.1809
Conventional	MTB_anc	2867231	C	Y	0.1702
Conventional	MTB_anc	2867236	A	R	0.1633
Conventional	MTB_anc	2867240	C	Y	0.1667
Conventional	MTB_anc	2867245	A	M	0.1771
Conventional	MTB_anc	2867251	C	S	0.172
Conventional	MTB_anc	2867254	A	R	0.1613
Conventional	MTB_anc	2867263	G	R	0.1413
Conventional	MTB_anc	2867298	C	M	0.1087
Conventional	MTB_anc	2996034	G	R	0.2054
Conventional	MTB_anc	2996085	G	R	0.1043
Conventional	MTB_anc	2996136	G	R	0.2232
Conventional	MTB_anc	3232703	G	R	0.1731
Conventional	MTB_anc	3232759	G	R	0.4151
Conventional	MTB_anc	3232815	A	R	0.2368
Conventional	MTB_anc	3336646	T	W	0.72
Conventional	MTB_anc	3663889	C	M	0.1905
Conventional	MTB_anc	3691061	A	M	0.1972
Conventional	MTB_anc	3691063	G	R	0.1733
Conventional	MTB_anc	3841652	T	W	0.1818
Conventional	MTB_anc	3841654	T	K	0.2143
Conventional	MTB_anc	3841662	T	Y	0.252
Conventional	MTB_anc	3841663	C	Y	0.2373
Conventional	MTB_anc	4120926	A	R	0.2763
Conventional	MTB_anc	4120983	G	R	0.3152
Conventional	MTB_anc	4359135	T	Y	0.5263
Conventional	MTB_anc	682476	C	S	0.1286
Conventional	MTB_anc	841128	G	S	0.1905
Conventional	MTB_anc	841132	C	Y	0.197
Conventional	MTB_anc	841141	G	R	0.2206
Conventional	MTB_anc	841278	C	Y	0.32
Conventional	MTB_anc	841320	C	Y	0.3099
Conventional	MTB_anc	841326	T	Y	0.3056
Conventional	MTB_anc	841353	G	R	0.1077
Conventional	MTB_anc	841356	A	R	0.1077
Conventional	MTB_anc	1416222	A	R	0.1899
Conventional	MTB_anc	1416232	A	R	0.1975
Conventional	MTB_anc	1416234	A	M	0.2
Conventional	MTB_anc	1480945	C	S	0.4
Conventional	MTB_anc	1480948	C	Y	0.4127
Conventional	MTB_anc	1527126	A	R	0.4468
Conventional	MTB_anc	1612624	T	K	0.2
Conventional	MTB_anc	1612648	T	Y	0.2553
Conventional	MTB_anc	2532017	G	S	0.325
Conventional	MTB_anc	2630158	C	S	0.2432
Conventional	MTB_anc	2630161	A	R	0.2432
Conventional	MTB_anc	2631977	G	S	0.2308
Conventional	MTB_anc	2682692	T	Y	0.125
Conventional	MTB_anc	3232703	G	R	0.2857
Conventional	MTB_anc	3232759	G	R	0.5714
Conventional	MTB_anc	3841652	T	W	0.1798
Conventional	MTB_anc	3841654	T	K	0.2174
Conventional	MTB_anc	3841662	T	Y	0.2444
Conventional	MTB_anc	3841663	C	Y	0.2333
Conventional	MTB_anc	251629	A	R	0.2337
Conventional	MTB_anc	1416222	A	R	0.2367
Conventional	MTB_anc	1416232	A	R	0.246
Conventional	MTB_anc	1416234	A	M	0.247
Conventional	MTB_anc	1612621	C	M	0.2011
Conventional	MTB_anc	1612624	T	K	0.2449
Conventional	MTB_anc	1612648	T	Y	0.2204
Conventional	MTB_anc	2074509	C	S	0.7857
Conventional	MTB_anc	2074565	C	S	0.7165
Conventional	MTB_anc	2074570	G	S	0.2302
Conventional	MTB_anc	2133475	A	R	0.2034
Conventional	MTB_anc	2234994	C	M	0.6316
Conventional	MTB_anc	2266487	G	S	0.4387
Conventional	MTB_anc	2266508	A	W	0.4455
Conventional	MTB_anc	2266517	T	Y	0.4365
Conventional	MTB_anc	2266550	G	K	0.4685
Conventional	MTB_anc	2266553	C	S	0.4658
Conventional	MTB_anc	2266583	C	S	0.4637
Conventional	MTB_anc	2266598	G	S	0.489
Conventional	MTB_anc	2266604	C	S	0.4785
Conventional	MTB_anc	2266624	G	K	0.4543
Conventional	MTB_anc	2300546	T	W	0.5101
Conventional	MTB_anc	2630158	C	S	0.1694
Conventional	MTB_anc	2630161	A	R	0.1657
Conventional	MTB_anc	2630173	C	S	0.1149
Conventional	MTB_anc	2630176	C	S	0.1117
Conventional	MTB_anc	2630182	G	R	0.1073
Conventional	MTB_anc	2630184	T	W	0.1023
Conventional	MTB_anc	2630188	C	Y	0.1006
Conventional	MTB_anc	2631556	C	S	0.3502
Conventional	MTB_anc	2631565	T	Y	0.3591
Conventional	MTB_anc	2631574	T	Y	0.3626
Conventional	MTB_anc	2631583	G	R	0.3804
Conventional	MTB_anc	2631599	G	R	0.4015
Conventional	MTB_anc	2631620	A	R	0.405
Conventional	MTB_anc	2631962	T	K	0.107
Conventional	MTB_anc	2631967	G	R	0.1033
Conventional	MTB_anc	2631968	A	R	0.1048
Conventional	MTB_anc	2631971	A	R	0.1193
Conventional	MTB_anc	2631977	G	S	0.1594
Conventional	MTB_anc	2704886	G	R	0.1574
Conventional	MTB_anc	3663889	C	M	0.2121
Conventional	MTB_anc	4120926	A	R	0.2117
Conventional	MTB_anc	4120983	G	R	0.3744
Conventional	MTB_anc	154138	G	R	0.3395
Conventional	MTB_anc	1416222	A	R	0.1712
Conventional	MTB_anc	1416232	A	R	0.1678
Conventional	MTB_anc	1416234	A	M	0.1712
Conventional	MTB_anc	1480945	C	S	0.3989
Conventional	MTB_anc	1480948	C	Y	0.3978
Conventional	MTB_anc	1612624	T	K	0.1357
Conventional	MTB_anc	1612648	T	Y	0.223
Conventional	MTB_anc	1644309	T	Y	0.2105
Conventional	MTB_anc	1647392	A	R	0.6163
Conventional	MTB_anc	2532017	G	S	0.4646
Conventional	MTB_anc	2631556	C	S	0.3292
Conventional	MTB_anc	2631565	T	Y	0.3373
Conventional	MTB_anc	2631574	T	Y	0.3488
Conventional	MTB_anc	2631583	G	R	0.3641
Conventional	MTB_anc	2631599	G	R	0.3704
Conventional	MTB_anc	2631620	A	R	0.3485
Conventional	MTB_anc	2631962	T	K	0.1006
Conventional	MTB_anc	2631977	G	S	0.1166
Conventional	MTB_anc	3232759	G	R	0.4762
Conventional	MTB_anc	3239564	G	R	0.3934
Conventional	MTB_anc	3336528	T	W	0.1429
Conventional	MTB_anc	3336634	A	R	0.4773
Conventional	MTB_anc	3336646	T	W	0.1071
Conventional	MTB_anc	3336764	A	W	0.122
Conventional	MTB_anc	3411972	C	Y	0.6165
Conventional	MTB_anc	3499280	T	K	0.1083
Conventional	MTB_anc	3691061	A	M	0.1455
Conventional	MTB_anc	3691063	G	R	0.114
Conventional	MTB_anc	3820523	G	R	0.3448
Conventional	MTB_anc	3820545	A	R	0.3556
Conventional	MTB_anc	21819	C	M	0.8
Conventional	MTB_anc	24716	A	R	0.3571
Conventional	MTB_anc	206481	G	S	0.8947
Conventional	MTB_anc	569897	C	Y	0.4194
Conventional	MTB_anc	1007423	T	W	0.1014
Conventional	MTB_anc	1215592	C	Y	0.3684
Conventional	MTB_anc	1443428	G	R	0.4409
Conventional	MTB_anc	1612606	T	Y	0.141
Conventional	MTB_anc	1612621	C	M	0.1558
Conventional	MTB_anc	1612624	T	K	0.2278
Conventional	MTB_anc	1612648	T	Y	0.2125
Conventional	MTB_anc	1644362	C	Y	0.3143
Conventional	MTB_anc	2133475	A	R	0.25
Conventional	MTB_anc	2266487	G	S	0.479
Conventional	MTB_anc	2266508	A	W	0.4286
Conventional	MTB_anc	2266517	T	Y	0.4286
Conventional	MTB_anc	2266550	G	K	0.4516
Conventional	MTB_anc	2266553	C	S	0.4545
Conventional	MTB_anc	2266583	C	S	0.4328
Conventional	MTB_anc	2266598	G	S	0.4275
Conventional	MTB_anc	2266604	C	S	0.408
Conventional	MTB_anc	2266624	G	K	0.4148
Conventional	MTB_anc	2401825	T	Y	0.4344
Conventional	MTB_anc	2532017	G	S	0.2759
Conventional	MTB_anc	2630158	C	S	0.1385
Conventional	MTB_anc	2630161	A	R	0.1493
Conventional	MTB_anc	2630173	C	S	0.1061
Conventional	MTB_anc	2630176	C	S	0.1061
Conventional	MTB_anc	2630182	G	R	0.1014
Conventional	MTB_anc	2630184	T	W	0.1045
Conventional	MTB_anc	2630211	G	R	0.1014
Conventional	MTB_anc	2630215	A	R	0.1111
Conventional	MTB_anc	2631556	C	S	0.3488
Conventional	MTB_anc	2631565	T	Y	0.3534
Conventional	MTB_anc	2631574	T	Y	0.3609
Conventional	MTB_anc	2631583	G	R	0.3944
Conventional	MTB_anc	2631599	G	R	0.4097
Conventional	MTB_anc	2631620	A	R	0.3907
Conventional	MTB_anc	2704886	G	R	0.197
Conventional	MTB_anc	2866569	C	M	0.1415
Conventional	MTB_anc	2866578	C	M	0.1593
Conventional	MTB_anc	2866580	A	R	0.1681
Conventional	MTB_anc	2866607	G	R	0.1776
Conventional	MTB_anc	2866647	G	R	0.1682
Conventional	MTB_anc	2866671	G	R	0.1596
Conventional	MTB_anc	2866677	A	M	0.1702
Conventional	MTB_anc	2866863	C	S	0.186
Conventional	MTB_anc	2866876	A	R	0.2118
Conventional	MTB_anc	2866880	C	Y	0.225
Conventional	MTB_anc	2866882	G	R	0.25
Conventional	MTB_anc	2867207	C	S	0.4138
Conventional	MTB_anc	2867230	G	R	0.1231
Conventional	MTB_anc	2867231	C	Y	0.1231
Conventional	MTB_anc	2867236	A	R	0.125
Conventional	MTB_anc	2867240	C	Y	0.1231
Conventional	MTB_anc	2867245	A	M	0.1231
Conventional	MTB_anc	2867254	A	R	0.1111
Conventional	MTB_anc	2867263	G	R	0.1129
Conventional	MTB_anc	2867298	C	M	0.1045
Conventional	MTB_anc	2867347	A	R	0.12
Conventional	MTB_anc	2982956	A	R	0.8824
Conventional	MTB_anc	2996034	G	R	0.1746
Conventional	MTB_anc	2996085	G	R	0.125
Conventional	MTB_anc	2996136	G	R	0.2471
Conventional	MTB_anc	3232703	G	R	0.2857
Conventional	MTB_anc	3232759	G	R	0.4444
Conventional	MTB_anc	3232815	A	R	0.2386
Conventional	MTB_anc	3336646	T	W	0.4583
Conventional	MTB_anc	3691061	A	M	0.1351
Conventional	MTB_anc	3691063	G	R	0.1486
Conventional	MTB_anc	3841652	T	W	0.1351
Conventional	MTB_anc	3841654	T	K	0.157
Conventional	MTB_anc	3841662	T	Y	0.1949
Conventional	MTB_anc	3841663	C	Y	0.2213
Conventional	MTB_anc	4359135	T	Y	0.4375
Conventional	MTB_anc	569897	C	Y	0.5
Conventional	MTB_anc	1340667	A	R	0.863
Conventional	MTB_anc	1416222	A	R	0.2316
Conventional	MTB_anc	1416232	A	R	0.2245
Conventional	MTB_anc	1416234	A	M	0.2222
Conventional	MTB_anc	1480945	C	S	0.4706
Conventional	MTB_anc	1480948	C	Y	0.4762
Conventional	MTB_anc	1480972	T	Y	0.5455
Conventional	MTB_anc	1481185	A	M	0.5268
Conventional	MTB_anc	1644362	C	Y	0.2344
Conventional	MTB_anc	2133475	A	R	0.2421
Conventional	MTB_anc	2266487	G	S	0.3771
Conventional	MTB_anc	2266508	A	W	0.3885
Conventional	MTB_anc	2266517	T	Y	0.3949
Conventional	MTB_anc	2266550	G	K	0.4268
Conventional	MTB_anc	2266553	C	S	0.4268
Conventional	MTB_anc	2266583	C	S	0.4342
Conventional	MTB_anc	2266598	G	S	0.4312
Conventional	MTB_anc	2266604	C	S	0.4156
Conventional	MTB_anc	2266624	G	K	0.4114
Conventional	MTB_anc	2532017	G	S	0.3014
Conventional	MTB_anc	2630158	C	S	0.2195
Conventional	MTB_anc	2630161	A	R	0.2195
Conventional	MTB_anc	2630173	C	S	0.1646
Conventional	MTB_anc	2630176	C	S	0.1605
Conventional	MTB_anc	2630182	G	R	0.1538
Conventional	MTB_anc	2630184	T	W	0.1519
Conventional	MTB_anc	2630188	C	Y	0.15
Conventional	MTB_anc	2630206	T	K	0.1447
Conventional	MTB_anc	2630211	G	R	0.1351
Conventional	MTB_anc	2630215	A	R	0.1096
Conventional	MTB_anc	2631556	C	S	0.3657
Conventional	MTB_anc	2631565	T	Y	0.3517
Conventional	MTB_anc	2631574	T	Y	0.3699
Conventional	MTB_anc	2631583	G	R	0.3667
Conventional	MTB_anc	2631599	G	R	0.3882
Conventional	MTB_anc	2631620	A	R	0.3922
Conventional	MTB_anc	2631962	T	K	0.1351
Conventional	MTB_anc	2631967	G	R	0.1351
Conventional	MTB_anc	2631968	A	R	0.1351
Conventional	MTB_anc	2631971	A	R	0.1351
Conventional	MTB_anc	2631977	G	S	0.156
Conventional	MTB_anc	3232703	G	R	0.4245
Conventional	MTB_anc	3336528	T	W	0.1296
Conventional	MTB_anc	3343407	C	Y	0.2396
Conventional	MTB_anc	3343411	C	Y	0.2292
Conventional	MTB_anc	3343438	T	Y	0.117
Conventional	MTB_anc	3663889	C	M	0.3333
Conventional	MTB_anc	3841652	T	W	0.3097
Conventional	MTB_anc	3841654	T	K	0.3106
Conventional	MTB_anc	3841662	T	Y	0.3481
Conventional	MTB_anc	3841663	C	Y	0.3481
Conventional	MTB_anc	4120926	A	R	0.25
Conventional	MTB_anc	154138	G	R	0.4793
Conventional	MTB_anc	1416222	A	R	0.2222
Conventional	MTB_anc	1416232	A	R	0.2149
Conventional	MTB_anc	1416234	A	M	0.2203
Conventional	MTB_anc	1480945	C	S	0.4504
Conventional	MTB_anc	1480948	C	Y	0.458
Conventional	MTB_anc	1612606	T	Y	0.1224
Conventional	MTB_anc	1612621	C	M	0.2059
Conventional	MTB_anc	1612624	T	K	0.24
Conventional	MTB_anc	1612648	T	Y	0.2143
Conventional	MTB_anc	1647392	A	R	0.8939
Conventional	MTB_anc	2074514	G	S	0.8846
Conventional	MTB_anc	2532017	G	S	0.3563
Conventional	MTB_anc	2532123	G	S	0.1222
Conventional	MTB_anc	2630158	C	S	0.1236
Conventional	MTB_anc	2630161	A	R	0.125
Conventional	MTB_anc	2631556	C	S	0.3089
Conventional	MTB_anc	2631565	T	Y	0.3101
Conventional	MTB_anc	2631574	T	Y	0.3106
Conventional	MTB_anc	2631583	G	R	0.3308
Conventional	MTB_anc	2631599	G	R	0.3511
Conventional	MTB_anc	2631620	A	R	0.3288
Conventional	MTB_anc	2631977	G	S	0.1019
Conventional	MTB_anc	3232759	G	R	0.45
Conventional	MTB_anc	3239564	G	R	0.3571
Conventional	MTB_anc	3336634	A	R	0.4928
Conventional	MTB_anc	3336646	T	W	0.137
Conventional	MTB_anc	3336764	A	W	0.12
Conventional	MTB_anc	3691061	A	M	0.137
Conventional	MTB_anc	3691063	G	R	0.1429
Conventional	MTB_anc	3820523	G	R	0.3883
Conventional	MTB_anc	3820545	A	R	0.3366
Conventional	MTB_anc	24716	A	R	0.3953
Conventional	MTB_anc	137851	T	K	0.8182
Conventional	MTB_anc	410280	T	K	0.878
Conventional	MTB_anc	1416222	A	R	0.2405
Conventional	MTB_anc	1416232	A	R	0.2387
Conventional	MTB_anc	1416234	A	M	0.2407
Conventional	MTB_anc	1443428	G	R	0.4091
Conventional	MTB_anc	1480945	C	S	0.4322
Conventional	MTB_anc	1480948	C	Y	0.428
Conventional	MTB_anc	1480972	T	Y	0.5542
Conventional	MTB_anc	1481185	A	M	0.5265
Conventional	MTB_anc	1612621	C	M	0.1698
Conventional	MTB_anc	1612624	T	K	0.2407
Conventional	MTB_anc	1612648	T	Y	0.1686
Conventional	MTB_anc	1644362	C	Y	0.3391
Conventional	MTB_anc	2133475	A	R	0.2217
Conventional	MTB_anc	2266487	G	S	0.3815
Conventional	MTB_anc	2266508	A	W	0.3814
Conventional	MTB_anc	2266517	T	Y	0.3802
Conventional	MTB_anc	2266550	G	K	0.4259
Conventional	MTB_anc	2266553	C	S	0.4334
Conventional	MTB_anc	2266583	C	S	0.4384
Conventional	MTB_anc	2266598	G	S	0.4303
Conventional	MTB_anc	2266604	C	S	0.4377
Conventional	MTB_anc	2266624	G	K	0.4394
Conventional	MTB_anc	2401825	T	Y	0.5369
Conventional	MTB_anc	2532017	G	S	0.336
Conventional	MTB_anc	2630158	C	S	0.1203
Conventional	MTB_anc	2630161	A	R	0.1173
Conventional	MTB_anc	2631556	C	S	0.3243
Conventional	MTB_anc	2631565	T	Y	0.3371
Conventional	MTB_anc	2631574	T	Y	0.346
Conventional	MTB_anc	2631583	G	R	0.3551
Conventional	MTB_anc	2631599	G	R	0.3613
Conventional	MTB_anc	2631620	A	R	0.3477
Conventional	MTB_anc	2631962	T	K	0.125
Conventional	MTB_anc	2631967	G	R	0.1233
Conventional	MTB_anc	2631968	A	R	0.1255
Conventional	MTB_anc	2631971	A	R	0.1261
Conventional	MTB_anc	2631977	G	S	0.1519
Conventional	MTB_anc	2704886	G	R	0.1818
Conventional	MTB_anc	2866551	C	S	0.1225
Conventional	MTB_anc	2866569	C	M	0.1674
Conventional	MTB_anc	2866578	C	M	0.1803
Conventional	MTB_anc	2866580	A	R	0.1767
Conventional	MTB_anc	2866607	G	R	0.1839
Conventional	MTB_anc	2866647	G	R	0.1872
Conventional	MTB_anc	2866671	G	R	0.1689
Conventional	MTB_anc	2866677	A	M	0.1674
Conventional	MTB_anc	2866863	C	S	0.3106
Conventional	MTB_anc	2866876	A	R	0.3516
Conventional	MTB_anc	2866880	C	Y	0.3456
Conventional	MTB_anc	2866882	G	R	0.3633
Conventional	MTB_anc	2867207	C	S	0.3775
Conventional	MTB_anc	2867230	G	R	0.2372
Conventional	MTB_anc	2867231	C	Y	0.2361
Conventional	MTB_anc	2867236	A	R	0.244
Conventional	MTB_anc	2867240	C	Y	0.2417
Conventional	MTB_anc	2867245	A	M	0.2392
Conventional	MTB_anc	2867251	C	S	0.2344
Conventional	MTB_anc	2867254	A	R	0.23
Conventional	MTB_anc	2867263	G	R	0.2279
Conventional	MTB_anc	2867298	C	M	0.1385
Conventional	MTB_anc	3232703	G	R	0.1973
Conventional	MTB_anc	3232759	G	R	0.4417
Conventional	MTB_anc	3232815	A	R	0.2139
Conventional	MTB_anc	3336587	T	W	0.2752
Conventional	MTB_anc	3336646	T	W	0.5474
Conventional	MTB_anc	3336705	A	W	0.8269
Conventional	MTB_anc	3336764	A	W	0.1071
Conventional	MTB_anc	3663889	C	M	0.2
Conventional	MTB_anc	3691061	A	M	0.1456
Conventional	MTB_anc	3691063	G	R	0.1321
Conventional	MTB_anc	3861902	G	S	0.25
Conventional	MTB_anc	4359153	C	Y	0.8571
Conventional	MTB_anc	24716	A	R	0.5
Conventional	MTB_anc	71584	C	S	0.1111
Conventional	MTB_anc	137851	T	K	0.8182
Conventional	MTB_anc	1416222	A	R	0.3186
Conventional	MTB_anc	1416232	A	R	0.3113
Conventional	MTB_anc	1416234	A	M	0.3081
Conventional	MTB_anc	1443428	G	R	0.3889
Conventional	MTB_anc	1480945	C	S	0.414
Conventional	MTB_anc	1480948	C	Y	0.4239
Conventional	MTB_anc	1480972	T	Y	0.5556
Conventional	MTB_anc	1481185	A	M	0.5337
Conventional	MTB_anc	1612606	T	Y	0.1014
Conventional	MTB_anc	1612621	C	M	0.1511
Conventional	MTB_anc	1612624	T	K	0.169
Conventional	MTB_anc	1612648	T	Y	0.2308
Conventional	MTB_anc	1644362	C	Y	0.2747
Conventional	MTB_anc	2133475	A	R	0.2464
Conventional	MTB_anc	2266487	G	S	0.3873
Conventional	MTB_anc	2266508	A	W	0.3498
Conventional	MTB_anc	2266517	T	Y	0.3571
Conventional	MTB_anc	2266550	G	K	0.4093
Conventional	MTB_anc	2266553	C	S	0.405
Conventional	MTB_anc	2266583	C	S	0.426
Conventional	MTB_anc	2266598	G	S	0.4218
Conventional	MTB_anc	2266604	C	S	0.4175
Conventional	MTB_anc	2266624	G	K	0.4334
Conventional	MTB_anc	2401825	T	Y	0.4652
Conventional	MTB_anc	2532017	G	S	0.3222
Conventional	MTB_anc	2630158	C	S	0.1831
Conventional	MTB_anc	2630161	A	R	0.1857
Conventional	MTB_anc	2630173	C	S	0.146
Conventional	MTB_anc	2630176	C	S	0.1295
Conventional	MTB_anc	2631556	C	S	0.3824
Conventional	MTB_anc	2631565	T	Y	0.4038
Conventional	MTB_anc	2631574	T	Y	0.4009
Conventional	MTB_anc	2631583	G	R	0.4028
Conventional	MTB_anc	2631599	G	R	0.4414
Conventional	MTB_anc	2631620	A	R	0.4224
Conventional	MTB_anc	2631962	T	K	0.1934
Conventional	MTB_anc	2631967	G	R	0.1944
Conventional	MTB_anc	2631968	A	R	0.1957
Conventional	MTB_anc	2631971	A	R	0.2198
Conventional	MTB_anc	2631977	G	S	0.2553
Conventional	MTB_anc	2704886	G	R	0.2123
Conventional	MTB_anc	2866551	C	S	0.183
Conventional	MTB_anc	2866569	C	M	0.2258
Conventional	MTB_anc	2866578	C	M	0.2579
Conventional	MTB_anc	2866580	A	R	0.2484
Conventional	MTB_anc	2866607	G	R	0.2424
Conventional	MTB_anc	2866647	G	R	0.2202
Conventional	MTB_anc	2866671	G	R	0.2289
Conventional	MTB_anc	2866677	A	M	0.2156
Conventional	MTB_anc	2866863	C	S	0.399
Conventional	MTB_anc	2866876	A	R	0.4286
Conventional	MTB_anc	2866880	C	Y	0.43
Conventional	MTB_anc	2866882	G	R	0.4484
Conventional	MTB_anc	2867207	C	S	0.3168
Conventional	MTB_anc	2867230	G	R	0.1824
Conventional	MTB_anc	2867231	C	Y	0.1829
Conventional	MTB_anc	2867236	A	R	0.1941
Conventional	MTB_anc	2867240	C	Y	0.1953
Conventional	MTB_anc	2867245	A	M	0.1953
Conventional	MTB_anc	2867251	C	S	0.1779
Conventional	MTB_anc	2867254	A	R	0.1768
Conventional	MTB_anc	2867263	G	R	0.1698
Conventional	MTB_anc	2867298	C	M	0.1118
Conventional	MTB_anc	3232703	G	R	0.137
Conventional	MTB_anc	3232759	G	R	0.4029
Conventional	MTB_anc	3232815	A	R	0.2556
Conventional	MTB_anc	3336587	T	W	0.1707
Conventional	MTB_anc	3336646	T	W	0.5484
Conventional	MTB_anc	3336705	A	W	0.717
Conventional	MTB_anc	3336764	A	W	0.1304
Conventional	MTB_anc	3663889	C	M	0.2105
Conventional	MTB_anc	3691061	A	M	0.1339
Conventional	MTB_anc	3691063	G	R	0.114
Conventional	MTB_anc	4359147	G	S	0.7333
Conventional	MTB_anc	4359153	C	Y	0.5909
Conventional	MTB_anc	254709	C	Y	0.2444
Conventional	MTB_anc	1416222	A	R	0.1985
Conventional	MTB_anc	1416232	A	R	0.1838
Conventional	MTB_anc	1416234	A	M	0.1898
Conventional	MTB_anc	1612621	C	M	0.1429
Conventional	MTB_anc	1612624	T	K	0.1849
Conventional	MTB_anc	1612648	T	Y	0.2261
Conventional	MTB_anc	1644362	C	Y	0.2747
Conventional	MTB_anc	2074509	C	S	0.6667
Conventional	MTB_anc	2074565	C	S	0.8551
Conventional	MTB_anc	2074570	G	S	0.1791
Conventional	MTB_anc	2133475	A	R	0.2202
Conventional	MTB_anc	2266487	G	S	0.3265
Conventional	MTB_anc	2266508	A	W	0.3191
Conventional	MTB_anc	2266517	T	Y	0.3138
Conventional	MTB_anc	2266550	G	K	0.3526
Conventional	MTB_anc	2266553	C	S	0.3424
Conventional	MTB_anc	2266583	C	S	0.4046
Conventional	MTB_anc	2266598	G	S	0.4
Conventional	MTB_anc	2266604	C	S	0.4036
Conventional	MTB_anc	2266624	G	K	0.3964
Conventional	MTB_anc	2300546	T	W	0.5
Conventional	MTB_anc	2372550	G	S	0.37
Conventional	MTB_anc	2704886	G	R	0.152
Conventional	MTB_anc	2946832	C	S	0.1748
Conventional	MTB_anc	3663889	C	M	0.24
Conventional	MTB_anc	4120926	A	R	0.2868
Conventional	MTB_anc	4120983	G	R	0.3768
Conventional	MTB_anc	36471	C	S	0.5455
Conventional	MTB_anc	569897	C	Y	0.5
Conventional	MTB_anc	1416222	A	R	0.237
Conventional	MTB_anc	1416232	A	R	0.2357
Conventional	MTB_anc	1416234	A	M	0.2426
Conventional	MTB_anc	1443428	G	R	0.442
Conventional	MTB_anc	1480945	C	S	0.4911
Conventional	MTB_anc	1480948	C	Y	0.4877
Conventional	MTB_anc	1480972	T	Y	0.485
Conventional	MTB_anc	1612606	T	Y	0.1383
Conventional	MTB_anc	1612621	C	M	0.2065
Conventional	MTB_anc	1612624	T	K	0.1957
Conventional	MTB_anc	1612648	T	Y	0.1932
Conventional	MTB_anc	1644362	C	Y	0.2391
Conventional	MTB_anc	2133475	A	R	0.1908
Conventional	MTB_anc	2266487	G	S	0.3891
Conventional	MTB_anc	2266508	A	W	0.38
Conventional	MTB_anc	2266517	T	Y	0.3762
Conventional	MTB_anc	2266550	G	K	0.4121
Conventional	MTB_anc	2266553	C	S	0.4179
Conventional	MTB_anc	2266583	C	S	0.402
Conventional	MTB_anc	2266598	G	S	0.4135
Conventional	MTB_anc	2266604	C	S	0.4039
Conventional	MTB_anc	2266624	G	K	0.3971
Conventional	MTB_anc	2372550	G	S	0.378
Conventional	MTB_anc	2401825	T	Y	0.5196
Conventional	MTB_anc	2532017	G	S	0.378
Conventional	MTB_anc	2704886	G	R	0.1232
Conventional	MTB_anc	2866569	C	M	0.1268
Conventional	MTB_anc	2866578	C	M	0.1259
Conventional	MTB_anc	2866580	A	R	0.1329
Conventional	MTB_anc	2866607	G	R	0.1633
Conventional	MTB_anc	2866647	G	R	0.1689
Conventional	MTB_anc	2866671	G	R	0.1569
Conventional	MTB_anc	2866677	A	M	0.1613
Conventional	MTB_anc	2866863	C	S	0.3022
Conventional	MTB_anc	2866876	A	R	0.3277
Conventional	MTB_anc	2866880	C	Y	0.3128
Conventional	MTB_anc	2866882	G	R	0.3385
Conventional	MTB_anc	2867207	C	S	0.3665
Conventional	MTB_anc	2867230	G	R	0.2206
Conventional	MTB_anc	2867231	C	Y	0.2174
Conventional	MTB_anc	2867236	A	R	0.2148
Conventional	MTB_anc	2867240	C	Y	0.2239
Conventional	MTB_anc	2867245	A	M	0.2273
Conventional	MTB_anc	2867251	C	S	0.2093
Conventional	MTB_anc	2867254	A	R	0.2
Conventional	MTB_anc	2867263	G	R	0.1955
Conventional	MTB_anc	2867298	C	M	0.1154
Conventional	MTB_anc	2996034	G	R	0.3826
Conventional	MTB_anc	2996136	G	R	0.2182
Conventional	MTB_anc	3135912	G	S	0.2689
Conventional	MTB_anc	3232703	G	R	0.3472
Conventional	MTB_anc	3232759	G	R	0.5816
Conventional	MTB_anc	3232815	A	R	0.2113
Conventional	MTB_anc	3336646	T	W	0.6824
Conventional	MTB_anc	3336705	A	W	0.4545
Conventional	MTB_anc	3336764	A	W	0.1852
Conventional	MTB_anc	3663889	C	M	0.2045
Conventional	MTB_anc	3691061	A	M	0.1348
Conventional	MTB_anc	3691063	G	R	0.1264
Conventional	MTB_anc	3841652	T	W	0.3056
Conventional	MTB_anc	3841654	T	K	0.2968
Conventional	MTB_anc	3841662	T	Y	0.331
Conventional	MTB_anc	3841663	C	Y	0.3264
Conventional	MTB_anc	4120926	A	R	0.354
Conventional	MTB_anc	4120983	G	R	0.3723
Conventional	MTB_anc	4359135	T	Y	0.4583
Conventional	MTB_anc	24716	A	R	0.5455
Conventional	MTB_anc	569897	C	Y	0.4
Conventional	MTB_anc	717994	T	K	0.2826
Conventional	MTB_anc	1416222	A	R	0.3692
Conventional	MTB_anc	1416232	A	R	0.3676
Conventional	MTB_anc	1416234	A	M	0.3676
Conventional	MTB_anc	1443428	G	R	0.4058
Conventional	MTB_anc	1612621	C	M	0.1321
Conventional	MTB_anc	1612624	T	K	0.1818
Conventional	MTB_anc	1612648	T	Y	0.3061
Conventional	MTB_anc	1644362	C	Y	0.3333
Conventional	MTB_anc	2133475	A	R	0.1296
Conventional	MTB_anc	2266487	G	S	0.3936
Conventional	MTB_anc	2266508	A	W	0.4235
Conventional	MTB_anc	2266517	T	Y	0.4253
Conventional	MTB_anc	2266550	G	K	0.4479
Conventional	MTB_anc	2266553	C	S	0.4516
Conventional	MTB_anc	2266583	C	S	0.4615
Conventional	MTB_anc	2266598	G	S	0.4574
Conventional	MTB_anc	2266604	C	S	0.4516
Conventional	MTB_anc	2266624	G	K	0.4348
Conventional	MTB_anc	2401825	T	Y	0.5143
Conventional	MTB_anc	2532017	G	S	0.3617
Conventional	MTB_anc	2630158	C	S	0.1852
Conventional	MTB_anc	2630161	A	R	0.1852
Conventional	MTB_anc	2631556	C	S	0.3562
Conventional	MTB_anc	2631565	T	Y	0.3378
Conventional	MTB_anc	2631574	T	Y	0.3553
Conventional	MTB_anc	2631583	G	R	0.3671
Conventional	MTB_anc	2631599	G	R	0.4
Conventional	MTB_anc	2631620	A	R	0.3867
Conventional	MTB_anc	2631962	T	K	0.1967
Conventional	MTB_anc	2631967	G	R	0.1967
Conventional	MTB_anc	2631968	A	R	0.1967
Conventional	MTB_anc	2631971	A	R	0.2
Conventional	MTB_anc	2631977	G	S	0.2097
Conventional	MTB_anc	2866551	C	S	0.1212
Conventional	MTB_anc	2866569	C	M	0.1471
Conventional	MTB_anc	2866578	C	M	0.169
Conventional	MTB_anc	2866580	A	R	0.169
Conventional	MTB_anc	2866607	G	R	0.1667
Conventional	MTB_anc	2866647	G	R	0.1549
Conventional	MTB_anc	2866671	G	R	0.1765
Conventional	MTB_anc	2866677	A	M	0.1884
Conventional	MTB_anc	2866863	C	S	0.3247
Conventional	MTB_anc	2866876	A	R	0.3636
Conventional	MTB_anc	2866880	C	Y	0.3649
Conventional	MTB_anc	2866882	G	R	0.3846
Conventional	MTB_anc	2867207	C	S	0.24
Conventional	MTB_anc	2867230	G	R	0.2105
Conventional	MTB_anc	2867231	C	Y	0.1806
Conventional	MTB_anc	2867236	A	R	0.2133
Conventional	MTB_anc	2867240	C	Y	0.2222
Conventional	MTB_anc	2867245	A	M	0.2192
Conventional	MTB_anc	2867251	C	S	0.2027
Conventional	MTB_anc	2867254	A	R	0.2083
Conventional	MTB_anc	2867263	G	R	0.2319
Conventional	MTB_anc	2867298	C	M	0.1846
Conventional	MTB_anc	2996034	G	R	0.4154
Conventional	MTB_anc	2996136	G	R	0.2727
Conventional	MTB_anc	3232703	G	R	0.3273
Conventional	MTB_anc	3232759	G	R	0.4954
Conventional	MTB_anc	3232815	A	R	0.2095
Conventional	MTB_anc	3239564	G	R	0.3235
Conventional	MTB_anc	3336646	T	W	0.375
Conventional	MTB_anc	3336705	A	W	0.383
Conventional	MTB_anc	3663889	C	M	0.3043
Conventional	MTB_anc	3691061	A	M	0.1489
Conventional	MTB_anc	3841652	T	W	0.2295
Conventional	MTB_anc	3841654	T	K	0.2698
Conventional	MTB_anc	3841662	T	Y	0.339
Conventional	MTB_anc	3841663	C	Y	0.3
Conventional	MTB_anc	4359135	T	Y	0.6923
Conventional	MTB_anc	1416222	A	R	0.2326
Conventional	MTB_anc	1416232	A	R	0.2273
Conventional	MTB_anc	1416234	A	M	0.2247
Conventional	MTB_anc	1612621	C	M	0.1548
Conventional	MTB_anc	1612624	T	K	0.1585
Conventional	MTB_anc	1612648	T	Y	0.2346
Conventional	MTB_anc	1644362	C	Y	0.3542
Conventional	MTB_anc	2074509	C	S	0.6731
Conventional	MTB_anc	2074565	C	S	0.8
Conventional	MTB_anc	2074570	G	S	0.1833
Conventional	MTB_anc	2266487	G	S	0.3471
Conventional	MTB_anc	2266508	A	W	0.3333
Conventional	MTB_anc	2266517	T	Y	0.3373
Conventional	MTB_anc	2266550	G	K	0.3829
Conventional	MTB_anc	2266553	C	S	0.4
Conventional	MTB_anc	2266583	C	S	0.4101
Conventional	MTB_anc	2266598	G	S	0.4101
Conventional	MTB_anc	2266604	C	S	0.4094
Conventional	MTB_anc	2266624	G	K	0.4035
Conventional	MTB_anc	2300546	T	W	0.5315
Conventional	MTB_anc	2372550	G	S	0.3125
Conventional	MTB_anc	3663889	C	M	0.2245
Conventional	MTB_anc	3861902	G	S	0.2258
Conventional	MTB_anc	4120926	A	R	0.2603
Conventional	MTB_anc	4120983	G	R	0.3516
Conventional	MTB_anc	1416222	A	R	0.1236
Conventional	MTB_anc	1416232	A	R	0.1209
Conventional	MTB_anc	1416234	A	M	0.1222
Conventional	MTB_anc	1480945	C	S	0.4811
Conventional	MTB_anc	1480948	C	Y	0.4952
Conventional	MTB_anc	1612621	C	M	0.2039
Conventional	MTB_anc	1612624	T	K	0.2095
Conventional	MTB_anc	1612648	T	Y	0.2019
Conventional	MTB_anc	1644362	C	Y	0.46
Conventional	MTB_anc	1987120	C	Y	0.5357
Conventional	MTB_anc	2074570	G	S	0.225
Conventional	MTB_anc	2271107	G	S	0.7925
Conventional	MTB_anc	2532017	G	S	0.3182
Conventional	MTB_anc	2631556	C	S	0.2556
Conventional	MTB_anc	2631565	T	Y	0.2687
Conventional	MTB_anc	2631574	T	Y	0.2612
Conventional	MTB_anc	2631583	G	R	0.2878
Conventional	MTB_anc	2631599	G	R	0.2971
Conventional	MTB_anc	2631620	A	R	0.2993
Conventional	MTB_anc	3232703	G	R	0.1967
Conventional	MTB_anc	3232759	G	R	0.377
Conventional	MTB_anc	3232815	A	R	0.2414
Conventional	MTB_anc	3336705	A	W	0.3542
Conventional	MTB_anc	3691061	A	M	0.1356
Conventional	MTB_anc	3691063	G	R	0.129
Conventional	MTB_anc	3820407	A	R	0.25
Conventional	MTB_anc	3820505	C	S	0.2982
Conventional	MTB_anc	3820508	G	K	0.2807
Conventional	MTB_anc	3820545	A	R	0.2241
Conventional	MTB_anc	4087495	A	R	0.2889
Conventional	MTB_anc	595432	C	Y	0.3696
Conventional	MTB_anc	1416222	A	R	0.1776
Conventional	MTB_anc	1416232	A	R	0.1818
Conventional	MTB_anc	1416234	A	M	0.1786
Conventional	MTB_anc	1480945	C	S	0.4393
Conventional	MTB_anc	1480948	C	Y	0.4434
Conventional	MTB_anc	1612624	T	K	0.1613
Conventional	MTB_anc	1612648	T	Y	0.2375
Conventional	MTB_anc	1644362	C	Y	0.4625
Conventional	MTB_anc	2074570	G	S	0.1212
Conventional	MTB_anc	2344962	G	R	0.3636
Conventional	MTB_anc	2532017	G	S	0.4648
Conventional	MTB_anc	2631556	C	S	0.3529
Conventional	MTB_anc	2631565	T	Y	0.3762
Conventional	MTB_anc	2631571	A	M	0.3679
Conventional	MTB_anc	2631574	T	Y	0.3786
Conventional	MTB_anc	2631583	G	R	0.3826
Conventional	MTB_anc	2631599	G	R	0.4018
Conventional	MTB_anc	2631620	A	R	0.3814
Conventional	MTB_anc	2631962	T	K	0.1031
Conventional	MTB_anc	2631967	G	R	0.1122
Conventional	MTB_anc	2631968	A	R	0.11
Conventional	MTB_anc	2631971	A	R	0.1212
Conventional	MTB_anc	2631977	G	S	0.1553
Conventional	MTB_anc	3232703	G	R	0.2571
Conventional	MTB_anc	3336587	T	W	0.1061
Conventional	MTB_anc	3336705	A	W	0.3404
Conventional	MTB_anc	3595351	T	Y	0.381
Conventional	MTB_anc	3820407	A	R	0.2642
Conventional	MTB_anc	3820505	C	S	0.2698
Conventional	MTB_anc	3820508	G	K	0.2576
Conventional	MTB_anc	3820545	A	R	0.1857
Conventional	MTB_anc	4087495	A	R	0.3333
Conventional	MTB_anc	4348045	A	R	0.4507
Conventional	MTB_anc	1305593	C	S	0.3559
Conventional	MTB_anc	1351211	C	S	0.1077
Conventional	MTB_anc	1351213	C	Y	0.1094
Conventional	MTB_anc	1351220	T	Y	0.1452
Conventional	MTB_anc	1351222	G	R	0.1515
Conventional	MTB_anc	1416222	A	R	0.1266
Conventional	MTB_anc	1416232	A	R	0.125
Conventional	MTB_anc	1416234	A	M	0.1235
Conventional	MTB_anc	1480945	C	S	0.4578
Conventional	MTB_anc	1480948	C	Y	0.4568
Conventional	MTB_anc	1612621	C	M	0.1765
Conventional	MTB_anc	1612624	T	K	0.1791
Conventional	MTB_anc	1612648	T	Y	0.2154
Conventional	MTB_anc	1774048	T	Y	0.5161
Conventional	MTB_anc	1774051	C	Y	0.5806
Conventional	MTB_anc	1774057	G	S	0.125
Conventional	MTB_anc	2074509	C	S	0.6579
Conventional	MTB_anc	2074565	C	S	0.8222
Conventional	MTB_anc	2074570	G	S	0.1489
Conventional	MTB_anc	2133475	A	R	0.2459
Conventional	MTB_anc	2266487	G	S	0.3426
Conventional	MTB_anc	2266508	A	W	0.3173
Conventional	MTB_anc	2266517	T	Y	0.3113
Conventional	MTB_anc	2266550	G	K	0.3826
Conventional	MTB_anc	2266553	C	S	0.3839
Conventional	MTB_anc	2266583	C	S	0.4167
Conventional	MTB_anc	2266598	G	S	0.4107
Conventional	MTB_anc	2266604	C	S	0.4078
Conventional	MTB_anc	2266624	G	K	0.4167
Conventional	MTB_anc	2372550	G	S	0.3684
Conventional	MTB_anc	2704886	G	R	0.12
Conventional	MTB_anc	3232718	G	S	0.3333
Conventional	MTB_anc	3239564	G	R	0.3095
Conventional	MTB_anc	3336587	T	W	0.2727
Conventional	MTB_anc	3820407	A	R	0.3857
Conventional	MTB_anc	3820545	A	R	0.4
Conventional	MTB_anc	4120926	A	R	0.2698
Conventional	MTB_anc	4120983	G	R	0.3
Conventional	MTB_anc	1305593	C	S	0.3448
Conventional	MTB_anc	1351222	G	R	0.1013
Conventional	MTB_anc	1370314	A	W	0.1059
Conventional	MTB_anc	1416222	A	R	0.1667
Conventional	MTB_anc	1416232	A	R	0.1667
Conventional	MTB_anc	1416234	A	M	0.1667
Conventional	MTB_anc	1480231	G	S	0.1034
Conventional	MTB_anc	1480945	C	S	0.3818
Conventional	MTB_anc	1480948	C	Y	0.3945
Conventional	MTB_anc	1612621	C	M	0.2429
Conventional	MTB_anc	1612624	T	K	0.2917
Conventional	MTB_anc	1612648	T	Y	0.2687
Conventional	MTB_anc	1774048	T	Y	0.4231
Conventional	MTB_anc	1774051	C	Y	0.48
Conventional	MTB_anc	2074509	C	S	0.6042
Conventional	MTB_anc	2074565	C	S	0.8333
Conventional	MTB_anc	2074570	G	S	0.1509
Conventional	MTB_anc	2133475	A	R	0.1548
Conventional	MTB_anc	2266487	G	S	0.3771
Conventional	MTB_anc	2266508	A	W	0.3455
Conventional	MTB_anc	2266517	T	Y	0.3529
Conventional	MTB_anc	2266550	G	K	0.3684
Conventional	MTB_anc	2266553	C	S	0.3681
Conventional	MTB_anc	2266583	C	S	0.3892
Conventional	MTB_anc	2266598	G	S	0.3855
Conventional	MTB_anc	2266604	C	S	0.3889
Conventional	MTB_anc	2266624	G	K	0.3939
Conventional	MTB_anc	2372550	G	S	0.2586
Conventional	MTB_anc	3232718	G	S	0.4267
Conventional	MTB_anc	3239564	G	R	0.5714
Conventional	MTB_anc	3336587	T	W	0.2927
Conventional	MTB_anc	3663889	C	M	0.2105
Conventional	MTB_anc	3820407	A	R	0.3538
Conventional	MTB_anc	3820545	A	R	0.4583
Conventional	MTB_anc	4120926	A	R	0.2278
Conventional	MTB_anc	4120983	G	R	0.4337
Conventional	MTB_anc	10121	C	Y	0.3056
Conventional	MTB_anc	205476	G	K	0.3611
Conventional	MTB_anc	227564	T	Y	0.1918
Conventional	MTB_anc	569897	C	Y	0.3889
Conventional	MTB_anc	852745	C	S	0.2143
Conventional	MTB_anc	852982	C	Y	0.575
Conventional	MTB_anc	941680	T	Y	0.1957
Conventional	MTB_anc	1171141	C	Y	0.6757
Conventional	MTB_anc	1337954	C	Y	0.18
Conventional	MTB_anc	1443428	G	R	0.4681
Conventional	MTB_anc	1480219	C	Y	0.197
Conventional	MTB_anc	1480231	G	S	0.1875
Conventional	MTB_anc	1480233	A	M	0.2
Conventional	MTB_anc	1480242	A	R	0.2031
Conventional	MTB_anc	1480243	T	W	0.197
Conventional	MTB_anc	1480708	A	M	0.14
Conventional	MTB_anc	1480945	C	S	0.6129
Conventional	MTB_anc	1480948	C	Y	0.623
Conventional	MTB_anc	1480972	T	Y	0.3675
Conventional	MTB_anc	1612621	C	M	0.2439
Conventional	MTB_anc	1612624	T	K	0.2619
Conventional	MTB_anc	1612648	T	Y	0.3158
Conventional	MTB_anc	1945115	G	R	0.2258
Conventional	MTB_anc	2133475	A	R	0.3019
Conventional	MTB_anc	2266487	G	S	0.375
Conventional	MTB_anc	2266508	A	W	0.3953
Conventional	MTB_anc	2266517	T	Y	0.3778
Conventional	MTB_anc	2266550	G	K	0.3763
Conventional	MTB_anc	2266553	C	S	0.3977
Conventional	MTB_anc	2266583	C	S	0.4
Conventional	MTB_anc	2266598	G	S	0.4
Conventional	MTB_anc	2266604	C	S	0.4048
Conventional	MTB_anc	2266624	G	K	0.4198
Conventional	MTB_anc	2372550	G	S	0.1489
Conventional	MTB_anc	2401825	T	Y	0.375
Conventional	MTB_anc	2631556	C	S	0.3396
Conventional	MTB_anc	2631565	T	Y	0.3333
Conventional	MTB_anc	2631574	T	Y	0.3455
Conventional	MTB_anc	2631583	G	R	0.3051
Conventional	MTB_anc	2631599	G	R	0.2963
Conventional	MTB_anc	2631620	A	R	0.2931
Conventional	MTB_anc	2704886	G	R	0.2182
Conventional	MTB_anc	2866569	C	M	0.1273
Conventional	MTB_anc	2866578	C	M	0.1429
Conventional	MTB_anc	2866607	G	R	0.1887
Conventional	MTB_anc	2866647	G	R	0.1765
Conventional	MTB_anc	2866671	G	R	0.1667
Conventional	MTB_anc	2866677	A	M	0.1552
Conventional	MTB_anc	2866863	C	S	0.3438
Conventional	MTB_anc	2866876	A	R	0.375
Conventional	MTB_anc	2866880	C	Y	0.3871
Conventional	MTB_anc	2866882	G	R	0.4167
Conventional	MTB_anc	2867207	C	S	0.3036
Conventional	MTB_anc	2996034	G	R	0.2712
Conventional	MTB_anc	2996136	G	R	0.1447
Conventional	MTB_anc	3232703	G	R	0.2128
Conventional	MTB_anc	3232759	G	R	0.4444
Conventional	MTB_anc	3232815	A	R	0.3182
Conventional	MTB_anc	3841652	T	W	0.1268
Conventional	MTB_anc	3841654	T	K	0.1233
Conventional	MTB_anc	3841662	T	Y	0.1746
Conventional	MTB_anc	3841663	C	Y	0.1538
Conventional	MTB_anc	4120926	A	R	0.1458
Conventional	MTB_anc	4120983	G	R	0.2963
Conventional	MTB_anc	4338474	C	M	0.1667
Conventional	MTB_anc	4359135	T	Y	0.4
Conventional	MTB_anc	24716	A	R	0.3793
Conventional	MTB_anc	569897	C	Y	0.2766
Conventional	MTB_anc	1416222	A	R	0.156
Conventional	MTB_anc	1416232	A	R	0.15
Conventional	MTB_anc	1416234	A	M	0.1513
Conventional	MTB_anc	1443428	G	R	0.4459
Conventional	MTB_anc	1480945	C	S	0.4778
Conventional	MTB_anc	1480948	C	Y	0.4719
Conventional	MTB_anc	1480972	T	Y	0.5196
Conventional	MTB_anc	1612621	C	M	0.1951
Conventional	MTB_anc	1612624	T	K	0.2016
Conventional	MTB_anc	1612648	T	Y	0.2522
Conventional	MTB_anc	1644362	C	Y	0.3818
Conventional	MTB_anc	2133475	A	R	0.2254
Conventional	MTB_anc	2266487	G	S	0.3684
Conventional	MTB_anc	2266508	A	W	0.3415
Conventional	MTB_anc	2266517	T	Y	0.343
Conventional	MTB_anc	2266550	G	K	0.3788
Conventional	MTB_anc	2266553	C	S	0.3858
Conventional	MTB_anc	2266583	C	S	0.4069
Conventional	MTB_anc	2266598	G	S	0.3981
Conventional	MTB_anc	2266604	C	S	0.3897
Conventional	MTB_anc	2266624	G	K	0.3726
Conventional	MTB_anc	2372550	G	S	0.3103
Conventional	MTB_anc	2401825	T	Y	0.3861
Conventional	MTB_anc	2532017	G	S	0.2222
Conventional	MTB_anc	2631556	C	S	0.324
Conventional	MTB_anc	2631565	T	Y	0.337
Conventional	MTB_anc	2631574	T	Y	0.3316
Conventional	MTB_anc	2631583	G	R	0.3518
Conventional	MTB_anc	2631599	G	R	0.3737
Conventional	MTB_anc	2631620	A	R	0.3582
Conventional	MTB_anc	2631962	T	K	0.12
Conventional	MTB_anc	2631967	G	R	0.1102
Conventional	MTB_anc	2631968	A	R	0.124
Conventional	MTB_anc	2631971	A	R	0.125
Conventional	MTB_anc	2631977	G	S	0.1727
Conventional	MTB_anc	2704886	G	R	0.177
Conventional	MTB_anc	2996034	G	R	0.2914
Conventional	MTB_anc	2996136	G	R	0.1951
Conventional	MTB_anc	3232703	G	R	0.3109
Conventional	MTB_anc	3232759	G	R	0.3622
Conventional	MTB_anc	3232815	A	R	0.309
Conventional	MTB_anc	3336646	T	W	0.7708
Conventional	MTB_anc	3336705	A	W	0.1852
Conventional	MTB_anc	3691061	A	M	0.1009
Conventional	MTB_anc	4120926	A	R	0.1733
Conventional	MTB_anc	4120983	G	R	0.4276
Conventional	MTB_anc	4359135	T	Y	0.4468
Conventional	MTB_anc	14659	C	Y	0.1053
Conventional	MTB_anc	24707	C	S	0.1795
Conventional	MTB_anc	24716	A	R	0.3529
Conventional	MTB_anc	24721	G	S	0.1059
Conventional	MTB_anc	566303	C	Y	0.3514
Conventional	MTB_anc	569897	C	Y	0.4156
Conventional	MTB_anc	1075059	A	R	0.1296
Conventional	MTB_anc	1253574	G	R	0.5632
Conventional	MTB_anc	1443428	G	R	0.4252
Conventional	MTB_anc	1480219	C	Y	0.122
Conventional	MTB_anc	1480231	G	S	0.1176
Conventional	MTB_anc	1480233	A	M	0.1282
Conventional	MTB_anc	1480242	A	R	0.1304
Conventional	MTB_anc	1480243	T	W	0.1282
Conventional	MTB_anc	1480945	C	S	0.459
Conventional	MTB_anc	1480948	C	Y	0.4709
Conventional	MTB_anc	1480972	T	Y	0.4947
Conventional	MTB_anc	1612606	T	Y	0.1048
Conventional	MTB_anc	1612621	C	M	0.2
Conventional	MTB_anc	1612624	T	K	0.21
Conventional	MTB_anc	1612648	T	Y	0.2308
Conventional	MTB_anc	2133475	A	R	0.2326
Conventional	MTB_anc	2266487	G	S	0.3952
Conventional	MTB_anc	2266508	A	W	0.3762
Conventional	MTB_anc	2266517	T	Y	0.3744
Conventional	MTB_anc	2266550	G	K	0.41
Conventional	MTB_anc	2266553	C	S	0.41
Conventional	MTB_anc	2266583	C	S	0.4293
Conventional	MTB_anc	2266598	G	S	0.4235
Conventional	MTB_anc	2266604	C	S	0.42
Conventional	MTB_anc	2266624	G	K	0.42
Conventional	MTB_anc	2372550	G	S	0.1942
Conventional	MTB_anc	2401825	T	Y	0.4684
Conventional	MTB_anc	2532017	G	S	0.1481
Conventional	MTB_anc	2631556	C	S	0.2737
Conventional	MTB_anc	2631565	T	Y	0.2849
Conventional	MTB_anc	2631574	T	Y	0.3167
Conventional	MTB_anc	2631583	G	R	0.3228
Conventional	MTB_anc	2631599	G	R	0.3385
Conventional	MTB_anc	2631620	A	R	0.3153
Conventional	MTB_anc	2631977	G	S	0.1053
Conventional	MTB_anc	2641201	G	K	0.1064
Conventional	MTB_anc	2704886	G	R	0.2314
Conventional	MTB_anc	2866569	C	M	0.1264
Conventional	MTB_anc	2866578	C	M	0.1412
Conventional	MTB_anc	2866580	A	R	0.1503
Conventional	MTB_anc	2866607	G	R	0.1775
Conventional	MTB_anc	2866647	G	R	0.1462
Conventional	MTB_anc	2866671	G	R	0.1728
Conventional	MTB_anc	2866677	A	M	0.1572
Conventional	MTB_anc	2866863	C	S	0.311
Conventional	MTB_anc	2866876	A	R	0.3533
Conventional	MTB_anc	2866880	C	Y	0.3432
Conventional	MTB_anc	2866882	G	R	0.36
Conventional	MTB_anc	2867207	C	S	0.3187
Conventional	MTB_anc	2867230	G	R	0.1504
Conventional	MTB_anc	2867231	C	Y	0.1439
Conventional	MTB_anc	2867236	A	R	0.1462
Conventional	MTB_anc	2867240	C	Y	0.1418
Conventional	MTB_anc	2867245	A	M	0.1538
Conventional	MTB_anc	2867251	C	S	0.1353
Conventional	MTB_anc	2867254	A	R	0.1259
Conventional	MTB_anc	2867263	G	R	0.1168
Conventional	MTB_anc	2996034	G	R	0.2061
Conventional	MTB_anc	2996085	G	R	0.1079
Conventional	MTB_anc	2996136	G	R	0.2697
Conventional	MTB_anc	3336579	G	S	0.1129
Conventional	MTB_anc	3336646	T	W	0.375
Conventional	MTB_anc	3336705	A	W	0.413
Conventional	MTB_anc	3336764	A	W	0.1333
Conventional	MTB_anc	3550827	C	Y	0.7312
Conventional	MTB_anc	4058691	A	R	0.1731
Conventional	MTB_anc	4120926	A	R	0.2908
Conventional	MTB_anc	4120983	G	R	0.2625
Conventional	MTB_anc	4157132	G	R	0.2041
Conventional	MTB_anc	4220278	G	K	0.1167
Conventional	MTB_anc	4359135	T	Y	0.3333
Conventional	MTB_anc	24707	C	S	0.4737
Conventional	MTB_anc	24716	A	R	0.6
Conventional	MTB_anc	569897	C	Y	0.5424
Conventional	MTB_anc	750764	G	R	0.8431
Conventional	MTB_anc	1416222	A	R	0.1136
Conventional	MTB_anc	1416232	A	R	0.1128
Conventional	MTB_anc	1416234	A	M	0.1136
Conventional	MTB_anc	1443428	G	R	0.4143
Conventional	MTB_anc	1480945	C	S	0.4842
Conventional	MTB_anc	1480948	C	Y	0.5
Conventional	MTB_anc	1480972	T	Y	0.4767
Conventional	MTB_anc	1529134	C	Y	0.8
Conventional	MTB_anc	1612621	C	M	0.1849
Conventional	MTB_anc	1612624	T	K	0.2049
Conventional	MTB_anc	1612648	T	Y	0.2212
Conventional	MTB_anc	1644362	C	Y	0.2692
Conventional	MTB_anc	2133475	A	R	0.2126
Conventional	MTB_anc	2266487	G	S	0.4078
Conventional	MTB_anc	2266508	A	W	0.3871
Conventional	MTB_anc	2266517	T	Y	0.3842
Conventional	MTB_anc	2266550	G	K	0.4615
Conventional	MTB_anc	2266553	C	S	0.4628
Conventional	MTB_anc	2266583	C	S	0.4737
Conventional	MTB_anc	2266598	G	S	0.4611
Conventional	MTB_anc	2266604	C	S	0.4508
Conventional	MTB_anc	2266624	G	K	0.4368
Conventional	MTB_anc	2372550	G	S	0.2451
Conventional	MTB_anc	2401825	T	Y	0.3889
Conventional	MTB_anc	2532017	G	S	0.3571
Conventional	MTB_anc	2631556	C	S	0.2516
Conventional	MTB_anc	2631565	T	Y	0.2695
Conventional	MTB_anc	2631574	T	Y	0.2722
Conventional	MTB_anc	2631583	G	R	0.3034
Conventional	MTB_anc	2631599	G	R	0.3118
Conventional	MTB_anc	2631620	A	R	0.2979
Conventional	MTB_anc	2704886	G	R	0.1533
Conventional	MTB_anc	2866551	C	S	0.1232
Conventional	MTB_anc	2866569	C	M	0.1679
Conventional	MTB_anc	2866578	C	M	0.1654
Conventional	MTB_anc	2866580	A	R	0.1898
Conventional	MTB_anc	2866607	G	R	0.225
Conventional	MTB_anc	2866647	G	R	0.2155
Conventional	MTB_anc	2866671	G	R	0.1826
Conventional	MTB_anc	2866677	A	M	0.1875
Conventional	MTB_anc	2866863	C	S	0.3614
Conventional	MTB_anc	2866876	A	R	0.3801
Conventional	MTB_anc	2866880	C	Y	0.3846
Conventional	MTB_anc	2866882	G	R	0.3953
Conventional	MTB_anc	2867207	C	S	0.311
Conventional	MTB_anc	2867230	G	R	0.1385
Conventional	MTB_anc	2867231	C	Y	0.1429
Conventional	MTB_anc	2867236	A	R	0.1374
Conventional	MTB_anc	2867240	C	Y	0.1278
Conventional	MTB_anc	2867245	A	M	0.1343
Conventional	MTB_anc	2867251	C	S	0.1429
Conventional	MTB_anc	2867254	A	R	0.1397
Conventional	MTB_anc	2867263	G	R	0.1278
Conventional	MTB_anc	2867298	C	M	0.1102
Conventional	MTB_anc	2881871	C	Y	0.8482
Conventional	MTB_anc	2996034	G	R	0.237
Conventional	MTB_anc	2996085	G	R	0.1127
Conventional	MTB_anc	2996136	G	R	0.2201
Conventional	MTB_anc	3239591	T	W	0.6552
Conventional	MTB_anc	3336587	T	W	0.1569
Conventional	MTB_anc	3704773	A	M	0.3537
Conventional	MTB_anc	3841652	T	W	0.1915
Conventional	MTB_anc	3841654	T	K	0.197
Conventional	MTB_anc	3841662	T	Y	0.2474
Conventional	MTB_anc	3841663	C	Y	0.2447
Conventional	MTB_anc	4120926	A	R	0.1753
Conventional	MTB_anc	4120983	G	R	0.4521
Conventional	MTB_anc	4222922	A	R	0.8
Conventional	MTB_anc	4241557	C	Y	0.8375
Conventional	MTB_anc	4359135	T	Y	0.3824
Conventional	MTB_anc	445016	C	Y	0.1028
Conventional	MTB_anc	771724	G	R	0.1615
Conventional	MTB_anc	1480945	C	S	0.4045
Conventional	MTB_anc	1480948	C	Y	0.3873
Conventional	MTB_anc	1480972	T	Y	0.5912
Conventional	MTB_anc	1612595	C	S	0.1056
Conventional	MTB_anc	1612600	G	S	0.1076
Conventional	MTB_anc	1612603	G	K	0.1125
Conventional	MTB_anc	1612606	T	Y	0.1242
Conventional	MTB_anc	1612621	C	M	0.2209
Conventional	MTB_anc	1612624	T	K	0.236
Conventional	MTB_anc	1612648	T	Y	0.195
Conventional	MTB_anc	1644362	C	Y	0.1951
Conventional	MTB_anc	1883624	G	R	0.1753
Conventional	MTB_anc	2074509	C	S	0.7576
Conventional	MTB_anc	2074514	G	R	0.24
Conventional	MTB_anc	2074565	C	S	0.7297
Conventional	MTB_anc	2074570	G	S	0.1765
Conventional	MTB_anc	2115629	C	Y	0.7493
Conventional	MTB_anc	2133475	A	R	0.2109
Conventional	MTB_anc	2266487	G	S	0.3333
Conventional	MTB_anc	2266508	A	W	0.3242
Conventional	MTB_anc	2266517	T	Y	0.339
Conventional	MTB_anc	2266550	G	K	0.3704
Conventional	MTB_anc	2266553	C	S	0.3737
Conventional	MTB_anc	2266583	C	S	0.3613
Conventional	MTB_anc	2266598	G	S	0.3497
Conventional	MTB_anc	2266604	C	S	0.3351
Conventional	MTB_anc	2266624	G	K	0.3158
Conventional	MTB_anc	2372550	G	S	0.2828
Conventional	MTB_anc	2630158	C	S	0.1667
Conventional	MTB_anc	2630161	A	R	0.1613
Conventional	MTB_anc	2630173	C	S	0.1008
Conventional	MTB_anc	2631556	C	S	0.3239
Conventional	MTB_anc	2631565	T	Y	0.3349
Conventional	MTB_anc	2631574	T	Y	0.3445
Conventional	MTB_anc	2631583	G	R	0.3333
Conventional	MTB_anc	2631599	G	R	0.3535
Conventional	MTB_anc	2631620	A	R	0.3486
Conventional	MTB_anc	2631962	T	K	0.1176
Conventional	MTB_anc	2631967	G	R	0.1212
Conventional	MTB_anc	2631968	A	R	0.1221
Conventional	MTB_anc	2631971	A	R	0.1212
Conventional	MTB_anc	2631977	G	S	0.1407
Conventional	MTB_anc	2651015	G	R	0.1068
Conventional	MTB_anc	2704886	G	R	0.1727
Conventional	MTB_anc	3239564	G	R	0.1964
Conventional	MTB_anc	3663889	C	M	0.1556
Conventional	MTB_anc	3820407	A	R	0.243
Conventional	MTB_anc	3820446	G	S	0.1298
Conventional	MTB_anc	3820449	T	K	0.1163
Conventional	MTB_anc	3820545	A	R	0.3643
Conventional	MTB_anc	3841652	T	W	0.2756
Conventional	MTB_anc	3841654	T	K	0.2893
Conventional	MTB_anc	3841663	C	Y	0.3472
Conventional	MTB_anc	3841739	G	R	0.2671
Conventional	MTB_anc	3841759	G	R	0.2237
Conventional	MTB_anc	3841777	G	R	0.172
Conventional	MTB_anc	3841808	T	Y	0.1852
Conventional	MTB_anc	3841816	T	Y	0.2321
Conventional	MTB_anc	3841971	T	K	0.3895
Conventional	MTB_anc	4120926	A	R	0.2098
Conventional	MTB_anc	4120983	G	R	0.3889
Conventional	MTB_anc	71584	C	S	0.1714
Conventional	MTB_anc	841087	C	S	0.1918
Conventional	MTB_anc	841090	G	R	0.2133
Conventional	MTB_anc	841099	G	S	0.25
Conventional	MTB_anc	841105	C	Y	0.2375
Conventional	MTB_anc	841110	G	S	0.253
Conventional	MTB_anc	841128	G	S	0.3297
Conventional	MTB_anc	841132	C	Y	0.3438
Conventional	MTB_anc	841141	G	R	0.3333
Conventional	MTB_anc	841278	C	Y	0.2887
Conventional	MTB_anc	841320	C	Y	0.2406
Conventional	MTB_anc	841326	T	Y	0.2313
Conventional	MTB_anc	841353	G	R	0.1406
Conventional	MTB_anc	841356	A	R	0.1496
Conventional	MTB_anc	1416222	A	R	0.1852
Conventional	MTB_anc	1416232	A	R	0.1852
Conventional	MTB_anc	1416234	A	M	0.1852
Conventional	MTB_anc	1480242	A	R	0.1176
Conventional	MTB_anc	1480243	T	W	0.1143
Conventional	MTB_anc	1480945	C	S	0.392
Conventional	MTB_anc	1480948	C	Y	0.3902
Conventional	MTB_anc	1612621	C	M	0.2083
Conventional	MTB_anc	1612624	T	K	0.2297
Conventional	MTB_anc	1612648	T	Y	0.2143
Conventional	MTB_anc	3189580	C	Y	0.6277
Conventional	MTB_anc	3232759	G	R	0.383
Conventional	MTB_anc	3232815	A	R	0.26
Conventional	MTB_anc	3336705	A	W	0.3103
Conventional	MTB_anc	3691061	A	M	0.2561
Conventional	MTB_anc	3691063	G	R	0.2289
Conventional	MTB_anc	3820407	A	R	0.2115
Conventional	MTB_anc	3820505	C	S	0.5079
Conventional	MTB_anc	3820508	G	K	0.5
Conventional	MTB_anc	3820545	A	R	0.3088
Conventional	MTB_anc	3841652	T	W	0.2803
Conventional	MTB_anc	3841654	T	K	0.2879
Conventional	MTB_anc	3841662	T	Y	0.3178
Conventional	MTB_anc	3841663	C	Y	0.3178
Conventional	MTB_anc	123915	C	Y	0.3492
Conventional	MTB_anc	154138	G	R	0.3846
Conventional	MTB_anc	205465	C	M	0.2128
Conventional	MTB_anc	501867	T	K	0.338
Conventional	MTB_anc	631359	A	R	0.5
Conventional	MTB_anc	631362	G	S	0.5
Conventional	MTB_anc	649357	C	Y	0.3824
Conventional	MTB_anc	795964	C	Y	0.4271
Conventional	MTB_anc	1130852	T	K	0.338
Conventional	MTB_anc	1294322	T	Y	0.3407
Conventional	MTB_anc	1416222	A	R	0.25
Conventional	MTB_anc	1416232	A	R	0.25
Conventional	MTB_anc	1416234	A	M	0.2471
Conventional	MTB_anc	1480945	C	S	0.4592
Conventional	MTB_anc	1480948	C	Y	0.4688
Conventional	MTB_anc	1612621	C	M	0.1905
Conventional	MTB_anc	1612624	T	K	0.1905
Conventional	MTB_anc	1612648	T	Y	0.2062
Conventional	MTB_anc	1645098	C	Y	0.1639
Conventional	MTB_anc	1767498	G	S	0.1642
Conventional	MTB_anc	2014474	G	R	0.4074
Conventional	MTB_anc	2244726	G	K	0.1782
Conventional	MTB_anc	2501445	G	S	0.4265
Conventional	MTB_anc	2532017	G	S	0.3243
Conventional	MTB_anc	2572748	G	K	0.3167
Conventional	MTB_anc	2631556	C	S	0.36
Conventional	MTB_anc	2631565	T	Y	0.3654
Conventional	MTB_anc	2631574	T	Y	0.3619
Conventional	MTB_anc	2631583	G	R	0.3694
Conventional	MTB_anc	2631599	G	R	0.4
Conventional	MTB_anc	2631620	A	R	0.374
Conventional	MTB_anc	2631962	T	K	0.1644
Conventional	MTB_anc	2631967	G	R	0.1644
Conventional	MTB_anc	2631968	A	R	0.1622
Conventional	MTB_anc	2631971	A	R	0.1781
Conventional	MTB_anc	2631977	G	S	0.2405
Conventional	MTB_anc	3065010	C	M	0.3968
Conventional	MTB_anc	3232759	G	R	0.5
Conventional	MTB_anc	3336634	A	R	0.4286
Conventional	MTB_anc	3820523	G	R	0.34
Conventional	MTB_anc	3820545	A	R	0.2609
Conventional	MTB_anc	3965168	C	S	0.1296
Conventional	MTB_anc	4391203	T	K	0.2069
Conventional	MTB_anc	312751	G	R	0.2466
Conventional	MTB_anc	1416222	A	R	0.1286
Conventional	MTB_anc	1416232	A	R	0.1343
Conventional	MTB_anc	1416234	A	M	0.1324
Conventional	MTB_anc	1480945	C	S	0.4845
Conventional	MTB_anc	1480948	C	Y	0.4742
Conventional	MTB_anc	1612603	G	K	0.1014
Conventional	MTB_anc	1612606	T	Y	0.1029
Conventional	MTB_anc	1612621	C	M	0.1918
Conventional	MTB_anc	1612624	T	K	0.2222
Conventional	MTB_anc	1612648	T	Y	0.1918
Conventional	MTB_anc	1644309	T	Y	0.4
Conventional	MTB_anc	2074570	G	S	0.14
Conventional	MTB_anc	2532017	G	S	0.3143
Conventional	MTB_anc	2626108	G	S	0.875
Conventional	MTB_anc	2630158	C	S	0.1154
Conventional	MTB_anc	2630161	A	R	0.1053
Conventional	MTB_anc	2631977	G	S	0.1266
Conventional	MTB_anc	3232759	G	R	0.338
Conventional	MTB_anc	3232815	A	R	0.3382
Conventional	MTB_anc	3336587	T	W	0.1951
Conventional	MTB_anc	3336705	A	W	0.1842
Conventional	MTB_anc	3691061	A	M	0.4867
Conventional	MTB_anc	3691063	G	R	0.4455
Conventional	MTB_anc	3691071	T	Y	0.1061
Conventional	MTB_anc	3820407	A	R	0.1923
Conventional	MTB_anc	3820545	A	R	0.3582
Conventional	MTB_anc	3841652	T	W	0.1967
Conventional	MTB_anc	3841654	T	K	0.194
Conventional	MTB_anc	3841662	T	Y	0.224
Conventional	MTB_anc	3841663	C	Y	0.2177
Conventional	MTB_anc	24716	A	R	0.4444
Conventional	MTB_anc	39022	A	R	0.272
Conventional	MTB_anc	39030	C	Y	0.7581
Conventional	MTB_anc	1416222	A	R	0.2212
Conventional	MTB_anc	1416232	A	R	0.2105
Conventional	MTB_anc	1416234	A	M	0.2232
Conventional	MTB_anc	1443428	G	R	0.4419
Conventional	MTB_anc	1480945	C	S	0.439
Conventional	MTB_anc	1480948	C	Y	0.4309
Conventional	MTB_anc	1480972	T	Y	0.552
Conventional	MTB_anc	1481337	G	R	0.5727
Conventional	MTB_anc	1612621	C	M	0.1727
Conventional	MTB_anc	1612624	T	K	0.1852
Conventional	MTB_anc	1612648	T	Y	0.25
Conventional	MTB_anc	1644362	C	Y	0.2951
Conventional	MTB_anc	2074570	G	S	0.1633
Conventional	MTB_anc	2133475	A	R	0.1803
Conventional	MTB_anc	2266487	G	S	0.3622
Conventional	MTB_anc	2266508	A	W	0.3316
Conventional	MTB_anc	2266517	T	Y	0.3405
Conventional	MTB_anc	2266550	G	K	0.3855
Conventional	MTB_anc	2266553	C	S	0.392
Conventional	MTB_anc	2266583	C	S	0.4199
Conventional	MTB_anc	2266598	G	S	0.3989
Conventional	MTB_anc	2266604	C	S	0.3989
Conventional	MTB_anc	2266624	G	K	0.3943
Conventional	MTB_anc	2372550	G	S	0.3011
Conventional	MTB_anc	2401825	T	Y	0.5094
Conventional	MTB_anc	2532017	G	S	0.1967
Conventional	MTB_anc	2537722	G	R	0.1039
Conventional	MTB_anc	2592310	G	R	0.4034
Conventional	MTB_anc	2648590	G	R	0.1047
Conventional	MTB_anc	2704886	G	R	0.1328
Conventional	MTB_anc	2866551	C	S	0.1101
[truncated: 32,523 more rows]

[truncated: 7 more sheets: Fig. 8b, Fig. 8cd, Fig. S1, Fig. S2, Fig. S3, Fig. S4a, Fig. S4b]
