# Supplementary material for: Complete genomes reveal a refined map of Mycobacterium tuberculosis genetic diversity across evolutionary scales
Source: Nat Commun. 2026 Jun 6;17:7242. doi: 10.1038/s41467-026-73869-5 (PMC13396471; doi:10.1038/s41467-026-73869-5)
Supplement: Supplementary file 15 — Source Data [file 41467_2026_73869_MOESM15_ESM.zip › Source_data/Figure2/Fig_2a.csv]

RefMid	S
101	3
102	3
103	3
104	3
105	3
106	3
107	3
108	3
109	3
110	3
111	3
112	3
113	3
114	3
115	3
116	3
117	3
118	3
119	3
120	3
121	3
122	3
123	3
124	3
125	3
126	3
127	3
128	3
129	3
130	3
131	3
132	3
133	3
134	3
135	3
136	3
137	3
138	3
139	3
140	3
141	3
142	3
143	3
144	3
145	3
146	3
147	3
148	3
149	3
150	3
151	3
152	3
153	3
154	3
155	3
156	3
157	3
158	3
159	4
160	4
161	4
162	4
163	4
164	4
165	4
166	4
167	4
168	4
169	4
170	4
171	4
172	4
173	4
174	4
175	4
176	4
177	4
178	4
179	4
180	4
181	4
182	4
183	3
184	3
185	3
186	3
187	3
188	3
189	3
190	3
191	2
192	2
193	2
194	2
195	2
196	2
197	2
198	2
199	2
200	2
201	2
202	2
203	2
204	2
205	2
206	2
207	2
208	2
209	2
210	2
211	2
212	2
213	2
214	2
215	2
216	2
217	2
218	2
219	2
220	2
221	2
222	2
223	2
224	2
225	2
226	2
227	2
228	2
229	2
230	2
231	2
232	2
233	3
234	3
235	3
236	3
237	3
238	3
239	3
240	3
241	3
242	3
243	3
244	3
245	3
246	3
247	3
248	3
249	3
250	3
251	3
252	3
253	3
254	3
255	3
256	3
257	3
258	3
259	3
260	3
261	3
262	3
263	3
264	3
265	3
266	3
267	3
268	3
269	3
270	3
271	3
272	4
273	4
274	4
275	4
276	4
277	4
278	4
279	4
280	4
281	4
282	4
283	4
284	4
285	4
286	4
287	4
288	4
289	4
290	4
291	5
292	5
293	5
294	5
295	5
296	5
297	5
298	5
299	5
300	5
301	5
302	5
303	5
304	5
305	5
306	5
307	5
308	5
309	5
310	5
311	6
312	6
313	6
314	6
315	6
316	6
317	6
318	6
319	6
320	6
321	6
322	6
323	6
324	6
325	6
326	6
327	6
328	6
329	6
330	6
331	6
332	6
333	6
334	6
335	6
336	6
337	6
338	6
339	6
340	6
341	7
342	7
343	7
344	7
345	7
346	7
347	7
348	7
349	7
350	7
351	7
352	7
353	7
354	7
355	7
356	7
357	7
358	7
359	6
360	6
361	6
362	6
363	6
364	6
365	6
366	6
367	6
368	7
369	7
370	7
371	7
372	7
373	7
374	7
375	7
376	7
377	7
378	7
379	7
380	7
381	7
382	7
383	7
384	7
385	7
386	7
387	7
388	7
389	7
390	7
391	7
392	7
393	7
394	7
395	7
396	7
397	7
398	7
399	7
400	7
401	7
402	7
403	7
404	7
405	7
406	7
407	7
408	7
409	7
410	7
411	7
412	7
413	7
414	7
415	7
416	7
417	7
418	7
419	7
420	7
421	7
422	7
423	7
424	7
425	7
426	7
427	7
428	7
429	7
430	7
431	7
432	7
433	6
434	6
435	6
436	6
437	6
438	6
439	6
440	6
441	6
442	6
443	6
444	6
445	6
446	6
447	6
448	6
449	6
450	6
451	6
452	6
453	6
454	6
455	6
456	6
457	6
458	6
459	6
460	6
461	6
462	6
463	6
464	6
465	6
466	6
467	7
468	7
469	7
470	7
471	7
472	6
473	6
474	6
475	6
476	6
477	6
478	6
479	6
480	6
481	6
482	6
483	6
484	6
485	6
486	6
487	6
488	6
489	6
490	6
491	5
492	5
493	5
494	5
495	5
496	4
497	4
498	4
499	4
500	4
501	4
502	4
503	4
504	4
505	4
506	4
507	4
508	4
509	4
510	4
511	3
512	3
513	3
514	3
515	3
516	3
517	3
518	3
519	3
520	3
521	3
522	3
523	3
524	3
525	3
526	3
527	3
528	3
529	3
530	3
531	3
532	3
533	3
534	3
535	3
536	3
537	3
538	3
539	3
540	3
541	2
542	2
543	2
544	2
545	2
546	2
547	2
548	2
549	2
550	2
551	2
552	2
553	2
554	2
555	2
556	2
557	2
558	2
559	2
560	2
561	2
562	2
563	2
564	2
565	2
566	2
567	2
568	1
569	1
570	1
571	1
572	1
573	1
574	1
575	1
576	1
577	1
578	1
579	1
580	1
581	1
582	1
583	1
584	1
585	1
586	1
587	1
588	1
589	1
590	1
591	1
592	1
593	1
594	1
595	1
596	1
597	1
598	1
599	1
600	1
601	1
602	1
603	1
604	1
605	1
606	1
607	1
608	1
609	1
610	1
611	1
612	1
613	1
614	1
615	1
616	1
617	1
618	1
619	1
620	1
621	1
622	1
623	1
624	1
625	1
626	1
627	1
628	1
629	1
630	1
631	1
632	1
633	1
634	1
635	1
636	1
637	1
638	1
639	1
640	1
641	1
642	1
643	1
644	1
645	1
646	1
647	1
648	1
649	1
650	1
651	1
652	1
653	1
654	1
655	1
656	1
657	1
658	1
659	1
660	1
661	1
662	1
663	1
664	1
665	1
666	1
667	0
668	0
669	0
670	0
671	0
672	0
673	0
674	0
675	0
676	0
677	0
678	0
679	0
680	0
681	0
682	0
683	0
684	0
685	0
686	0
687	0
688	0
689	0
690	0
691	0
692	0
693	0
694	0
695	0
696	0
697	0
698	0
699	0
700	0
701	0
702	0
703	0
704	0
705	0
706	0
707	0
708	0
709	0
710	0
711	0
712	0
713	0
714	0
715	0
716	0
717	0
718	0
719	0
720	0
721	0
722	0
723	0
724	0
725	0
726	0
727	0
728	0
729	0
730	0
731	0
732	0
733	0
734	0
735	0
736	0
737	0
738	0
739	0
740	0
741	0
742	0
743	0
744	0
745	0
746	0
747	0
748	0
749	0
750	0
751	0
752	0
753	0
754	0
755	0
756	0
757	0
758	0
759	0
760	0
761	0
762	0
763	0
764	0
765	0
766	0
767	0
768	0
769	0
770	0
771	0
772	0
773	0
774	0
775	0
776	0
777	0
778	0
779	0
780	0
781	0
782	0
783	0
784	0
785	0
786	0
787	0
788	0
789	0
790	0
791	0
792	0
793	0
794	0
795	0
796	0
797	0
798	0
799	0
800	0
801	0
802	0
803	0
804	0
805	0
806	0
807	0
808	0
809	0
810	0
811	0
812	0
813	0
814	0
815	0
816	0
817	0
818	0
819	0
820	0
821	0
822	0
823	0
824	0
825	0
826	0
827	0
828	0
829	0
830	0
831	0
832	0
833	0
834	0
835	0
836	0
837	0
838	0
839	0
840	0
841	0
842	0
843	0
844	0
845	0
846	0
847	0
848	0
849	0
850	0
851	0
852	0
853	0
854	0
855	0
856	0
857	0
858	0
859	0
860	0
861	0
862	0
863	0
864	0
865	0
866	0
867	0
868	0
869	0
870	0
871	0
872	0
873	0
874	0
875	0
876	0
877	0
878	0
879	0
880	0
881	0
882	0
883	0
884	0
885	0
886	0
887	0
888	0
889	0
890	0
891	0
892	0
893	0
894	0
895	0
896	0
897	0
898	0
899	0
900	0
901	0
902	0
903	0
904	0
905	0
906	0
907	0
908	0
909	0
910	0
911	0
912	0
913	0
914	0
915	0
916	0
917	0
918	0
919	0
920	0
921	0
922	0
923	0
924	0
925	0
926	0
927	0
928	0
929	0
930	0
931	0
932	0
933	0
934	0
935	0
936	0
937	0
938	0
939	0
940	0
941	0
942	0
943	0
944	0
945	0
946	0
947	0
948	0
949	0
950	0
951	0
952	0
953	0
954	0
955	0
956	0
957	0
958	0
959	0
960	0
961	0
962	0
963	0
964	0
965	0
966	0
967	0
968	0
969	0
970	0
971	0
972	0
973	0
974	0
975	0
976	0
977	0
978	0
979	0
980	0
981	0
982	1
983	1
984	1
985	1
986	1
987	1
988	1
989	1
990	1
991	1
992	1
993	1
994	1
995	1
996	1
997	1
998	1
999	1
1000	1
1001	1
1002	1
1003	1
1004	1
1005	1
1006	1
1007	1
1008	1
1009	1
1010	1
1011	1
1012	1
1013	1
1014	1
1015	1
1016	1
1017	1
1018	1
1019	1
1020	1
1021	1
1022	1
1023	1
1024	1
1025	1
1026	1
1027	1
1028	1
1029	1
1030	1
1031	1
1032	1
1033	1
1034	1
1035	1
1036	1
1037	1
1038	1
1039	1
1040	1
1041	1
1042	1
1043	1
1044	1
1045	1
1046	1
1047	1
1048	1
1049	1
1050	1
1051	1
1052	1
1053	1
1054	1
1055	1
1056	1
1057	1
1058	1
1059	1
1060	1
1061	1
1062	1
1063	1
1064	1
1065	1
1066	1
1067	1
1068	1
1069	1
1070	1
1071	1
1072	1
1073	1
1074	1
1075	1
1076	1
1077	1
1078	1
1079	1
1080	1
1081	1
1082	1
1083	1
1084	1
1085	1
1086	1
1087	1
1088	1
1089	1
1090	1
1091	1
1092	1
1093	1
1094	1
1095	1
1096	1
1097	1
1098	1
1099	1
1100	1
1101	1
1102	1
1103	1
1104	1
1105	1
1106	1
1107	1
1108	1
1109	1
1110	1
1111	1
1112	1
1113	1
1114	1
1115	1
1116	1
1117	1
1118	1
1119	1
1120	1
1121	1
1122	1
1123	1
1124	1
1125	1
1126	1
1127	1
1128	1
1129	1
1130	1
1131	1
1132	1
1133	1
1134	1
1135	1
1136	1
1137	1
1138	1
1139	1
1140	1
1141	1
1142	1
1143	1
1144	1
1145	1
1146	1
1147	1
1148	1
1149	1
1150	1
1151	1
1152	1
1153	1
1154	1
1155	1
1156	1
1157	1
1158	1
1159	1
1160	1
1161	1
1162	1
1163	1
1164	1
1165	1
1166	1
1167	1
1168	1
1169	1
1170	1
1171	1
1172	1
1173	1
1174	1
1175	1
1176	1
1177	1
1178	1
1179	1
1180	1
1181	1
1182	0
1183	0
1184	0
1185	0
1186	0
1187	0
1188	0
1189	0
1190	0
1191	0
1192	0
1193	0
1194	0
1195	0
1196	0
1197	0
1198	0
1199	0
1200	0
1201	0
1202	0
1203	0
1204	0
1205	0
1206	0
1207	0
1208	0
1209	0
1210	0
1211	0
1212	0
1213	0
1214	0
1215	0
1216	0
1217	0
1218	0
1219	0
1220	0
1221	0
1222	0
1223	0
1224	0
1225	0
1226	0
1227	0
1228	0
1229	0
1230	0
1231	0
1232	0
1233	0
1234	0
1235	0
1236	0
1237	0
1238	0
1239	0
1240	0
1241	0
1242	0
1243	0
1244	0
1245	0
1246	0
1247	0
1248	0
1249	0
1250	0
1251	0
1252	0
1253	0
1254	0
1255	0
1256	0
1257	0
1258	0
1259	0
1260	0
1261	0
1262	0
1263	0
1264	0
1265	0
1266	0
1267	0
1268	0
1269	0
1270	0
1271	0
1272	0
1273	0
1274	0
1275	0
1276	0
1277	0
1278	0
1279	0
1280	0
1281	0
1282	0
1283	0
1284	0
1285	0
1286	0
1287	0
1288	0
1289	0
1290	0
1291	0
1292	0
1293	0
1294	0
1295	0
1296	0
1297	0
1298	0
1299	0
1300	0
1301	0
1302	0
1303	0
1304	0
1305	0
1306	0
1307	0
1308	0
1309	0
1310	0
1311	0
1312	0
1313	0
1314	0
1315	0
1316	0
1317	0
1318	0
1319	0
1320	0
1321	0
1322	0
1323	0
1324	0
1325	0
1326	0
1327	0
1328	0
1329	0
1330	0
1331	0
1332	0
1333	0
1334	0
1335	0
1336	0
1337	0
1338	0
1339	0
1340	0
1341	0
1342	0
1343	0
1344	0
1345	0
1346	0
1347	0
1348	0
1349	0
1350	0
1351	0
1352	0
1353	0
1354	0
1355	0
1356	0
1357	0
1358	0
1359	0
1360	0
1361	0
1362	0
1363	0
1364	0
1365	0
1366	0
1367	0
1368	0
1369	0
1370	0
1371	0
1372	0
1373	0
1374	0
1375	0
1376	0
1377	0
1378	0
1379	0
1380	0
1381	0
1382	0
1383	0
1384	0
1385	0
1386	0
1387	0
1388	0
1389	0
1390	0
1391	0
1392	0
1393	0
1394	0
1395	0
1396	0
1397	0
1398	0
1399	0
1400	0
1401	0
1402	0
1403	0
1404	0
1405	0
1406	0
1407	0
1408	0
1409	0
1410	0
1411	0
1412	0
1413	0
1414	0
1415	0
1416	0
1417	0
1418	1
1419	1
1420	1
1421	1
1422	1
1423	1
1424	1
1425	1
1426	1
1427	1
1428	1
1429	1
1430	1
1431	1
1432	1
1433	1
1434	1
1435	1
1436	1
1437	1
1438	1
1439	1
1440	1
1441	1
1442	1
1443	1
1444	1
1445	1
1446	1
1447	1
1448	1
1449	1
1450	1
1451	1
1452	1
1453	1
1454	1
1455	1
1456	1
1457	1
1458	1
1459	1
1460	1
1461	1
1462	1
1463	1
1464	1
1465	1
1466	1
1467	1
1468	1
1469	1
1470	1
1471	1
1472	1
1473	1
1474	1
1475	1
1476	1
1477	1
1478	1
1479	1
1480	1
1481	1
1482	1
1483	1
1484	1
1485	1
1486	1
1487	1
1488	1
1489	1
1490	1
1491	1
1492	1
1493	1
1494	1
1495	1
1496	1
1497	1
1498	1
1499	1
1500	1
1501	1
1502	1
1503	1
1504	1
1505	1
1506	1
1507	1
1508	1
1509	1
1510	1
1511	1
1512	1
1513	1
1514	1
1515	1
1516	1
1517	1
1518	1
1519	1
1520	1
1521	1
1522	1
1523	1
1524	1
1525	1
1526	1
1527	1
1528	1
1529	1
1530	1
1531	1
1532	1
1533	1
1534	1
1535	1
1536	1
1537	1
1538	1
1539	1
1540	1
1541	1
1542	1
1543	1
1544	1
1545	1
1546	1
1547	1
1548	1
1549	1
1550	1
1551	1
1552	1
1553	1
1554	1
1555	1
1556	1
1557	1
1558	1
1559	1
1560	1
1561	1
1562	1
1563	1
1564	1
1565	1
1566	1
1567	1
1568	1
1569	1
1570	1
1571	1
1572	1
1573	1
1574	1
1575	1
1576	1
1577	1
1578	1
1579	1
1580	1
1581	1
1582	1
1583	1
1584	1
1585	1
1586	1
1587	1
1588	1
1589	1
1590	1
1591	1
1592	1
1593	1
1594	1
1595	1
1596	1
1597	1
1598	1
1599	1
1600	1
1601	2
1602	3
1603	3
1604	3
1605	3
1606	3
1607	3
1608	3
1609	3
1610	3
1611	3
1612	3
1613	3
1614	3
1615	3
1616	3
1617	3
1618	2
1619	2
1620	2
1621	2
1622	2
1623	2
1624	2
1625	2
1626	2
1627	2
1628	2
1629	2
1630	2
1631	2
1632	2
1633	2
1634	2
1635	2
1636	2
1637	2
1638	2
1639	2
1640	2
1641	2
1642	2
1643	2
1644	2
1645	2
1646	2
1647	2
1648	2
1649	2
1650	2
1651	2
1652	2
1653	2
1654	2
1655	2
1656	2
1657	2
1658	2
1659	2
1660	2
1661	2
1662	2
1663	2
1664	2
1665	2
1666	2
1667	2
1668	2
1669	2
1670	2
1671	2
1672	2
1673	3
1674	3
1675	3
1676	3
1677	3
1678	3
1679	3
1680	3
1681	3
1682	3
1683	3
1684	3
1685	3
1686	3
1687	3
1688	3
1689	3
1690	3
1691	3
1692	3
1693	3
1694	3
1695	3
1696	3
1697	3
1698	3
1699	3
1700	3
1701	3
1702	3
1703	3
1704	3
1705	3
1706	4
1707	4
1708	4
1709	4
1710	4
1711	4
1712	4
1713	4
1714	4
1715	4
1716	4
1717	4
1718	4
1719	4
1720	4
1721	4
1722	5
1723	5
1724	5
1725	5
1726	5
1727	5
1728	5
1729	5
1730	5
1731	5
1732	5
1733	5
1734	5
1735	5
1736	5
1737	5
1738	5
1739	5
1740	5
1741	5
1742	5
1743	5
1744	5
1745	5
1746	5
1747	5
1748	5
1749	5
1750	6
1751	6
1752	6
1753	6
1754	6
1755	6
1756	6
1757	6
1758	6
1759	6
1760	6
1761	6
1762	6
1763	6
1764	6
1765	6
1766	6
1767	6
1768	6
1769	6
1770	6
1771	6
1772	6
1773	6
1774	6
1775	6
1776	6
1777	6
1778	6
1779	6
1780	6
1781	6
1782	6
1783	6
1784	6
1785	6
1786	6
1787	6
1788	6
1789	6
1790	6
1791	6
1792	6
1793	6
1794	6
1795	6
1796	6
1797	6
1798	6
1799	6
1800	6
1801	5
1802	4
1803	4
1804	4
1805	4
1806	4
1807	4
1808	4
1809	4
1810	4
1811	4
1812	4
1813	4
1814	4
1815	4
1816	4
1817	4
1818	4
1819	4
1820	4
1821	4
1822	4
1823	4
1824	4
1825	4
1826	4
1827	4
1828	4
1829	4
1830	4
1831	4
1832	4
1833	4
1834	4
1835	4
1836	4
1837	4
1838	4
1839	4
1840	4
1841	4
1842	4
1843	4
1844	4
1845	4
1846	4
1847	4
1848	4
1849	4
1850	4
1851	4
1852	4
1853	4
1854	4
1855	4
1856	4
1857	4
1858	4
1859	4
1860	4
1861	4
1862	4
1863	4
1864	4
1865	4
1866	4
1867	4
1868	4
1869	4
1870	4
1871	4
1872	4
1873	3
1874	3
1875	3
1876	3
1877	3
1878	4
1879	4
1880	4
1881	4
1882	4
1883	4
1884	4
1885	4
1886	4
1887	4
1888	4
1889	4
1890	4
1891	4
1892	4
1893	4
1894	4
1895	4
1896	4
1897	4
1898	4
1899	4
1900	4
1901	4
1902	4
1903	4
1904	4
1905	4
1906	3
1907	3
1908	3
1909	3
1910	3
1911	3
1912	3
1913	3
1914	3
1915	3
1916	3
1917	3
1918	3
1919	3
1920	3
1921	3
1922	2
1923	2
1924	2
1925	2
1926	2
1927	2
1928	2
1929	2
1930	2
1931	2
1932	2
1933	2
1934	2
1935	2
1936	2
1937	2
1938	2
1939	2
1940	2
1941	2
1942	2
1943	2
1944	2
1945	2
1946	2
1947	2
1948	2
1949	2
1950	1
1951	1
1952	1
1953	1
1954	1
1955	1
1956	1
1957	1
1958	1
1959	1
1960	1
1961	1
1962	1
1963	1
1964	1
1965	1
1966	1
1967	1
1968	1
1969	1
1970	1
1971	1
1972	1
1973	1
1974	1
1975	1
1976	1
1977	1
1978	1
1979	1
1980	1
1981	1
1982	1
1983	1
1984	1
1985	1
1986	1
1987	1
1988	1
1989	1
1990	1
1991	1
1992	1
1993	1
1994	1
1995	1
1996	1
1997	1
1998	1
1999	1
2000	1
2001	1
2002	1
2003	1
2004	1
2005	1
2006	1
2007	1
2008	1
2009	1
2010	1
2011	1
2012	1
2013	1
2014	1
2015	1
2016	1
2017	1
2018	1
2019	1
2020	1
2021	1
2022	1
2023	1
2024	1
2025	1
2026	1
2027	1
2028	1
2029	1
2030	1
2031	1
2032	1
2033	1
2034	1
2035	1
2036	1
2037	1
2038	1
2039	1
2040	1
2041	1
2042	1
2043	1
2044	1
2045	1
2046	1
2047	1
2048	1
2049	1
2050	1
2051	1
2052	1
2053	1
2054	1
2055	1
2056	1
2057	1
2058	1
2059	1
2060	1
2061	1
2062	1
2063	1
2064	1
2065	1
2066	1
2067	1
2068	1
2069	1
2070	1
2071	1
2072	1
2073	1
2074	1
2075	1
2076	1
2077	1
2078	0
2079	0
2080	0
2081	0
2082	0
2083	0
2084	0
2085	0
2086	0
2087	0
2088	0
2089	0
2090	0
2091	0
2092	0
2093	0
2094	0
2095	0
2096	0
2097	0
2098	0
2099	0
[truncated: 998,000+ more rows]
