# Supplementary material for: Complete genomes reveal a refined map of Mycobacterium tuberculosis genetic diversity across evolutionary scales
Source: Nat Commun. 2026 Jun 6;17:7242. doi: 10.1038/s41467-026-73869-5 (PMC13396471; doi:10.1038/s41467-026-73869-5)
Supplement: Supplementary file 15 — Source Data [file 41467_2026_73869_MOESM15_ESM.zip › Source_data/Figure2/Fig_2b.csv]

RefMid	Pi
101	0.0001389
102	0.0001389
103	0.0001389
104	0.0001389
105	0.0001389
106	0.0001389
107	0.0001389
108	0.0001389
109	0.0001389
110	0.0001389
111	0.0001389
112	0.0001389
113	0.0001389
114	0.0001389
115	0.0001389
116	0.0001389
117	0.0001389
118	0.0001389
119	0.0001389
120	0.0001389
121	0.0001389
122	0.0001389
123	0.0001389
124	0.0001389
125	0.0001389
126	0.0001389
127	0.0001389
128	0.0001389
129	0.0001389
130	0.0001389
131	0.0001389
132	0.0001389
133	0.0001389
134	0.0001389
135	0.0001389
136	0.0001389
137	0.0001389
138	0.0001389
139	0.0001389
140	0.0001389
141	0.0001389
142	0.0001389
143	0.0001389
144	0.0001389
145	0.0001389
146	0.0001389
147	0.0001389
148	0.0001389
149	0.0001389
150	0.0001389
151	0.0001389
152	0.0001389
153	0.0001389
154	0.0001389
155	0.0001389
156	0.0001389
157	0.0001389
158	0.0001389
159	0.0001852
160	0.0001852
161	0.0001852
162	0.0001852
163	0.0001852
164	0.0001852
165	0.0001852
166	0.0001852
167	0.0001852
168	0.0001852
169	0.0001852
170	0.0001852
171	0.0001852
172	0.0001852
173	0.0001852
174	0.0001852
175	0.0001852
176	0.0001852
177	0.0001852
178	0.0001852
179	0.0001852
180	0.0001852
181	0.0001852
182	0.0001852
183	0.0001389
184	0.0001389
185	0.0001389
186	0.0001389
187	0.0001389
188	0.0001389
189	0.0001389
190	0.0001389
191	9.26e-05
192	9.26e-05
193	9.26e-05
194	9.26e-05
195	9.26e-05
196	9.26e-05
197	9.26e-05
198	9.26e-05
199	9.26e-05
200	9.26e-05
201	9.26e-05
202	9.26e-05
203	9.26e-05
204	9.26e-05
205	9.26e-05
206	9.26e-05
207	9.26e-05
208	9.26e-05
209	9.26e-05
210	9.26e-05
211	9.26e-05
212	9.26e-05
213	9.26e-05
214	9.26e-05
215	9.26e-05
216	9.26e-05
217	9.26e-05
218	9.26e-05
219	9.26e-05
220	9.26e-05
221	9.26e-05
222	9.26e-05
223	9.26e-05
224	9.26e-05
225	9.26e-05
226	9.26e-05
227	9.26e-05
228	9.26e-05
229	9.26e-05
230	9.26e-05
231	9.26e-05
232	9.26e-05
233	0.0001389
234	0.0001389
235	0.0001389
236	0.0001389
237	0.0001389
238	0.0001389
239	0.0001389
240	0.0001389
241	0.0001389
242	0.0001389
243	0.0001389
244	0.0001389
245	0.0001389
246	0.0001389
247	0.0001389
248	0.0001389
249	0.0001389
250	0.0001389
251	0.0001389
252	0.0001389
253	0.0001389
254	0.0001389
255	0.0001389
256	0.0001389
257	0.0001389
258	0.0001389
259	0.0001389
260	0.0001389
261	0.0001389
262	0.0001389
263	0.0001389
264	0.0001389
265	0.0001389
266	0.0001389
267	0.0001389
268	0.0001389
269	0.0001389
270	0.0001389
271	0.0001389
272	0.0008674
273	0.0008674
274	0.0008674
275	0.0008674
276	0.0008674
277	0.0008674
278	0.0008674
279	0.0008674
280	0.0008674
281	0.0008674
282	0.0008674
283	0.0008674
284	0.0008674
285	0.0008674
286	0.0008674
287	0.0008674
288	0.0008674
289	0.0008674
290	0.0008674
291	0.0009137
292	0.0009137
293	0.0009137
294	0.0009137
295	0.0009137
296	0.0009137
297	0.0009137
298	0.0009137
299	0.0009137
300	0.0009137
301	0.0009137
302	0.0009137
303	0.0009137
304	0.0009137
305	0.0009137
306	0.0009137
307	0.0009137
308	0.0009137
309	0.0009137
310	0.0009137
311	0.0009599
312	0.0009599
313	0.0009599
314	0.0009599
315	0.0009599
316	0.0009599
317	0.0009599
318	0.0009599
319	0.0009599
320	0.0009599
321	0.0009599
322	0.0009599
323	0.0009599
324	0.0009599
325	0.0009599
326	0.0009599
327	0.0009599
328	0.0009599
329	0.0009599
330	0.0009599
331	0.0009599
332	0.0009599
333	0.0009599
334	0.0009599
335	0.0009599
336	0.0009599
337	0.0009599
338	0.0009599
339	0.0009599
340	0.0009599
341	0.0010521
342	0.0010521
343	0.0010521
344	0.0010521
345	0.0010521
346	0.0010521
347	0.0010521
348	0.0010521
349	0.0010521
350	0.0010521
351	0.0010521
352	0.0010521
353	0.0010521
354	0.0010521
355	0.0010521
356	0.0010521
357	0.0010521
358	0.0010521
359	0.0010058
360	0.0010058
361	0.0010058
362	0.0010058
363	0.0010058
364	0.0010058
365	0.0010058
366	0.0010058
367	0.0010058
368	0.0010521
369	0.0010521
370	0.0010521
371	0.0010521
372	0.0010521
373	0.0010521
374	0.0010521
375	0.0010521
376	0.0010521
377	0.0010521
378	0.0010521
379	0.0010521
380	0.0010521
381	0.0010521
382	0.0010521
383	0.0010521
384	0.0010521
385	0.0010521
386	0.0010521
387	0.0010521
388	0.0010521
389	0.0010521
390	0.0010521
391	0.0010521
392	0.0010521
393	0.0010521
394	0.0010521
395	0.0010521
396	0.0010521
397	0.0010521
398	0.0010521
399	0.0010521
400	0.0010521
401	0.0010521
402	0.0010521
403	0.0010521
404	0.0010521
405	0.0010521
406	0.0010521
407	0.0010521
408	0.0010521
409	0.0010521
410	0.0010521
411	0.0010521
412	0.0010521
413	0.0010521
414	0.0010521
415	0.0010521
416	0.0010521
417	0.0010521
418	0.0010521
419	0.0010521
420	0.0010521
421	0.0010521
422	0.0010521
423	0.0010521
424	0.0010521
425	0.0010521
426	0.0010521
427	0.0010521
428	0.0010521
429	0.0010521
430	0.0010521
431	0.0010521
432	0.0010521
433	0.0010058
434	0.0010058
435	0.0010058
436	0.0010058
437	0.0010058
438	0.0010058
439	0.0010058
440	0.0010058
441	0.0010058
442	0.0010058
443	0.0010058
444	0.0010058
445	0.0010058
446	0.0010058
447	0.0010058
448	0.0010058
449	0.0010058
450	0.0010058
451	0.0010058
452	0.0010058
453	0.0010058
454	0.0010058
455	0.0010058
456	0.0010058
457	0.0010058
458	0.0010058
459	0.0010058
460	0.0010058
461	0.0010058
462	0.0010058
463	0.0010058
464	0.0010058
465	0.0010058
466	0.0010058
467	0.0010521
468	0.0010521
469	0.0010521
470	0.0010521
471	0.0010521
472	0.0003236
473	0.0003236
474	0.0003236
475	0.0003236
476	0.0003236
477	0.0003236
478	0.0003236
479	0.0003236
480	0.0003236
481	0.0003236
482	0.0003236
483	0.0003236
484	0.0003236
485	0.0003236
486	0.0003236
487	0.0003236
488	0.0003236
489	0.0003236
490	0.0003236
491	0.0002773
492	0.0002773
493	0.0002773
494	0.0002773
495	0.0002773
496	0.0002311
497	0.0002311
498	0.0002311
499	0.0002311
500	0.0002311
501	0.0002311
502	0.0002311
503	0.0002311
504	0.0002311
505	0.0002311
506	0.0002311
507	0.0002311
508	0.0002311
509	0.0002311
510	0.0002311
511	0.0001848
512	0.0001848
513	0.0001848
514	0.0001848
515	0.0001848
516	0.0001848
517	0.0001848
518	0.0001848
519	0.0001848
520	0.0001848
521	0.0001848
522	0.0001848
523	0.0001848
524	0.0001848
525	0.0001848
526	0.0001848
527	0.0001848
528	0.0001848
529	0.0001848
530	0.0001848
531	0.0001848
532	0.0001848
533	0.0001848
534	0.0001848
535	0.0001848
536	0.0001848
537	0.0001848
538	0.0001848
539	0.0001848
540	0.0001848
541	9.26e-05
542	9.26e-05
543	9.26e-05
544	9.26e-05
545	9.26e-05
546	9.26e-05
547	9.26e-05
548	9.26e-05
549	9.26e-05
550	9.26e-05
551	9.26e-05
552	9.26e-05
553	9.26e-05
554	9.26e-05
555	9.26e-05
556	9.26e-05
557	9.26e-05
558	9.26e-05
559	9.26e-05
560	9.26e-05
561	9.26e-05
562	9.26e-05
563	9.26e-05
564	9.26e-05
565	9.26e-05
566	9.26e-05
567	9.26e-05
568	4.63e-05
569	4.63e-05
570	4.63e-05
571	4.63e-05
572	4.63e-05
573	4.63e-05
574	4.63e-05
575	4.63e-05
576	4.63e-05
577	4.63e-05
578	4.63e-05
579	4.63e-05
580	4.63e-05
581	4.63e-05
582	4.63e-05
583	4.63e-05
584	4.63e-05
585	4.63e-05
586	4.63e-05
587	4.63e-05
588	4.63e-05
589	4.63e-05
590	4.63e-05
591	4.63e-05
592	4.63e-05
593	4.63e-05
594	4.63e-05
595	4.63e-05
596	4.63e-05
597	4.63e-05
598	4.63e-05
599	4.63e-05
600	4.63e-05
601	4.63e-05
602	4.63e-05
603	4.63e-05
604	4.63e-05
605	4.63e-05
606	4.63e-05
607	4.63e-05
608	4.63e-05
609	4.63e-05
610	4.63e-05
611	4.63e-05
612	4.63e-05
613	4.63e-05
614	4.63e-05
615	4.63e-05
616	4.63e-05
617	4.63e-05
618	4.63e-05
619	4.63e-05
620	4.63e-05
621	4.63e-05
622	4.63e-05
623	4.63e-05
624	4.63e-05
625	4.63e-05
626	4.63e-05
627	4.63e-05
628	4.63e-05
629	4.63e-05
630	4.63e-05
631	4.63e-05
632	4.63e-05
633	4.63e-05
634	4.63e-05
635	4.63e-05
636	4.63e-05
637	4.63e-05
638	4.63e-05
639	4.63e-05
640	4.63e-05
641	4.63e-05
642	4.63e-05
643	4.63e-05
644	4.63e-05
645	4.63e-05
646	4.63e-05
647	4.63e-05
648	4.63e-05
649	4.63e-05
650	4.63e-05
651	4.63e-05
652	4.63e-05
653	4.63e-05
654	4.63e-05
655	4.63e-05
656	4.63e-05
657	4.63e-05
658	4.63e-05
659	4.63e-05
660	4.63e-05
661	4.63e-05
662	4.63e-05
663	4.63e-05
664	4.63e-05
665	4.63e-05
666	4.63e-05
667	0
668	0
669	0
670	0
671	0
672	0
673	0
674	0
675	0
676	0
677	0
678	0
679	0
680	0
681	0
682	0
683	0
684	0
685	0
686	0
687	0
688	0
689	0
690	0
691	0
692	0
693	0
694	0
695	0
696	0
697	0
698	0
699	0
700	0
701	0
702	0
703	0
704	0
705	0
706	0
707	0
708	0
709	0
710	0
711	0
712	0
713	0
714	0
715	0
716	0
717	0
718	0
719	0
720	0
721	0
722	0
723	0
724	0
725	0
726	0
727	0
728	0
729	0
730	0
731	0
732	0
733	0
734	0
735	0
736	0
737	0
738	0
739	0
740	0
741	0
742	0
743	0
744	0
745	0
746	0
747	0
748	0
749	0
750	0
751	0
752	0
753	0
754	0
755	0
756	0
757	0
758	0
759	0
760	0
761	0
762	0
763	0
764	0
765	0
766	0
767	0
768	0
769	0
770	0
771	0
772	0
773	0
774	0
775	0
776	0
777	0
778	0
779	0
780	0
781	0
782	0
783	0
784	0
785	0
786	0
787	0
788	0
789	0
790	0
791	0
792	0
793	0
794	0
795	0
796	0
797	0
798	0
799	0
800	0
801	0
802	0
803	0
804	0
805	0
806	0
807	0
808	0
809	0
810	0
811	0
812	0
813	0
814	0
815	0
816	0
817	0
818	0
819	0
820	0
821	0
822	0
823	0
824	0
825	0
826	0
827	0
828	0
829	0
830	0
831	0
832	0
833	0
834	0
835	0
836	0
837	0
838	0
839	0
840	0
841	0
842	0
843	0
844	0
845	0
846	0
847	0
848	0
849	0
850	0
851	0
852	0
853	0
854	0
855	0
856	0
857	0
858	0
859	0
860	0
861	0
862	0
863	0
864	0
865	0
866	0
867	0
868	0
869	0
870	0
871	0
872	0
873	0
874	0
875	0
876	0
877	0
878	0
879	0
880	0
881	0
882	0
883	0
884	0
885	0
886	0
887	0
888	0
889	0
890	0
891	0
892	0
893	0
894	0
895	0
896	0
897	0
898	0
899	0
900	0
901	0
902	0
903	0
904	0
905	0
906	0
907	0
908	0
909	0
910	0
911	0
912	0
913	0
914	0
915	0
916	0
917	0
918	0
919	0
920	0
921	0
922	0
923	0
924	0
925	0
926	0
927	0
928	0
929	0
930	0
931	0
932	0
933	0
934	0
935	0
936	0
937	0
938	0
939	0
940	0
941	0
942	0
943	0
944	0
945	0
946	0
947	0
948	0
949	0
950	0
951	0
952	0
953	0
954	0
955	0
956	0
957	0
958	0
959	0
960	0
961	0
962	0
963	0
964	0
965	0
966	0
967	0
968	0
969	0
970	0
971	0
972	0
973	0
974	0
975	0
976	0
977	0
978	0
979	0
980	0
981	0
982	4.63e-05
983	4.63e-05
984	4.63e-05
985	4.63e-05
986	4.63e-05
987	4.63e-05
988	4.63e-05
989	4.63e-05
990	4.63e-05
991	4.63e-05
992	4.63e-05
993	4.63e-05
994	4.63e-05
995	4.63e-05
996	4.63e-05
997	4.63e-05
998	4.63e-05
999	4.63e-05
1000	4.63e-05
1001	4.63e-05
1002	4.63e-05
1003	4.63e-05
1004	4.63e-05
1005	4.63e-05
1006	4.63e-05
1007	4.63e-05
1008	4.63e-05
1009	4.63e-05
1010	4.63e-05
1011	4.63e-05
1012	4.63e-05
1013	4.63e-05
1014	4.63e-05
1015	4.63e-05
1016	4.63e-05
1017	4.63e-05
1018	4.63e-05
1019	4.63e-05
1020	4.63e-05
1021	4.63e-05
1022	4.63e-05
1023	4.63e-05
1024	4.63e-05
1025	4.63e-05
1026	4.63e-05
1027	4.63e-05
1028	4.63e-05
1029	4.63e-05
1030	4.63e-05
1031	4.63e-05
1032	4.63e-05
1033	4.63e-05
1034	4.63e-05
1035	4.63e-05
1036	4.63e-05
1037	4.63e-05
1038	4.63e-05
1039	4.63e-05
1040	4.63e-05
1041	4.63e-05
1042	4.63e-05
1043	4.63e-05
1044	4.63e-05
1045	4.63e-05
1046	4.63e-05
1047	4.63e-05
1048	4.63e-05
1049	4.63e-05
1050	4.63e-05
1051	4.63e-05
1052	4.63e-05
1053	4.63e-05
1054	4.63e-05
1055	4.63e-05
1056	4.63e-05
1057	4.63e-05
1058	4.63e-05
1059	4.63e-05
1060	4.63e-05
1061	4.63e-05
1062	4.63e-05
1063	4.63e-05
1064	4.63e-05
1065	4.63e-05
1066	4.63e-05
1067	4.63e-05
1068	4.63e-05
1069	4.63e-05
1070	4.63e-05
1071	4.63e-05
1072	4.63e-05
1073	4.63e-05
1074	4.63e-05
1075	4.63e-05
1076	4.63e-05
1077	4.63e-05
1078	4.63e-05
1079	4.63e-05
1080	4.63e-05
1081	4.63e-05
1082	4.63e-05
1083	4.63e-05
1084	4.63e-05
1085	4.63e-05
1086	4.63e-05
1087	4.63e-05
1088	4.63e-05
1089	4.63e-05
1090	4.63e-05
1091	4.63e-05
1092	4.63e-05
1093	4.63e-05
1094	4.63e-05
1095	4.63e-05
1096	4.63e-05
1097	4.63e-05
1098	4.63e-05
1099	4.63e-05
1100	4.63e-05
1101	4.63e-05
1102	4.63e-05
1103	4.63e-05
1104	4.63e-05
1105	4.63e-05
1106	4.63e-05
1107	4.63e-05
1108	4.63e-05
1109	4.63e-05
1110	4.63e-05
1111	4.63e-05
1112	4.63e-05
1113	4.63e-05
1114	4.63e-05
1115	4.63e-05
1116	4.63e-05
1117	4.63e-05
1118	4.63e-05
1119	4.63e-05
1120	4.63e-05
1121	4.63e-05
1122	4.63e-05
1123	4.63e-05
1124	4.63e-05
1125	4.63e-05
1126	4.63e-05
1127	4.63e-05
1128	4.63e-05
1129	4.63e-05
1130	4.63e-05
1131	4.63e-05
1132	4.63e-05
1133	4.63e-05
1134	4.63e-05
1135	4.63e-05
1136	4.63e-05
1137	4.63e-05
1138	4.63e-05
1139	4.63e-05
1140	4.63e-05
1141	4.63e-05
1142	4.63e-05
1143	4.63e-05
1144	4.63e-05
1145	4.63e-05
1146	4.63e-05
1147	4.63e-05
1148	4.63e-05
1149	4.63e-05
1150	4.63e-05
1151	4.63e-05
1152	4.63e-05
1153	4.63e-05
1154	4.63e-05
1155	4.63e-05
1156	4.63e-05
1157	4.63e-05
1158	4.63e-05
1159	4.63e-05
1160	4.63e-05
1161	4.63e-05
1162	4.63e-05
1163	4.63e-05
1164	4.63e-05
1165	4.63e-05
1166	4.63e-05
1167	4.63e-05
1168	4.63e-05
1169	4.63e-05
1170	4.63e-05
1171	4.63e-05
1172	4.63e-05
1173	4.63e-05
1174	4.63e-05
1175	4.63e-05
1176	4.63e-05
1177	4.63e-05
1178	4.63e-05
1179	4.63e-05
1180	4.63e-05
1181	4.63e-05
1182	0
1183	0
1184	0
1185	0
1186	0
1187	0
1188	0
1189	0
1190	0
1191	0
1192	0
1193	0
1194	0
1195	0
1196	0
1197	0
1198	0
1199	0
1200	0
1201	0
1202	0
1203	0
1204	0
1205	0
1206	0
1207	0
1208	0
1209	0
1210	0
1211	0
1212	0
1213	0
1214	0
1215	0
1216	0
1217	0
1218	0
1219	0
1220	0
1221	0
1222	0
1223	0
1224	0
1225	0
1226	0
1227	0
1228	0
1229	0
1230	0
1231	0
1232	0
1233	0
1234	0
1235	0
1236	0
1237	0
1238	0
1239	0
1240	0
1241	0
1242	0
1243	0
1244	0
1245	0
1246	0
1247	0
1248	0
1249	0
1250	0
1251	0
1252	0
1253	0
1254	0
1255	0
1256	0
1257	0
1258	0
1259	0
1260	0
1261	0
1262	0
1263	0
1264	0
1265	0
1266	0
1267	0
1268	0
1269	0
1270	0
1271	0
1272	0
1273	0
1274	0
1275	0
1276	0
1277	0
1278	0
1279	0
1280	0
1281	0
1282	0
1283	0
1284	0
1285	0
1286	0
1287	0
1288	0
1289	0
1290	0
1291	0
1292	0
1293	0
1294	0
1295	0
1296	0
1297	0
1298	0
1299	0
1300	0
1301	0
1302	0
1303	0
1304	0
1305	0
1306	0
1307	0
1308	0
1309	0
1310	0
1311	0
1312	0
1313	0
1314	0
1315	0
1316	0
1317	0
1318	0
1319	0
1320	0
1321	0
1322	0
1323	0
1324	0
1325	0
1326	0
1327	0
1328	0
1329	0
1330	0
1331	0
1332	0
1333	0
1334	0
1335	0
1336	0
1337	0
1338	0
1339	0
1340	0
1341	0
1342	0
1343	0
1344	0
1345	0
1346	0
1347	0
1348	0
1349	0
1350	0
1351	0
1352	0
1353	0
1354	0
1355	0
1356	0
1357	0
1358	0
1359	0
1360	0
1361	0
1362	0
1363	0
1364	0
1365	0
1366	0
1367	0
1368	0
1369	0
1370	0
1371	0
1372	0
1373	0
1374	0
1375	0
1376	0
1377	0
1378	0
1379	0
1380	0
1381	0
1382	0
1383	0
1384	0
1385	0
1386	0
1387	0
1388	0
1389	0
1390	0
1391	0
1392	0
1393	0
1394	0
1395	0
1396	0
1397	0
1398	0
1399	0
1400	0
1401	0
1402	0
1403	0
1404	0
1405	0
1406	0
1407	0
1408	0
1409	0
1410	0
1411	0
1412	0
1413	0
1414	0
1415	0
1416	0
1417	0
1418	4.63e-05
1419	4.63e-05
1420	4.63e-05
1421	4.63e-05
1422	4.63e-05
1423	4.63e-05
1424	4.63e-05
1425	4.63e-05
1426	4.63e-05
1427	4.63e-05
1428	4.63e-05
1429	4.63e-05
1430	4.63e-05
1431	4.63e-05
1432	4.63e-05
1433	4.63e-05
1434	4.63e-05
1435	4.63e-05
1436	4.63e-05
1437	4.63e-05
1438	4.63e-05
1439	4.63e-05
1440	4.63e-05
1441	4.63e-05
1442	4.63e-05
1443	4.63e-05
1444	4.63e-05
1445	4.63e-05
1446	4.63e-05
1447	4.63e-05
1448	4.63e-05
1449	4.63e-05
1450	4.63e-05
1451	4.63e-05
1452	4.63e-05
1453	4.63e-05
1454	4.63e-05
1455	4.63e-05
1456	4.63e-05
1457	4.63e-05
1458	4.63e-05
1459	4.63e-05
1460	4.63e-05
1461	4.63e-05
1462	4.63e-05
1463	4.63e-05
1464	4.63e-05
1465	4.63e-05
1466	4.63e-05
1467	4.63e-05
1468	4.63e-05
1469	4.63e-05
1470	4.63e-05
1471	4.63e-05
1472	4.63e-05
1473	4.63e-05
1474	4.63e-05
1475	4.63e-05
1476	4.63e-05
1477	4.63e-05
1478	4.63e-05
1479	4.63e-05
1480	4.63e-05
1481	4.63e-05
1482	4.63e-05
1483	4.63e-05
1484	4.63e-05
1485	4.63e-05
1486	4.63e-05
1487	4.63e-05
1488	4.63e-05
1489	4.63e-05
1490	4.63e-05
1491	4.63e-05
1492	4.63e-05
1493	4.63e-05
1494	4.63e-05
1495	4.63e-05
1496	4.63e-05
1497	4.63e-05
1498	4.63e-05
1499	4.63e-05
1500	4.63e-05
1501	4.63e-05
1502	4.63e-05
1503	4.63e-05
1504	4.63e-05
1505	4.63e-05
1506	4.63e-05
1507	4.63e-05
1508	4.63e-05
1509	4.63e-05
1510	4.63e-05
1511	4.63e-05
1512	4.63e-05
1513	4.63e-05
1514	4.63e-05
1515	4.63e-05
1516	4.63e-05
1517	4.63e-05
1518	4.63e-05
1519	4.63e-05
1520	4.63e-05
1521	4.63e-05
1522	4.63e-05
1523	4.63e-05
1524	4.63e-05
1525	4.63e-05
1526	4.63e-05
1527	4.63e-05
1528	4.63e-05
1529	4.63e-05
1530	4.63e-05
1531	4.63e-05
1532	4.63e-05
1533	4.63e-05
1534	4.63e-05
1535	4.63e-05
1536	4.63e-05
1537	4.63e-05
1538	4.63e-05
1539	4.63e-05
1540	4.63e-05
1541	4.63e-05
1542	4.63e-05
1543	4.63e-05
1544	4.63e-05
1545	4.63e-05
1546	4.63e-05
1547	4.63e-05
1548	4.63e-05
1549	4.63e-05
1550	4.63e-05
1551	4.63e-05
1552	4.63e-05
1553	4.63e-05
1554	4.63e-05
1555	4.63e-05
1556	4.63e-05
1557	4.63e-05
1558	4.63e-05
1559	4.63e-05
1560	4.63e-05
1561	4.63e-05
1562	4.63e-05
1563	4.63e-05
1564	4.63e-05
1565	4.63e-05
1566	4.63e-05
1567	4.63e-05
1568	4.63e-05
1569	4.63e-05
1570	4.63e-05
1571	4.63e-05
1572	4.63e-05
1573	4.63e-05
1574	4.63e-05
1575	4.63e-05
1576	4.63e-05
1577	4.63e-05
1578	4.63e-05
1579	4.63e-05
1580	4.63e-05
1581	4.63e-05
1582	4.63e-05
1583	4.63e-05
1584	4.63e-05
1585	4.63e-05
1586	4.63e-05
1587	4.63e-05
1588	4.63e-05
1589	4.63e-05
1590	4.63e-05
1591	4.63e-05
1592	4.63e-05
1593	4.63e-05
1594	4.63e-05
1595	4.63e-05
1596	4.63e-05
1597	4.63e-05
1598	4.63e-05
1599	4.63e-05
1600	4.63e-05
1601	9.46e-05
1602	0.0006434
1603	0.0006434
1604	0.0006434
1605	0.0006434
1606	0.0006434
1607	0.0006434
1608	0.0006434
1609	0.0006434
1610	0.0006434
1611	0.0006434
1612	0.0006434
1613	0.0006434
1614	0.0006434
1615	0.0006434
1616	0.0006434
1617	0.0006434
1618	0.0005971
1619	0.0005971
1620	0.0005971
1621	0.0005971
1622	0.0005971
1623	0.0005971
1624	0.0005971
1625	0.0005971
1626	0.0005971
1627	0.0005971
1628	0.0005971
1629	0.0005971
1630	0.0005971
1631	0.0005971
1632	0.0005971
1633	0.0005971
1634	0.0005971
1635	0.0005971
1636	0.0005971
1637	0.0005971
1638	0.0005971
1639	0.0005971
1640	0.0005971
1641	0.0005971
1642	0.0005971
1643	0.0005971
1644	0.0005971
1645	0.0005971
1646	0.0005971
1647	0.0005971
1648	0.0005971
1649	0.0005971
1650	0.0005971
1651	0.0005971
1652	0.0005971
1653	0.0005971
1654	0.0005971
1655	0.0005971
1656	0.0005971
1657	0.0005971
1658	0.0005971
1659	0.0005971
1660	0.0005971
1661	0.0005971
1662	0.0005971
1663	0.0005971
1664	0.0005971
1665	0.0005971
1666	0.0005971
1667	0.0005971
1668	0.0005971
1669	0.0005971
1670	0.0005971
1671	0.0005971
1672	0.0005971
1673	0.0006454
1674	0.0006454
1675	0.0006454
1676	0.0006454
1677	0.0006454
1678	0.0006454
1679	0.0006454
1680	0.0006454
1681	0.0006454
1682	0.0006454
1683	0.0006454
1684	0.0006454
1685	0.0006454
1686	0.0006454
1687	0.0006454
1688	0.0006454
1689	0.0006454
1690	0.0006454
1691	0.0006454
1692	0.0006454
1693	0.0006454
1694	0.0006454
1695	0.0006454
1696	0.0006454
1697	0.0006454
1698	0.0006454
1699	0.0006454
1700	0.0006454
1701	0.0006454
1702	0.0006454
1703	0.0006454
1704	0.0006454
1705	0.0006454
1706	0.0006937
1707	0.0006937
1708	0.0006937
1709	0.0006937
1710	0.0006937
1711	0.0006937
1712	0.0006937
1713	0.0006937
1714	0.0006937
1715	0.0006937
1716	0.0006937
1717	0.0006937
1718	0.0006937
1719	0.0006937
1720	0.0006937
1721	0.0006937
1722	0.000742
1723	0.000742
1724	0.000742
1725	0.000742
1726	0.000742
1727	0.000742
1728	0.000742
1729	0.000742
1730	0.000742
1731	0.000742
1732	0.000742
1733	0.000742
1734	0.000742
1735	0.000742
1736	0.000742
1737	0.000742
1738	0.000742
1739	0.000742
1740	0.000742
1741	0.000742
1742	0.000742
1743	0.000742
1744	0.000742
1745	0.000742
1746	0.000742
1747	0.000742
1748	0.000742
1749	0.000742
1750	0.0010248
1751	0.0010248
1752	0.0010248
1753	0.0010248
1754	0.0010248
1755	0.0010248
1756	0.0010248
1757	0.0010248
1758	0.0010248
1759	0.0010248
1760	0.0010248
1761	0.0010248
1762	0.0010248
1763	0.0010248
1764	0.0010248
1765	0.0010248
1766	0.0010248
1767	0.0010248
1768	0.0010248
1769	0.0010248
1770	0.0010248
1771	0.0010248
1772	0.0010248
1773	0.0010248
1774	0.0010248
1775	0.0010248
1776	0.0010248
1777	0.0010248
1778	0.0010248
1779	0.0010248
1780	0.0010248
1781	0.0010248
1782	0.0010248
1783	0.0010248
1784	0.0010248
1785	0.0010248
1786	0.0010248
1787	0.0010248
1788	0.0010248
1789	0.0010248
1790	0.0010248
1791	0.0010248
1792	0.0010248
1793	0.0010248
1794	0.0010248
1795	0.0010248
1796	0.0010248
1797	0.0010248
1798	0.0010248
1799	0.0010248
1800	0.0010248
1801	0.0009765
1802	0.0004277
1803	0.0004277
1804	0.0004277
1805	0.0004277
1806	0.0004277
1807	0.0004277
1808	0.0004277
1809	0.0004277
1810	0.0004277
1811	0.0004277
1812	0.0004277
1813	0.0004277
1814	0.0004277
1815	0.0004277
1816	0.0004277
1817	0.0004277
1818	0.0004277
1819	0.0004277
1820	0.0004277
1821	0.0004277
1822	0.0004277
1823	0.0004277
1824	0.0004277
1825	0.0004277
1826	0.0004277
1827	0.0004277
1828	0.0004277
1829	0.0004277
1830	0.0004277
1831	0.0004277
1832	0.0004277
1833	0.0004277
1834	0.0004277
1835	0.0004277
1836	0.0004277
1837	0.0004277
1838	0.0004277
1839	0.0004277
1840	0.0004277
1841	0.0004277
1842	0.0004277
1843	0.0004277
1844	0.0004277
1845	0.0004277
1846	0.0004277
1847	0.0004277
1848	0.0004277
1849	0.0004277
1850	0.0004277
1851	0.0004277
1852	0.0004277
1853	0.0004277
1854	0.0004277
1855	0.0004277
1856	0.0004277
1857	0.0004277
1858	0.0004277
1859	0.0004277
1860	0.0004277
1861	0.0004277
1862	0.0004277
1863	0.0004277
1864	0.0004277
1865	0.0004277
1866	0.0004277
1867	0.0004277
1868	0.0004277
1869	0.0004277
1870	0.0004277
1871	0.0004277
1872	0.0004277
1873	0.0003794
1874	0.0003794
1875	0.0003794
1876	0.0003794
1877	0.0003794
1878	0.0024742
1879	0.0024742
1880	0.0024742
1881	0.0024742
1882	0.0024742
1883	0.0024742
1884	0.0024742
1885	0.0024742
1886	0.0024742
1887	0.0024742
1888	0.0024742
1889	0.0024742
1890	0.0024742
1891	0.0024742
1892	0.0024742
1893	0.0024742
1894	0.0024742
1895	0.0024742
1896	0.0024742
1897	0.0024742
1898	0.0024742
1899	0.0024742
1900	0.0024742
1901	0.0024742
1902	0.0024742
1903	0.0024742
1904	0.0024742
1905	0.0024742
1906	0.0024259
1907	0.0024259
1908	0.0024259
1909	0.0024259
1910	0.0024259
1911	0.0024259
1912	0.0024259
1913	0.0024259
1914	0.0024259
1915	0.0024259
1916	0.0024259
1917	0.0024259
1918	0.0024259
1919	0.0024259
1920	0.0024259
1921	0.0024259
1922	0.0023776
1923	0.0023776
1924	0.0023776
1925	0.0023776
1926	0.0023776
1927	0.0023776
1928	0.0023776
1929	0.0023776
1930	0.0023776
1931	0.0023776
1932	0.0023776
1933	0.0023776
1934	0.0023776
1935	0.0023776
1936	0.0023776
1937	0.0023776
1938	0.0023776
1939	0.0023776
1940	0.0023776
1941	0.0023776
1942	0.0023776
1943	0.0023776
1944	0.0023776
1945	0.0023776
1946	0.0023776
1947	0.0023776
1948	0.0023776
1949	0.0023776
1950	0.0020947
1951	0.0020947
1952	0.0020947
1953	0.0020947
1954	0.0020947
1955	0.0020947
1956	0.0020947
1957	0.0020947
1958	0.0020947
1959	0.0020947
1960	0.0020947
1961	0.0020947
1962	0.0020947
1963	0.0020947
1964	0.0020947
1965	0.0020947
1966	0.0020947
1967	0.0020947
1968	0.0020947
1969	0.0020947
1970	0.0020947
1971	0.0020947
1972	0.0020947
1973	0.0020947
1974	0.0020947
1975	0.0020947
1976	0.0020947
1977	0.0020947
1978	0.0020947
1979	0.0020947
1980	0.0020947
1981	0.0020947
1982	0.0020947
1983	0.0020947
1984	0.0020947
1985	0.0020947
1986	0.0020947
1987	0.0020947
1988	0.0020947
1989	0.0020947
1990	0.0020947
1991	0.0020947
1992	0.0020947
1993	0.0020947
1994	0.0020947
1995	0.0020947
1996	0.0020947
1997	0.0020947
1998	0.0020947
1999	0.0020947
2000	0.0020947
2001	0.0020947
2002	0.0020947
2003	0.0020947
2004	0.0020947
2005	0.0020947
2006	0.0020947
2007	0.0020947
2008	0.0020947
2009	0.0020947
2010	0.0020947
2011	0.0020947
2012	0.0020947
2013	0.0020947
2014	0.0020947
2015	0.0020947
2016	0.0020947
2017	0.0020947
2018	0.0020947
2019	0.0020947
2020	0.0020947
2021	0.0020947
2022	0.0020947
2023	0.0020947
2024	0.0020947
2025	0.0020947
2026	0.0020947
2027	0.0020947
2028	0.0020947
2029	0.0020947
2030	0.0020947
2031	0.0020947
2032	0.0020947
2033	0.0020947
2034	0.0020947
2035	0.0020947
2036	0.0020947
2037	0.0020947
2038	0.0020947
2039	0.0020947
2040	0.0020947
2041	0.0020947
2042	0.0020947
2043	0.0020947
2044	0.0020947
2045	0.0020947
2046	0.0020947
2047	0.0020947
2048	0.0020947
2049	0.0020947
2050	0.0020947
2051	0.0020947
2052	0.0020947
2053	0.0020947
2054	0.0020947
2055	0.0020947
2056	0.0020947
2057	0.0020947
2058	0.0020947
2059	0.0020947
2060	0.0020947
2061	0.0020947
2062	0.0020947
2063	0.0020947
2064	0.0020947
2065	0.0020947
2066	0.0020947
2067	0.0020947
2068	0.0020947
2069	0.0020947
2070	0.0020947
2071	0.0020947
2072	0.0020947
2073	0.0020947
2074	0.0020947
2075	0.0020947
2076	0.0020947
2077	0.0020947
2078	0
2079	0
2080	0
2081	0
2082	0
2083	0
2084	0
2085	0
2086	0
2087	0
2088	0
2089	0
2090	0
2091	0
2092	0
2093	0
2094	0
2095	0
2096	0
2097	0
2098	0
2099	0
[truncated: 998,000+ more rows]
